# Supplementary material for: Graph Neural Networks vs. Traditional QSAR: A Comprehensive Comparison for Multi-Label Molecular Odor Prediction
Source: Molecules. 2025 Nov 30;30(23):4605. doi: 10.3390/molecules30234605 (PMC12693603; doi:10.3390/molecules30234605)
Supplement: Supplementary file 1 [file molecules-30-04605-s001.zip]

Archive with 49 entries (32 files):
- supplementary_material/
- supplementary_material/README.md
- supplementary_material/dataset/
- supplementary_material/dataset/goodscent.csv
- supplementary_material/dataset/goodscent_Pubchem_compound.csv
- supplementary_material/dataset/leffingwell_behavior_raw.csv
- supplementary_material/dataset/leffingwell_molecules_raw.csv
- supplementary_material/experiments/
- supplementary_material/experiments/gat_goodscent/
- supplementary_material/experiments/gat_goodscent/best_model.pt
- supplementary_material/experiments/gat_goodscent/config/
- supplementary_material/experiments/gat_goodscent/config/best_config.json
- supplementary_material/experiments/gat_goodscent/config/grid_search_config.yaml
- supplementary_material/experiments/gat_leffingwell/
- supplementary_material/experiments/gat_leffingwell/config/
- supplementary_material/experiments/gat_leffingwell/config/best_config.json
- supplementary_material/experiments/gat_leffingwell/config/grid_search_config.yaml
- supplementary_material/experiments/gat_leffingwell/gat_loss_focal_loss_hc.64.64.64_heads.4.4.1_drop0.30_norm.layernorm_optAdam_lr0.0005_wd0_bs64_alpha0.25_gamma2.0_val0.0393.pt
- supplementary_material/experiments/gcn_goodscent/
- supplementary_material/experiments/gcn_goodscent/config/
- supplementary_material/experiments/gcn_goodscent/config/best_config.json
- supplementary_material/experiments/gcn_goodscent/config/grid_search_config.yaml
- supplementary_material/experiments/gcn_goodscent/gcn_h64_64_64_64_d0.3_oAdamW_lr0.001_wd0.001_b16_val0.4257.pt
- supplementary_material/experiments/gcn_leffingwell/
- supplementary_material/experiments/gcn_leffingwell/config/
- supplementary_material/experiments/gcn_leffingwell/config/best_config.json
- supplementary_material/experiments/gcn_leffingwell/config/grid_search_config.yaml
- supplementary_material/experiments/gcn_leffingwell/gcn_h32_64_128_d0.3_oAdam_lr0.001_wd5e-05_b64_val0.3611.pt
- supplementary_material/experiments/nnconv_goodscent/
- supplementary_material/experiments/nnconv_goodscent/best_model.pt
- supplementary_material/experiments/nnconv_goodscent/未命名/
- supplementary_material/experiments/nnconv_goodscent/未命名/best_config.json
- supplementary_material/experiments/nnconv_goodscent/未命名/grid_search_config.yaml
- supplementary_material/experiments/nnconv_leffingwell/
- supplementary_material/experiments/nnconv_leffingwell/config/
- supplementary_material/experiments/nnconv_leffingwell/config/best_config.json
- supplementary_material/experiments/nnconv_leffingwell/config/grid_search_config.yaml
- supplementary_material/experiments/nnconv_leffingwell/nnconv_loss_focal_loss_hc128_128_drop0.3_edge64_optAdam_lr0.001_wd1e-05_bs32_alpha0.25_gamma2.0_val0.1961.pt
- supplementary_material/models/
- supplementary_material/models/baseline_models.py
- supplementary_material/models/gat_model.py
- supplementary_material/models/gcn_model.py
- supplementary_material/models/nnconv_model.py
- supplementary_material/requirements.txt
- supplementary_material/results/
- supplementary_material/results/ad_summary_report.txt
- supplementary_material/results/baseline_models_comprehensive_performance_tables.csv
- supplementary_material/results/gnn_generalization_analysis.csv
- supplementary_material/results/gnn_summary_metrics.csv
