# Supplementary material for: Graph Neural Networks vs. Traditional QSAR: A Comprehensive Comparison for Multi-Label Molecular Odor Prediction
Source: Molecules. 2025 Nov 30;30(23):4605. doi: 10.3390/molecules30234605 (PMC12693603; doi:10.3390/molecules30234605)
Supplement: Supplementary file 1 [file molecules-30-04605-s001.zip › supplementary_material/README.md]

- dataset: goodscent and leffingwell
- experiments: GAT, GCN and NNCONV models trained with goodscent or leffingwell dataset
  - gat_goodscent (for example)
    - config:
      - best_config.json: the best model configuration
      - grid_search_config.yaml: the grid search configuration
- models: baseline and GNN-based models
- results: model performance and analysis results
- requirements.txt: the venv environment with Python package requirements
