# Supplementary material for: Graph Neural Networks vs. Traditional QSAR: A Comprehensive Comparison for Multi-Label Molecular Odor Prediction
Source: Molecules. 2025 Nov 30;30(23):4605. doi: 10.3390/molecules30234605 (PMC12693603; doi:10.3390/molecules30234605)
Supplement: Supplementary file 1 [file molecules-30-04605-s001.zip › supplementary_material/dataset/goodscent_Pubchem_compound.csv]

Compound_CID	Name	Synonyms	Molecular_Weight	Molecular_Formula	Polar_Area	Complexity	XLogP	Heavy_Atom_Count	H-Bond_Donor_Count	H-Bond_Acceptor_Count	Rotatable_Bond_Count	InChI	SMILES	InChIKey	IUPAC_Name	Exact_Mass	Monoisotopic_Mass	Charge	Covalent_Unit_Count	Isotopic_Atom_Count	Total_Atom_Stereo_Count	Defined_Atom_Stereo_Count	Undefined_Atom_Stereo_Count	Total_Bond_Stereo_Count	Defined_Bond_Stereo_Count	Undefined_Bond_Stereo_Count	Linked_PubChem_Literature_Count	Linked_PubChem_Patent_Count	Linked_PubChem_Patent_Family_Count	MeSH_Headings	Annotation_Content	Annotation_Type_Count	Linked_BioAssays	Create_Date	Data_Source	Data_Source_Category	Tagged_by_PubChem
643723	(1R,2R,4aS,8aS)-Decahydro-2,5,5,8a-tetramethyl-1-((2Z)-3-methyl-2,4-pentadien-1-yl)-2-naphthalenol	(+)-cis-Abienol|(1R,2R,4aS,8aS)-Decahydro-2,5,5,8a-tetramethyl-1-[(2Z)-3-methyl-2,4-pentadien-1-yl]-2-naphthalenol|(1R,2R,4aS,8aS)-Decahydro-2,5,5,8a-tetramethyl-1-((2Z)-3-methyl-2,4-pentadien-1-yl)-2-naphthalenol|863-116-8|cis-Abienol|(Z)-Abienol|17990-16-8|(12Z)-Abienol|Abienol, cis-|(Z)-Labda-12,14-dien-8-ol|9H-(Labda-12,14-dien-8-ol)|77970B04CL|(1R,2R,4aS,8aS)-2,5,5,8a-tetramethyl-1-[(2Z)-3-m…	290.500	C20H34O	20.200	433.000	6.400	21	1	1	3	InChI=1S/C20H34O/c1-7-15(2)9-10-17-19(5)13-8-12-18(3,4)16(19)11-14-20(17,6)21/h7,9,16-17,21H,1,8,10-14H2,2-6H3/b15-9-/t16-,17+,19-,20+/m0/s1	C/C(=C/C[C@@H]1[C@]2(CCCC([C@@H]2CC[C@@]1(C)O)(C)C)C)/C=C	ZAZVCYBIABTSJR-SZAPHMHZSA-N	(1R,2R,4aS,8aS)-2,5,5,8a-tetramethyl-1-[(2Z)-3-methylpenta-2,4-dienyl]-3,4,4a,6,7,8-hexahydro-1H-naphthalen-2-ol	290.260965704	290.260965704	0	1	0	4	4	0	1	1	0	20	112	36		Interactions and Pathways|Classification|Literature|Patents|Pharmacology and Biochemistry|Safety and Hazards|Spectral Information|Taxonomy	8		20060125	A2B Chem|AA BLOCKS|AbaChemScene|ABI Chem|AKos Consulting & Solutions|Aladdin Scientific|AstaTech, Inc.|BenchChem|Biosynth|BOC Sciences|ChEBI|Chem-Space.com Database|Chemenu Inc.|ChemIDplus|Cheminformatics Friedrich-Schiller-University Jena|ChemSpider|CymitQuimica|DC Chemicals|Debye Scientific Co., Ltd|DiscoveryGate|Egon Willighagen, Department of Bioinformatics - BiGCaT, Maastricht University|eMo…	Chemical Vendors|Curation Efforts|Governmental Organizations|Journal Publishers|Legacy Depositors|NIH Initiatives|Research and Development|Subscription Services
7765	Acetal	Acetal|1,1-DIETHOXYETHANE|105-57-7|Acetaldehyde diethyl acetal|Diethyl acetal|Diethylacetal|Diaethylacetal|Acetale|Ethane, 1,1-diethoxy-|Ethylidene diethyl ether|Acetal diethylique|Acetaal|1,1-Dietossietano|1,1-Diethoxy-ethaan|1,1-Diaethoxy-aethan|Acetaldehyde, diethyl acetal|Ethylidenediethyl ether|Acetaal [Dutch]|Acetal (natural)|Acetaldehyde ethyl acetal|Acetale [Italian]|USAF DO-45|Diaethylac…	118.170	C6H14O2	18.500	39.800	0.800	8	0	2	4	InChI=1S/C6H14O2/c1-4-7-6(3)8-5-2/h6H,4-5H2,1-3H3	CCOC(C)OCC	DHKHKXVYLBGOIT-UHFFFAOYSA-N	1,1-diethoxyethane	118.099379685	118.099379685	0	1	0	0	0	0	0	0	0	6588	251295	90407	Acetals	Biological Test Results|Chemical and Physical Properties|Classification|Drug and Medication Information|Food Additives and Ingredients|Literature|Patents|Pharmacology and Biochemistry|Safety and Hazards|Toxicity|Use and Manufacturing|Spectral Information|Taxonomy|Biological Test Results: Active|Biological Test Results: Micromolar	15	421|426|427|433|434|435|445|530|540|541|542|543|544|545|546|584|585|595|596|603|605|654|655|656|657|658|659|660|661|662|663|664|665|666|667|875|880|881|884|885|886|887|889|892|893|894|900|902|912|921|923|924|925|926|938|946|947|948|955|960|961|962|963|964|965|966|967|968|969|970|971|972|973|974|975|976|977|978|979|980|981|982|983|984|985|986|987|988|989|993|994|995|1030|1452|1457|1458|1469|1471|1…	20050326	001Chemical|10X CHEM|3WAY PHARM INC|A&J Pharmtech CO., LTD.|A2B Chem|AA BLOCKS|AAA Chemistry|abcr GmbH|ABI Chem|Acadechem|Achemtek|AHH Chemical co.,ltd|AKos Consulting & Solutions|Aladdin Scientific|Allbio Pharm Co., Ltd|Amadis Chemical|Ambinter|AN PharmaTech|Angene Chemical|AppChem|Aurora Fine Chemicals LLC|Aurum Pharmatech LLC|BenchChem|Bic Biotech|Biosynth|Burnham Center for Chemical Genomics|…	Chemical Vendors|Curation Efforts|Governmental Organizations|Journal Publishers|Legacy Depositors|NIH Initiatives|Research and Development|Subscription Services
163400	1-Octene, 3-(1-ethoxyethoxy)-3,7-dimethyl-	84029-93-6|EINECS 281-764-4|1-Octene, 3-(1-ethoxyethoxy)-3,7-dimethyl-|3-(1-Ethoxyethoxy)-3,7-dimethyl-1-octane|DTXSID20868785|DTXCID80816863|3-(1-Ethoxyethoxy)-3,7-dimethyloct-1-ene|ACETAL 318|IJOLRHXMJRNZNP-UHFFFAOYSA-N|NS00060400	228.370	C14H28O2	18.500	189.000	4.300	16	0	2	9	InChI=1S/C14H28O2/c1-7-14(6,11-9-10-12(3)4)16-13(5)15-8-2/h7,12-13H,1,8-11H2,2-6H3	CCOC(C)OC(C)(CCCC(C)C)C=C	IJOLRHXMJRNZNP-UHFFFAOYSA-N	3-(1-ethoxyethoxy)-3,7-dimethyloct-1-ene	228.208930132	228.208930132	0	1	0	2	0	2	0	0	0	1	0	0		Classification|Literature|Safety and Hazards|Use and Manufacturing	4		20050808	ABI Chem|Alfa Chemistry|BOC Sciences|ChemIDplus|Chemieliva Pharmaceutical Co., Ltd|ChemMol|ChemSpider|ChemTik|EPA DSSTox|EPA Substance Registry Services|J&H Chemical Co.,ltd|Japan Chemical Substance Dictionary (Nikkaji)|MolGenie|NextBio|NORMAN Suspect List Exchange|PubChem Reference Collection|RR Scientific|ToxPlanet|ZeroPM - Zero Pollution of Persistent, Mobile Substances	Chemical Vendors|Curation Efforts|Governmental Organizations|Legacy Depositors|Research and Development|Subscription Services
177	Acetaldehyde	acetaldehyde|ethanal|75-07-0|ethyl aldehyde|Acetaldehyd|Acetylaldehyde|Aldeide acetica|Octowy aldehyd|Aldehyde acetique|Ethylaldehyde|Azetaldehyd|RCRA waste number U001|NSC 7594|acetaldehydes|NCI-C56326|FEMA No. 2003|CCRIS 1396|HSDB 230|CHEBI:15343|UNII-GO1N1ZPR3B|GO1N1ZPR3B|AI3-31167|EINECS 200-836-8|DTXSID5039224|NSC-7594|DTXCID202|NSC7594|EC 200-836-8|ACETALDEHYDE (IARC)|ACETALDEHYDE [IARC]|AC…	44.050	C2H4O	17.100	10.300	-0.300	3	0	1	0	InChI=1S/C2H4O/c1-2-3/h2H,1H3	CC=O	IKHGUXGNUITLKF-UHFFFAOYSA-N	acetaldehyde	44.026214747	44.026214747	0	1	0	0	0	0	0	0	0	38368	50952	23483	Acetaldehyde	Biological Test Results|Interactions and Pathways|Chemical and Physical Properties|Classification|Drug and Medication Information|Food Additives and Ingredients|Identification|Literature|Patents|Pharmacology and Biochemistry|Safety and Hazards|Toxicity|Use and Manufacturing|Associated Disorders and Diseases|Spectral Information|Taxonomy|Biological Test Results: Active|Biological Test Results: Mic…	18	330|421|426|427|433|434|435|445|530|540|541|542|543|544|545|546|584|585|595|596|603|605|654|655|656|657|658|659|660|661|662|663|664|665|666|667|875|880|881|884|885|886|887|889|892|893|894|900|902|912|921|923|924|925|926|938|946|947|948|955|960|961|962|963|964|965|966|967|968|969|970|971|972|973|974|975|976|977|978|979|980|981|982|983|984|985|986|987|988|989|993|994|995|1030|1188|1189|1191|1194|12…	20040916	001Chemical|1st Scientific|3WAY PHARM INC|A2B Chem|AA BLOCKS|AAA Chemistry|AbaChemScene|ABBLIS Chemicals|abcr GmbH|ABI Chem|Acadechem|Achemica|Achemtek|Acmec Biochemical|AHH Chemical co.,ltd|AiFChem, an XtalPi Company|AK Scientific, Inc. (AKSCI)|AKos Consulting & Solutions|Aladdin Scientific|Alfa Chemistry|Amadis Chemical|Ambinter|AN PharmaTech|Angene Chemical|ASINEX|AstaTech, Inc.|Aurora Fine Ch…	Chemical Vendors|Curation Efforts|Governmental Organizations|Journal Publishers|Legacy Depositors|NIH Initiatives|Research and Development|Subscription Services
22235151	1-Benzyloxy-1-(2-methoxyethoxy)ethane	Benzyl methoxyethyl acetal|7492-39-9|Benzyl 2-methoxyethyl acetal|Acetaldehyde benzyl 2-methoxyethyl acetal|FEMA No. 2148|UNII-94BT9GZ4KT|94BT9GZ4KT|1-Benzoxy-1-(2-methoxyethoxy)ethane|1-Benzyloxy-1-(2-methoxyethoxy)ethane|1-Benzyloxy-1-(beta-methoxy)ethoxyethane|Acetaldehyde, benzyl 2-methoxyethyl acetal|{[1-(2-METHOXYETHOXY)ETHOXY]METHYL}BENZENE|Acetaldehyde benzyl beta-methoxyethyl acetal|((1-…	210.270	C12H18O3	27.700	144.000	1.800	15	0	3	7	InChI=1S/C12H18O3/c1-11(14-9-8-13-2)15-10-12-6-4-3-5-7-12/h3-7,11H,8-10H2,1-2H3	CC(OCCOC)OCC1=CC=CC=C1	CNGTXGHYZBQUQS-UHFFFAOYSA-N	1-(2-methoxyethoxy)ethoxymethylbenzene	210.125594432	210.125594432	0	1	0	1	0	1	0	0	0	1	984	293		Chemical and Physical Properties|Classification|Food Additives and Ingredients|Literature|Patents|Pharmacology and Biochemistry|Safety and Hazards|Use and Manufacturing	8		20071205	Alfa Chemistry|Ambinter|BOC Sciences|ChemIDplus|Chemieliva Pharmaceutical Co., Ltd|Cheminformatics Friedrich-Schiller-University Jena|ChemMol|ChemSpider|DiscoveryGate|Egon Willighagen, Department of Bioinformatics - BiGCaT, Maastricht University|EPA DSSTox|FDA Global Substance Registration System (GSRS)|Google Patents|Hairui Chemical|Human Metabolome Database (HMDB)|IBM|Japan Chemical Substance D…	Chemical Vendors|Curation Efforts|Governmental Organizations|Legacy Depositors|NIH Initiatives|Research and Development|Subscription Services
552119	1-Butoxy-1-ethoxyethane	1-Butoxy-1-ethoxyethane|Butane, 1-(1-ethoxyethoxy)-|1-(1-Ethoxyethoxy)butane|CHEBI:87383|DTXSID30338949|DTXCID10290031|57006-87-8|xi-1-Ethoxy-1-butoxyethane|1,1-butoxyethoxyethane|1-butoxy-1-ethoxy-ethane|1-(1-Ethoxyethoxy)butane #|acetaldehyde butyl ethyl acetal|SCHEMBL1426655|1-(1-ETHOXY-ETHOXY)-BUTANE|BUTANE,1-(1-ETHOXYETHOXY)-|AKOS024331354|DB-326075|NS00126134|F88088|Q27159577	146.230	C8H18O2	18.500	64.300	2.100	10	0	2	6	InChI=1S/C8H18O2/c1-4-6-7-10-8(3)9-5-2/h8H,4-7H2,1-3H3	CCCCOC(C)OCC	VULXTAWRXFGMKL-UHFFFAOYSA-N	1-(1-ethoxyethoxy)butane	146.130679813	146.130679813	0	1	0	1	0	1	0	0	0	4	209	101		Chemical and Physical Properties|Classification|Food Additives and Ingredients|Literature|Patents|Pharmacology and Biochemistry|Safety and Hazards|Use and Manufacturing|Spectral Information|Taxonomy	10		20050327	10X CHEM|A2B Chem|AA BLOCKS|ABI Chem|Accel Scientific|AiFChem, an XtalPi Company|AKos Consulting & Solutions|Alfa Chemistry|Ambeed|AppChem|Aribo Reagent|AstaTech, Inc.|Aurora Fine Chemicals LLC|BenchChem|BLD Pharm|ChEBI|ChemDB|Chemieliva Pharmaceutical Co., Ltd|Cheminformatics Friedrich-Schiller-University Jena|ChemMol|ChemSpider|ChemTik|Cooke Chemical Co., Ltd|Debye Scientific Co., Ltd|DempoChem…	Chemical Vendors|Curation Efforts|Governmental Organizations|Journal Publishers|Legacy Depositors|NIH Initiatives|Research and Development|Subscription Services
62876	Acetaldehyde butyl phenethyl acetal	(2-(1-Butoxyethoxy)ethyl)benzene|64577-91-9|Acetaldehyde butyl phenethyl acetal|2-Butoxy-2-phenylethoxyethane|[2-(1-Butoxyethoxy)ethyl]benzene|Acetaldehyde, butyl phenylethyl acetal|FEMA No. 3125|KZ6JI8OWWE|Benzene, (2-(1-butoxyethoxy)ethyl)-|EINECS 264-948-9|Benzene, [2-(1-butoxyethoxy)ethyl]-|DTXSID50867084|1-Butoxy-1-(2-phenylethoxy)ethane|ACETALDEHYDE, BUTYL PHENETHYL ACETAL [FHFI]|ACETALDEHY…	222.320	C14H22O2	18.500	153.000	3.700	16	0	2	8	InChI=1S/C14H22O2/c1-3-4-11-15-13(2)16-12-10-14-8-6-5-7-9-14/h5-9,13H,3-4,10-12H2,1-2H3	CCCCOC(C)OCCC1=CC=CC=C1	JBEADRDKGADTFN-UHFFFAOYSA-N	2-(1-butoxyethoxy)ethylbenzene	222.161979940	222.161979940	0	1	0	1	0	1	0	0	0	6	49	11		Chemical and Physical Properties|Classification|Food Additives and Ingredients|Literature|Patents|Pharmacology and Biochemistry|Safety and Hazards|Use and Manufacturing	8		20050808	A2B Chem|ABI Chem|AK Scientific, Inc. (AKSCI)|AKos Consulting & Solutions|Alichem|AN PharmaTech|Angene Chemical|BenchChem|BePharm Ltd.|BLD Pharm|BOC Sciences|ChEBI|Chemenu Inc.|Chemhere|ChemIDplus|Chemieliva Pharmaceutical Co., Ltd|Cheminformatics Friedrich-Schiller-University Jena|ChemMol|ChemSpider|Debye Scientific Co., Ltd|DiscoveryGate|Egon Willighagen, Department of Bioinformatics - BiGCaT, …	Chemical Vendors|Curation Efforts|Governmental Organizations|Legacy Depositors|NIH Initiatives|Research and Development|Subscription Services
107057	2-Octene, 8-(1-methoxyethoxy)-2,6-dimethyl-	8-(1-Methoxyethoxy)-2,6-dimethyloct-2-ene|68039-24-7|Acetaldehyde citronellylmethyl acetal|2-Octene, 8-(1-methoxyethoxy)-2,6-dimethyl-|EINECS 268-243-7|DTXSID50887101|Acetaldehyde, 3,7-dimethyl-6-octenylmethyl acetal|8-(1-methoxyethoxy)-2,6-dimethyl-2-octene|DTXCID201026415|268-243-7|SCHEMBL872808|Ethanal, citronellyl methyl acetal|acetaldehyde citronellyl methyl acetal|AKOS024333646|NS00012829	214.340	C13H26O2	18.500	171.000	4.100	15	0	2	8	InChI=1S/C13H26O2/c1-11(2)7-6-8-12(3)9-10-15-13(4)14-5/h7,12-13H,6,8-10H2,1-5H3	CC(CCC=C(C)C)CCOC(C)OC	YSABATHBMSLQLP-UHFFFAOYSA-N	8-(1-methoxyethoxy)-2,6-dimethyloct-2-ene	214.193280068	214.193280068	0	1	0	2	0	2	0	0	0	1	173	50		Chemical and Physical Properties|Classification|Literature|Patents|Safety and Hazards|Use and Manufacturing	6		20050808	3WAY PHARM INC|AAA Chemistry|ABI Chem|AHH Chemical co.,ltd|AKos Consulting & Solutions|Alfa Chemistry|Aurora Fine Chemicals LLC|BOC Sciences|ChemDB|ChemIDplus|Chemieliva Pharmaceutical Co., Ltd|ChemMol|ChemSpider|ChemTik|DiscoveryGate|EPA DSSTox|EPA Substance Registry Services|Finetech Industry Limited|Google Patents|Hairui Chemical|IBM|Japan Chemical Substance Dictionary (Nikkaji)|Mcule|MolGenie…	Chemical Vendors|Curation Efforts|Governmental Organizations|Legacy Depositors|Research and Development|Subscription Services
79117	Acetaldehyde, dibutyl acetal	1-(1-Butoxyethoxy)butane|871-22-7|1,1-Dibutoxyethane|Dibutyl acetal|Acetaldehyde, dibutyl acetal|Di-n-butyl acetal|Acetaldehyde dibutyl acetal|1,1-Di-n-butoxyethane|Ethane, 1,1-dibutoxy-|Butane, 1,1'-[ethylidenebis(oxy)]bis-|Butane, 1,1'-(ethylidenebis(oxy))bis-|AI3-22404|NSC 5314|EINECS 212-804-0|1,1'-(Ethylidenebis(oxy))bisbutane|BRN 1698922|1,1'-(Ethylidenebis(oxy))dibutane|1,1'-[ETHYLIDENEBIS…	174.280	C10H22O2	18.500	73.900	3.000	12	0	2	8	InChI=1S/C10H22O2/c1-4-6-8-11-10(3)12-9-7-5-2/h10H,4-9H2,1-3H3	CCCCOC(C)OCCCC	SWTCCCJQNPGXLQ-UHFFFAOYSA-N	1-(1-butoxyethoxy)butane	174.161979940	174.161979940	0	1	0	0	0	0	0	0	0	30	1399	607		Biological Test Results|Chemical and Physical Properties|Classification|Food Additives and Ingredients|Literature|Patents|Safety and Hazards|Toxicity|Use and Manufacturing|Spectral Information|Taxonomy	11	155|157|161|165|167|175	20050326	10X CHEM|A2B Chem|AA BLOCKS|AAA Chemistry|Aaron Chemicals LLC|abcr GmbH|ABI Chem|Accel Scientific|AHH Chemical co.,ltd|AKos Consulting & Solutions|Ambeed|Ambinter|AppChem|Aribo Reagent|AstaTech, Inc.|Aurora Fine Chemicals LLC|BenchChem|BLD Pharm|BOC Sciences|ChemDB|Chemenu Inc.|Chemical Synthesis Database|ChemIDplus|Chemieliva Pharmaceutical Co., Ltd|Cheminformatics Friedrich-Schiller-University …	Chemical Vendors|Curation Efforts|Governmental Organizations|Journal Publishers|Legacy Depositors|Research and Development|Subscription Services
139711	Ethane, 1,1-bis(ethylthio)-	Ethane, 1,1-bis(ethylthio)-|14252-42-7|1,1-Bis(ethylsulfanyl)ethane|Formaldehyde diethylthioacetal|1,1-bis(Ethylthio)ethane|4-Methyl-3,5-dithiaheptane|DTXSID60162072|NSC 94806|DTXCID0084563|ciydrajjtmikgp-uhfffaoysa-n|Acetaldehyde diethyl mercaptal|Acetaldehyde, diethyl mercaptal|Ethane,1,1-bis(ethylthio)-|Ethane,1-bis(ethylthio)-|SCHEMBL9435427|NSC94806|NSC-94806|DS-007536|NS00120700	150.300	C6H14S2	50.600	39.800	2.800	8	0	2	4	InChI=1S/C6H14S2/c1-4-7-6(3)8-5-2/h6H,4-5H2,1-3H3	CCSC(C)SCC	CIYDRAJJTMIKGP-UHFFFAOYSA-N	1,1-bis(ethylsulfanyl)ethane	150.05369279	150.05369279	0	1	0	0	0	0	0	0	0	14	47	23		Chemical and Physical Properties|Classification|Food Additives and Ingredients|Literature|Patents|Use and Manufacturing|Spectral Information|Taxonomy	8		20050326	ABI Chem|ChemDB|ChemIDplus|Chemieliva Pharmaceutical Co., Ltd|ChemTik|Collaborative Drug Discovery, Inc.|Debye Scientific Co., Ltd|DiscoveryGate|DTP/NCI|EPA DSSTox|Google Patents|Hairui Chemical|IBM|J&H Chemical Co.,ltd|Japan Chemical Substance Dictionary (Nikkaji)|MolGenie|NextBio|NIST Chemistry WebBook|NIST Mass Spectrometry Data Center|NORMAN Suspect List Exchange|PATENTSCOPE (WIPO)|PubChem Re…	Chemical Vendors|Curation Efforts|Governmental Organizations|Journal Publishers|Legacy Depositors|Research and Development|Subscription Services
5367767	Acetaldehyde di-cis-3-hexenyl acetal	63449-64-9|acetaldehyde di-cis-3-hexenyl acetal|(Z,Z)-1,1'-[ethylidenebis(oxy)]di(hex-3-ene)|Acetaldehyde, di(cis-3-hexenyl)acetal|(Z)-1-[1-[(Z)-hex-3-enoxy]ethoxy]hex-3-ene|S23F4O70HS|3-Hexene, 1,1'-(ethylidenebis(oxy))bis-, (Z,Z)-|3-Hexene, 1,1'-[ethylidenebis(oxy)]bis-, (Z,Z)-|(Z)-1-(1-(((Z)-hex-3-en-1-yl)oxy)ethoxy)hex-3-ene|Leaf alcohol (dihexenyl) acetal|(Z,Z)-1,1'-(Ethylidenebis(oxy))di(he…	226.350	C14H26O2	18.500	165.000	4.000	16	0	2	10	InChI=1S/C14H26O2/c1-4-6-8-10-12-15-14(3)16-13-11-9-7-5-2/h6-9,14H,4-5,10-13H2,1-3H3/b8-6-,9-7-	CC/C=C\CCOC(OCC/C=C\CC)C	KCPFRJBAXWUXIG-VRHVFUOLSA-N	(Z)-1-[1-[(Z)-hex-3-enoxy]ethoxy]hex-3-ene	226.193280068	226.193280068	0	1	0	0	0	0	2	2	0	0	49	19		Chemical and Physical Properties|Classification|Patents|Pharmacology and Biochemistry|Spectral Information	5		20050327	ABI Chem|Alfa Chemistry|BenchChem|BLD Pharm|BOC Sciences|ChEBI|ChemIDplus|Chemieliva Pharmaceutical Co., Ltd|ChemMol|ChemSpider|CymitQuimica|Debye Scientific Co., Ltd|Egon Willighagen, Department of Bioinformatics - BiGCaT, Maastricht University|EvitaChem|FDA Global Substance Registration System (GSRS)|Google Patents|Human Metabolome Database (HMDB)|J&H Chemical Co.,ltd|Japan Chemical Substance D…	Chemical Vendors|Curation Efforts|Governmental Organizations|Legacy Depositors|NIH Initiatives|Research and Development|Subscription Services
21503	1,1-Bis(hexyloxy)ethane	5405-58-3|Acetaldehyde, dihexyl acetal|Hexane, 1,1'-[ethylidenebis(oxy)]bis-|1,1-Dihexyloxyethane|Ethylidenebis(oxy)dihexane|1,1-Di(hexyloxy)ethane|1-[1-(Hexyloxy)ethoxy]hexane|Hexane, 1,1'-(ethylidenebis(oxy))bis-|1,1-BIS(HEXYLOXY)ETHANE|ID3N39457D|NSC 5187|NSC-5187|EINECS 226-458-3|DTXSID2063842|Acetaldehyde, dihexyl acetal (8CI)|1,1'-(ETHYLIDENEBIS(OXY))BIS(HEXANE)|1-(1-(hexyloxy)ethoxy)hexane…	230.390	C14H30O2	18.500	112.000	5.100	16	0	2	12	InChI=1S/C14H30O2/c1-4-6-8-10-12-15-14(3)16-13-11-9-7-5-2/h14H,4-13H2,1-3H3	CCCCCCOC(C)OCCCCCC	VSFOOCQEJQKBSO-UHFFFAOYSA-N	1-(1-hexoxyethoxy)hexane	230.224580195	230.224580195	0	1	0	0	0	0	0	0	0	2	114	39		Biological Test Results|Chemical and Physical Properties|Classification|Food Additives and Ingredients|Literature|Patents|Pharmacology and Biochemistry|Safety and Hazards|Use and Manufacturing|Spectral Information	10	155|157|161|165|167|175	20050326	3WAY PHARM INC|A&J Pharmtech CO., LTD.|A2B Chem|AA BLOCKS|Aaron Chemicals LLC|abcr GmbH|ABI Chem|AHH Chemical co.,ltd|AKos Consulting & Solutions|Alfa Chemistry|AN PharmaTech|Aurora Fine Chemicals LLC|BenchChem|BLD Pharm|BOC Sciences|ChEBI|Chem-Space.com Database|Chembase.cn|ChemDB|ChemIDplus|Chemieliva Pharmaceutical Co., Ltd|Cheminformatics Friedrich-Schiller-University Jena|ChemMol|ChemSpider|…	Chemical Vendors|Curation Efforts|Governmental Organizations|Journal Publishers|Legacy Depositors|NIH Initiatives|Research and Development|Subscription Services
83036	Acetaldehyde diisoamyl acetal	13002-09-0|acetaldehyde diisoamyl acetal|3-methyl-1-[1-(3-methylbutoxy)ethoxy]butane|Acetaldehyde di(3-methylbutyl) acetal|1,1'-(Ethylidenebis(oxy))bis(3-methylbutane)|UNII-C34X3NFO1A|C34X3NFO1A|1,1-Bis(isopentyloxy)ethane|1,1-Di-3-methylbutoxyethane|EINECS 235-839-3|FEMA NO. 4024|DTXSID80156296|ACETALDEHYDE, DIISOPENTYL ACETAL|ETHANE, 1,1-BIS(ISOPENTYLOXY)-|ACETALDEHYDE DIISOAMYL ACETAL [FHFI]|1…	202.330	C12H26O2	18.500	107.000	3.800	14	0	2	8	InChI=1S/C12H26O2/c1-10(2)6-8-13-12(5)14-9-7-11(3)4/h10-12H,6-9H2,1-5H3	CC(C)CCOC(C)OCCC(C)C	LXKCTPBHCJDSKC-UHFFFAOYSA-N	3-methyl-1-[1-(3-methylbutoxy)ethoxy]butane	202.193280068	202.193280068	0	1	0	0	0	0	0	0	0	3	116	38		Chemical and Physical Properties|Classification|Food Additives and Ingredients|Literature|Patents|Pharmacology and Biochemistry|Safety and Hazards|Use and Manufacturing|Spectral Information	9		20050808	10X CHEM|3WAY PHARM INC|A&J Pharmtech CO., LTD.|A2B Chem|AA BLOCKS|AAA Chemistry|ABI Chem|AK Scientific, Inc. (AKSCI)|AKos Consulting & Solutions|Alfa Chemistry|Alichem|Ambinter|AN PharmaTech|Aurora Fine Chemicals LLC|BenchChem|BePharm Ltd.|Bic Biotech|BLD Pharm|BOC Sciences|ChEBI|Chemhere|ChemIDplus|Chemieliva Pharmaceutical Co., Ltd|Cheminformatics Friedrich-Schiller-University Jena|ChemMol|Che…	Chemical Vendors|Curation Efforts|Governmental Organizations|Journal Publishers|Legacy Depositors|NIH Initiatives|Research and Development|Subscription Services
10795	1,1-Dimethoxyethane	1,1-DIMETHOXYETHANE|534-15-6|Dimethyl acetal|Acetaldehyde dimethyl acetal|Dimethylacetal|Ethane, 1,1-dimethoxy-|Dimethyl aldehyde|Ethylidene dimethyl ether|Methyl formyl|Acetaldehyde methyl acetal|3-Methyl-2,4-dioxapentane|Acetaldehyde, dimethyl acetal|FEMA No. 3426|HSDB 5427|ZO2AW8UR5T|EINECS 208-589-8|UN2377|BRN 1697039|DTXSID7027178|AI3-24137|DIMETHYLACETAL [MI]|DTXCID207178|DIMETHOXYETHANE, 1…	90.120	C4H10O2	18.500	24.700	0.500	6	0	2	2	InChI=1S/C4H10O2/c1-4(5-2)6-3/h4H,1-3H3	CC(OC)OC	SPEUIVXLLWOEMJ-UHFFFAOYSA-N	1,1-dimethoxyethane	90.068079557	90.068079557	0	1	0	0	0	0	0	0	0	1741	44042	16017		Biological Test Results|Chemical and Physical Properties|Classification|Food Additives and Ingredients|Literature|Patents|Pharmacology and Biochemistry|Safety and Hazards|Toxicity|Use and Manufacturing|Associated Disorders and Diseases|Spectral Information|Taxonomy|Biological Test Results: Micromolar	14	651631|651632|651633|651634|720516|720552|720634|720635|720637|720674|720675|720678|720679|720680|720681|720682|720683|720684|720685|720686|720687|720691|720692|720693|720719|720725|743012|743014|743015|743033|743035|743036|743040|743041|743042|743053|743054|743063|743064|743065|743066|743067|743069|743074|743075|743077|743078|743079|743080|743081|743083|743084|743085|743086|743091|743094|743122|…	20050327	10X CHEM|A&J Pharmtech CO., LTD.|A2B Chem|AA BLOCKS|abcr GmbH|ABI Chem|Acadechem|Achemica|AHH Chemical co.,ltd|AKos Consulting & Solutions|Aladdin Scientific|Alfa Chemistry|Alichem|Amadis Chemical|Ambinter|AN PharmaTech|Angene Chemical|Anward|AppChem|AstaTech, Inc.|BenchChem|Bic Biotech|Biosynth|BOC Sciences|ChEBI|Chembase.cn|ChEMBL|ChemDB|ChemExper Chemical Directory|ChemIDplus|Chemieliva Pharma…	Chemical Vendors|Curation Efforts|Governmental Organizations|Journal Publishers|Legacy Depositors|NIH Initiatives|Research and Development|Subscription Services
66929	1,1-Dipropoxyethane	1,1-Dipropoxyethane|Acetaldehyde dipropyl acetal|Dipropyl acetal|n-Propyl acetal|Propane, 1,1'-[ethylidenebis(oxy)]bis-|Acetaldehyde, dipropyl acetal|EINECS 203-335-2|Acetaldehyde-di-n-propyl acetal|1,1'-(Ethylidenebis(oxy))bispropane|BRN 1697928|Propane, 1,1'-(ethylidenebis(oxy))bis-|277L28816Q|DTXSID5059325|FEMA NO. 4688|DTXCID2032922|203-335-2|105-82-8|1-(1-Propoxyethoxy)propane|Propane,1,1'-[…	146.230	C8H18O2	18.500	56.300	2.200	10	0	2	6	InChI=1S/C8H18O2/c1-4-6-9-8(3)10-7-5-2/h8H,4-7H2,1-3H3	CCCOC(C)OCCC	MISTZQJSHHTDCF-UHFFFAOYSA-N	1-(1-propoxyethoxy)propane	146.130679813	146.130679813	0	1	0	0	0	0	0	0	0	10	838	293		Chemical and Physical Properties|Classification|Food Additives and Ingredients|Literature|Patents|Safety and Hazards|Toxicity|Use and Manufacturing|Spectral Information	9		20050327	10X CHEM|A2B Chem|AA BLOCKS|Aaron Chemicals LLC|ABI Chem|Accel Scientific|AHH Chemical co.,ltd|AiFChem, an XtalPi Company|AKos Consulting & Solutions|Alfa Chemistry|Ambinter|AN PharmaTech|Angene Chemical|AppChem|Aribo Reagent|AstaTech, Inc.|BenchChem|BioChemPartner|BLD Pharm|BOC Sciences|Chem-Space.com Database|ChemDB|Chemenu Inc.|ChemIDplus|Chemieliva Pharmaceutical Co., Ltd|ChemMol|ChemTik|Cymi…	Chemical Vendors|Curation Efforts|Governmental Organizations|Journal Publishers|Legacy Depositors|Research and Development|Subscription Services
102849	Benzene, (2-(1-ethoxyethoxy)ethyl)-	Ethyl phenethyl acetal|2556-10-7|(2-(1-Ethoxyethoxy)ethyl)benzene|Efetaal|Hyacinth Body|[2-(1-Ethoxyethoxy)ethyl]benzene|Benzene, (2-(1-ethoxyethoxy)ethyl)-|Benzene, [2-(1-ethoxyethoxy)ethyl]-|Acetaldehyde, ethyl phenethyl acetal|Acetaldehyde ethyl 2-phenylethyl acetal|VEROTYL|Z7156Q4C3R|Acetaldehyde ethyl phenylethyl acetal|EINECS 219-868-9|BRN 2364509|Benzene, 2-(1'-(ethoxy)ethoxy)ethyl-|Ethane…	194.270	C12H18O2	18.500	130.000	2.800	14	0	2	6	InChI=1S/C12H18O2/c1-3-13-11(2)14-10-9-12-7-5-4-6-8-12/h4-8,11H,3,9-10H2,1-2H3	CCOC(C)OCCC1=CC=CC=C1	QQDGMPOYFGNLMT-UHFFFAOYSA-N	2-(1-ethoxyethoxy)ethylbenzene	194.130679813	194.130679813	0	1	0	1	0	1	0	0	0	4	1565	393		Chemical and Physical Properties|Classification|Food Additives and Ingredients|Literature|Patents|Safety and Hazards|Toxicity|Use and Manufacturing|Spectral Information	9		20050808	001Chemical|10X CHEM|A2B Chem|AA BLOCKS|Aaron Chemicals LLC|AbaChemScene|ABI Chem|Accel Scientific|Acmec Biochemical|AHH Chemical co.,ltd|AKos Consulting & Solutions|Aladdin Scientific|Alfa Chemistry|Amadis Chemical|AN PharmaTech|Angene Chemical|AstaTech, Inc.|Aurora Fine Chemicals LLC|BenchChem|BePharm Ltd.|Bic Biotech|BioCrick|Biosynth|BLD Pharm|BOC Sciences|Center for Chemical Genomics, Univer…	Chemical Vendors|Curation Efforts|Governmental Organizations|Journal Publishers|Legacy Depositors|Research and Development|Subscription Services
53422473	Acetaldehyde hexyl isoamyl acetal	Acetaldehyde hexyl isoamyl acetal|FEMA No. 4365|1-Hexoxy-1-(3-methylbutoxy)ethane|L3RBE1989V|1-Hexyloxy-1-(3-methylbutyl)oxypropane|1-Hexyloxy-1-isopentyl oxyethane|Hexane, 1-(1-(3-methylbutoxy)ethoxy)-|1-[1-(3-methylbutoxy)ethoxy]hexane|Acetaldehyde hexyl isoamyl acetal [FIFH]|1-[1-(HEXYLOXY)ETHOXY]-3-METHYLBUTANE|ACETALDEHYDE HEXYL ISOAMYL ACETAL [FHFI]|1-(1-(3-Methylbutoxy)ethoxy)hexane|1-(1-(…	216.360	C13H28O2	18.500	124.000	4.500	15	0	2	10	InChI=1S/C13H28O2/c1-5-6-7-8-10-14-13(4)15-11-9-12(2)3/h12-13H,5-11H2,1-4H3	CCCCCCOC(C)OCCC(C)C	PUXHYFFHRDAFHP-UHFFFAOYSA-N	1-[1-(3-methylbutoxy)ethoxy]hexane	216.208930132	216.208930132	0	1	0	1	0	1	0	0	0	2	63	8		Chemical and Physical Properties|Classification|Food Additives and Ingredients|Literature|Patents|Pharmacology and Biochemistry|Use and Manufacturing|Spectral Information	8		20111030	ChEBI|ChemIDplus|Chemieliva Pharmaceutical Co., Ltd|Cheminformatics Friedrich-Schiller-University Jena|ChemMol|ChemTik|Egon Willighagen, Department of Bioinformatics - BiGCaT, Maastricht University|EPA DSSTox|FDA Global Substance Registration System (GSRS)|Google Patents|Hairui Chemical|Human Metabolome Database (HMDB)|J&H Chemical Co.,ltd|Japan Chemical Substance Dictionary (Nikkaji)|MassBank Eu…	Chemical Vendors|Curation Efforts|Governmental Organizations|Legacy Depositors|NIH Initiatives|Research and Development|Subscription Services
108237	Hexane, 1-(1-methoxyethoxy)-	1-(1-Methoxyethoxy)hexane|Hexane, 1-(1-methoxyethoxy)-|Acetaldehyde, methyl hexyl acetal|EINECS 259-114-6|DTXSID90886097|DTXCID801025439|259-114-6|coarodkcngnoqz-uhfffaoysa-n|54340-90-8|1-(1-Methoxyethoxy)hexane #|acetaldehyde methyl hexyl acetal|SCHEMBL3502859|NS00057065	160.250	C9H20O2	18.500	74.000	2.800	11	0	2	7	InChI=1S/C9H20O2/c1-4-5-6-7-8-11-9(2)10-3/h9H,4-8H2,1-3H3	CCCCCCOC(C)OC	COARODKCNGNOQZ-UHFFFAOYSA-N	1-(1-methoxyethoxy)hexane	160.146329876	160.146329876	0	1	0	1	0	1	0	0	0	0	3	2		Classification|Patents|Safety and Hazards|Use and Manufacturing|Spectral Information	5		20050327	AAA Chemistry|ABI Chem|Alfa Chemistry|BOC Sciences|ChemIDplus|Chemieliva Pharmaceutical Co., Ltd|ChemMol|ChemSpider|EPA DSSTox|EPA Substance Registry Services|Hairui Chemical|J&H Chemical Co.,ltd|Japan Chemical Substance Dictionary (Nikkaji)|Kingston Chemistry|MolGenie|NextBio|NIST Mass Spectrometry Data Center|NORMAN Suspect List Exchange|PubChem Reference Collection|RR Scientific|SureChEMBL|Tox…	Chemical Vendors|Curation Efforts|Governmental Organizations|Legacy Depositors|Research and Development|Subscription Services
11105826	Acetaldehyde 1,3-octanediol acetal	2-methyl-4-pentyl-1,3-dioxane|Acetaldehyde 1,3-octanediol acetal|FEMA No. 4376|UNII-V0W9UH6J00|1,3-Dioxane, 2-methyl-4-pentyl-|V0W9UH6J00|202188-43-0|Acetaldehyde 1,3-octanediol acetal [FIFH]|DTXSID50942300|ACETALDEHYDE 1,3-OCTANEDIOL ACETAL [FHFI]|Acetaldehyde 1,3-octanediol acetal (FIFH)|DTXCID10855381|acetaldehyde 1,3-octane diol acetal|(+-)-ACETALDEHYDE 1,3-OCTANEDIOL ACETAL|ACETALDEHYDE 1,3-…	172.260	C10H20O2	18.500	114.000	3.000	12	0	2	4	InChI=1S/C10H20O2/c1-3-4-5-6-10-7-8-11-9(2)12-10/h9-10H,3-8H2,1-2H3	CCCCCC1CCOC(O1)C	NZTUUEJEMACERX-UHFFFAOYSA-N	2-methyl-4-pentyl-1,3-dioxane	172.146329876	172.146329876	0	1	0	2	0	2	0	0	0	3	41	7		Chemical and Physical Properties|Classification|Food Additives and Ingredients|Literature|Patents|Pharmacology and Biochemistry|Use and Manufacturing	7		20061026	ChEBI|ChemIDplus|Cheminformatics Friedrich-Schiller-University Jena|ChemSpider|DiscoveryGate|Egon Willighagen, Department of Bioinformatics - BiGCaT, Maastricht University|EPA DSSTox|FDA Global Substance Registration System (GSRS)|Google Patents|Human Metabolome Database (HMDB)|Japan Chemical Substance Dictionary (Nikkaji)|Metabolomics Workbench|MolGenie|NextBio|NovoSeek|PATENTSCOPE (WIPO)|PubChe…	Chemical Vendors|Curation Efforts|Governmental Organizations|Journal Publishers|Legacy Depositors|NIH Initiatives|Research and Development|Subscription Services
68481	2-Methoxyacetophenone	2'-Methoxyacetophenone|579-74-8|1-(2-Methoxyphenyl)ethanone|2-Acetylanisole|Ethanone, 1-(2-methoxyphenyl)-|1-(2-Methoxyphenyl)ethan-1-one|o-Acetanisole|2-Methyoxyacetophenone oxime|ortho-Methoxyacetophenone|UNII-0WYN389I4N|2-Methoxyacetylbenzene|o-Methoxy acetophenone|EINECS 209-446-2|NSC 23387|NSC-23387|AI3-05503|ACETOPHENONE, O-METHOXY-|DTXSID8060375|FEMA NO. 4163|2-METHOXY-1-ACETYLBENZENE|2-ME…	150.170	C9H10O2	26.300	142.000	1.800	11	0	2	2	InChI=1S/C9H10O2/c1-7(10)8-5-3-4-6-9(8)11-2/h3-6H,1-2H3	CC(=O)C1=CC=CC=C1OC	DWPLEOPKBWNPQV-UHFFFAOYSA-N	1-(2-methoxyphenyl)ethanone	150.068079557	150.068079557	0	1	0	0	0	0	0	0	0	123	2315	715		Biological Test Results|Chemical and Physical Properties|Classification|Food Additives and Ingredients|Literature|Patents|Pharmacology and Biochemistry|Safety and Hazards|Use and Manufacturing|Spectral Information	10	248|1794731|1794732|1794733|1794735|1794736|1794738|1794739|1794740|1794742|1794745|1794746|1794748|1794750|1794751|1794752|1794753|1794754|1794755|1794756|1794757|1794758|1794759|1794760|1794761|1794763|1794764|1794765|1794766|1794767|1794768|1794769|1794771|1794772|1794773|1794774|1794775|1794776|1794777|1794778|1794779|1794780|1794781|1794782|1794783|1794784|1794785|1794786|1794787|1794788|179…	20050326	001Chemical|10X CHEM|1st Scientific|3WAY PHARM INC|A&J Pharmtech CO., LTD.|A2B Chem|AA BLOCKS|Aaron Chemicals LLC|AbaChemScene|abcr GmbH|ABI Chem|Acadechem|Accel Scientific|Accela ChemBio Inc.|Aceschem Inc|Achemica|Achemo Scientific Limited|Achemtek|Acmec Biochemical|Acorn PharmaTech Product List|Activate Scientific|AHH Chemical co.,ltd|AKos Consulting & Solutions|Aladdin Scientific|Alfa Chemistr…	Chemical Vendors|Curation Efforts|Governmental Organizations|Journal Publishers|Legacy Depositors|NIH Initiatives|Research and Development|Subscription Services
7476	4-Acetylanisole	4'-Methoxyacetophenone|100-06-1|4-Methoxyacetophenone|4-Acetylanisole|1-(4-Methoxyphenyl)ethanone|p-Methoxyacetophenone|Acetanisole|Novatone|Ethanone, 1-(4-methoxyphenyl)-|Linarodin|1-(4-methoxyphenyl)ethan-1-one|Vananote|P-ACETYLANISOLE|4-Methoxyphenyl methyl ketone|Acetophenone, 4'-methoxy-|p-Methoxyphenyl methyl ketone|Methyl p-methoxyphenyl ketone|4-Methoxyacetofenon|Methyl 4-methoxyphenyl ke…	150.170	C9H10O2	26.300	134.000	1.700	11	0	2	2	InChI=1S/C9H10O2/c1-7(10)8-3-5-9(11-2)6-4-8/h3-6H,1-2H3	CC(=O)C1=CC=C(C=C1)OC	NTPLXRHDUXRPNE-UHFFFAOYSA-N	1-(4-methoxyphenyl)ethanone	150.068079557	150.068079557	0	1	0	0	0	0	0	0	0	742	19651	6393		Biological Test Results|Interactions and Pathways|Chemical and Physical Properties|Classification|Food Additives and Ingredients|Literature|Patents|Pharmacology and Biochemistry|Safety and Hazards|Toxicity|Use and Manufacturing|Spectral Information|Taxonomy|Biological Test Results: Active|Biological Test Results: Micromolar	15	155|157|161|165|167|175|248|323691|323692|323693|327624|327626|588453|588456|588579|588590|588795|588855|588856|602310|602332|624178|624414|651631|651632|651633|651634|651965|686978|686979|720516|720552|720579|720580|720634|720635|720637|720674|720675|720678|720679|720680|720681|720682|720683|720684|720685|720686|720687|720691|720692|720693|720719|720725|743012|743014|743015|743033|743035|743036|…	20050326	001Chemical|10X CHEM|1st Scientific|3WAY PHARM INC|A&J Pharmtech CO., LTD.|A2B Chem|AA BLOCKS|AAA Chemistry|Aaron Chemicals LLC|AbaChemScene|ABBLIS Chemicals|abcr GmbH|ABI Chem|Acadechem|Accel Scientific|Aceschem Inc|Achemica|Achemo Scientific Limited|Achemtek|Acmec Biochemical|Acorn PharmaTech Product List|AHH Chemical co.,ltd|AiFChem, an XtalPi Company|AK Scientific, Inc. (AKSCI)|AKos Consultin…	Chemical Vendors|Curation Efforts|Governmental Organizations|Journal Publishers|Legacy Depositors|NIH Initiatives|Research and Development|Subscription Services
176	Acetic Acid	acetic acid|ethanoic acid|Ethylic acid|Vinegar acid|Methanecarboxylic acid|Essigsaeure|Acide acetique|Azijnzuur|Aceticum acidum|Acido acetico|Octowy kwas|HOAc|ethoic acid|Orthoacetic acid|AcOH|Acetic|MeCOOH|Acidum aceticum glaciale|Acidum aceticum|CH3-COOH|CH3CO2H|NSC-132953|NSC-406306|INS NO.260|DTXSID5024394|MeCO2H|CHEBI:15366|INS-260|Q40Q9N063P|E-260|NSC-111201|NSC-112209|NSC-115870|NSC-127175…	60.050	C2H4O2	37.300	31.000	-0.200	4	1	2	0	InChI=1S/C2H4O2/c1-2(3)4/h1H3,(H,3,4)	CC(=O)O	QTBSBXVTEAMEQO-UHFFFAOYSA-N	acetic acid	60.021129366	60.021129366	0	1	0	0	0	0	0	0	0	203618	352781	182267	Acetic Acid	Agrochemical Information|Biological Test Results|Interactions and Pathways|Chemical and Physical Properties|Classification|Drug and Medication Information|Food Additives and Ingredients|Identification|Literature|Patents|Pharmacology and Biochemistry|Safety and Hazards|Toxicity|Use and Manufacturing|Associated Disorders and Diseases|Spectral Information|Taxonomy|Biological Test Results: Active|Bio…	19	248|17814|17815|17816|17817|17818|17819|17820|17821|17822|17823|17824|17825|17826|17827|17828|17829|17830|17831|23251|23252|23253|23254|23255|23256|23443|72281|224294|227555|227556|227718|237685|342464|448096|452626|452627|452628|452629|452630|452631|452632|452633|452634|452635|452636|452637|452638|452639|452640|452641|452642|452643|452644|452645|452646|452647|452648|452649|454554|454564|498773|4…	20040916	001Chemical|10X CHEM|1st Scientific|3WAY PHARM INC|4C Pharma Scientific Inc|A1 BioChem Labs|A2B Chem|A2Z Chemical|AA BLOCKS|AAA Chemistry|Aaron Chemicals LLC|AbaChemScene|ABBLIS Chemicals|abcr GmbH|Abe Lab, University of Texas MD Anderson Cancer Center|ABI Chem|AbMole Bioscience|AbovChem LLC|Acadechem|ACBlock-Lab|Accel Scientific|Accela ChemBio Inc.|Ace Therapeutics|Aceschem Inc|Achemica|Achemo S…	Chemical Vendors|Curation Efforts|Governmental Organizations|Journal Publishers|Legacy Depositors|NIH Initiatives|Research and Development|Subscription Services	C254 - Anti-Infective Agent|D000890 - Anti-Infective Agents > D000900 - Anti-Bacterial Agents|D019995 - Laboratory Chemicals > D007202 - Indicators and Reagents|G - Genito urinary system and sex hormones > G01 - Gynecological antiinfectives and antiseptics > G01A - Antiinfectives and antiseptics, excl. combinations with corticosteroids > G01AD - Organic acids|S - Sensory organs > S02 - Otological…
179	Acetoin	acetoin|3-hydroxy-2-butanone|513-86-0|3-hydroxybutan-2-one|acetylmethylcarbinol|Dimethylketol|Acetyl methyl carbinol|2-Butanone, 3-hydroxy-|Acetoin (natural)|Acethoin|3-hydroxyl-2-butanone|FEMA No. 2008|2-Acetoin|CCRIS 2918|HSDB 974|2-Butanol-3-one|NSC 7609|Butan-2-ol-3-one|acetoine|2-hydroxy-3-oxobutane|beta-oxobutane|b-oxobutane|Acetoin dimer|AI3-03314|UNII-BG4D34CO2H|EINECS 208-174-1|BG4D34CO2…	88.110	C4H8O2	37.300	58.600	-0.300	6	1	2	1	InChI=1S/C4H8O2/c1-3(5)4(2)6/h3,5H,1-2H3	CC(C(=O)C)O	ROWKJAVDOGWPAT-UHFFFAOYSA-N	3-hydroxybutan-2-one	88.052429494	88.052429494	0	1	0	1	0	1	0	0	0	5168	19752	7201	Acetoin	Biological Test Results|Interactions and Pathways|Chemical and Physical Properties|Classification|Drug and Medication Information|Food Additives and Ingredients|Identification|Literature|Patents|Pharmacology and Biochemistry|Safety and Hazards|Toxicity|Use and Manufacturing|Associated Disorders and Diseases|Spectral Information|Taxonomy|Biological Test Results: Micromolar	17	155|157|161|165|167|175|651631|651632|651633|651634|720516|720552|720634|720635|720637|720674|720675|720678|720679|720680|720681|720682|720683|720684|720685|720686|720687|720691|720692|720693|720719|720725|743012|743014|743015|743033|743035|743036|743040|743041|743042|743053|743054|743063|743064|743065|743066|743067|743069|743074|743075|743077|743078|743079|743080|743081|743083|743084|743085|7430…	20040916	001Chemical|10X CHEM|3WAY PHARM INC|A2B Chem|AA BLOCKS|AAA Chemistry|ABBLIS Chemicals|abcr GmbH|ABI Chem|Acadechem|AHH Chemical co.,ltd|AK Scientific, Inc. (AKSCI)|AKos Consulting & Solutions|Aladdin Scientific|Alfa Chemistry|Amadis Chemical|AN PharmaTech|Angene Chemical|Anward|AppChem|AstaTech, Inc.|Aurora Fine Chemicals LLC|Baker Lab, Chemistry Department, The University of North Carolina at Ch…	Chemical Vendors|Curation Efforts|Governmental Organizations|Journal Publishers|Legacy Depositors|NIH Initiatives|Research and Development|Subscription Services
521246	Acetoin Acetate	Acetoin acetate|4906-24-5|3-Acetoxy-2-butanone|2-Acetoxy-3-butanone|2-Butanone, 3-(acetyloxy)-|3-(Acetyloxy)-2-butanone|Acetyl methyl carbinyl acetate|FEMA No. 3526|3-Acetyloxy-2-butanone|2-Butanon-3-yl acetate|2-Butanone, 3-hydroxy-, acetate|2-Butanon-3-ol, acetate|UNII-2L4E9Q73KY|3-Hydroxy-2-butanone acetate|Acetic acid 1-methyl-2-oxopropyl ester|2L4E9Q73KY|3-Oxo-2-butyl acetate|2-Ketobutan-3-y…	130.139	C6H10O3	43.400	128.000	0.300	9	0	3	3	InChI=1S/C6H10O3/c1-4(7)5(2)9-6(3)8/h5H,1-3H3	CC(C(=O)C)OC(=O)C	ZKPTYCJWRHHBOW-UHFFFAOYSA-N	3-oxobutan-2-yl acetate	130.062994177	130.062994177	0	1	0	1	0	1	0	0	0	8	425	149		Chemical and Physical Properties|Classification|Food Additives and Ingredients|Literature|Patents|Pharmacology and Biochemistry|Safety and Hazards|Use and Manufacturing|Spectral Information	9		20050327	001Chemical|10X CHEM|3WAY PHARM INC|A2B Chem|AA BLOCKS|Aaron Chemicals LLC|AbaChemScene|ABBLIS Chemicals|abcr GmbH|ABI Chem|Accel Scientific|Achemica|Achemo Scientific Limited|Achemtek|Acmec Biochemical|AHH Chemical co.,ltd|AiFChem, an XtalPi Company|AK Scientific, Inc. (AKSCI)|AKos Consulting & Solutions|Aladdin Scientific|Alfa Chemistry|Alichem|Amadis Chemical|Ambeed|AN PharmaTech|Apexmol|AppCh…	Chemical Vendors|Curation Efforts|Governmental Organizations|Journal Publishers|Legacy Depositors|NIH Initiatives|Research and Development|Subscription Services
529253	Butan-3-one-2-yl butanoate	1-Methyl-2-oxopropyl butyrate|Butan-3-one-2-yl butanoate|Acetoyl butyrate|84642-61-5|3-oxobutan-2-yl butanoate|1-Methyl-2-oxopropyl butanoate|FEMA No. 3332|Butanoic acid, 1-methyl-2-oxopropyl ester|SEN8DCI58L|EINECS 283-438-7|Butan-3-one-2-yl butanoate (natural)|DTXSID601305714|BUTAN-3-ONE-2-YL BUTANOATE [FCC]|BUTAN-3-ONE-2-YL BUTANOATE [FHFI]|DTXCID201735692|283-438-7|acetoin butyrate|Acetoin bu…	158.190	C8H14O3	43.400	151.000	1.100	11	0	3	5	InChI=1S/C8H14O3/c1-4-5-8(10)11-7(3)6(2)9/h7H,4-5H2,1-3H3	CCCC(=O)OC(C)C(=O)C	LJDWJXUIGKSETE-UHFFFAOYSA-N	3-oxobutan-2-yl butanoate	158.094294304	158.094294304	0	1	0	1	0	1	0	0	0	4	57	15		Chemical and Physical Properties|Classification|Food Additives and Ingredients|Literature|Patents|Pharmacology and Biochemistry|Safety and Hazards|Use and Manufacturing|Spectral Information	9		20050327	001Chemical|AA BLOCKS|AAA Chemistry|ABI Chem|AHH Chemical co.,ltd|AKos Consulting & Solutions|Alfa Chemistry|Alichem|Ambinter|Aurora Fine Chemicals LLC|BenchChem|BOC Sciences|ChEBI|Chembase.cn|ChemDB|ChemIDplus|Chemieliva Pharmaceutical Co., Ltd|Cheminformatics Friedrich-Schiller-University Jena|ChemMol|ChemSpider|CymitQuimica|DiscoveryGate|Egon Willighagen, Department of Bioinformatics - BiGCaT,…	Chemical Vendors|Curation Efforts|Governmental Organizations|Legacy Depositors|NIH Initiatives|Research and Development|Subscription Services
90884	2,3,5,6-Tetramethyl-1,4-dioxane-2,5-diol	23147-57-1|2,3,5,6-Tetramethyl-1,4-dioxane-2,5-diol|1,4-Dioxane-2,5-diol, 2,3,5,6-tetramethyl-|EINECS 245-457-9|DTXSID8051883|DTXCID6030443|245-457-9|3-Hydroxy-2-butanone dimer|MFCD00038696|Acetylmethylcarbinol dimer|SCHEMBL1669130|AKOS025310964|NS00021887|2,3,5,6-Tetramethyl-1,4-dioxane-2,5-diol #|p-Dioxane, 2,5-dihydroxy-2,3,5,6-tetramethyl-	176.210	C8H16O4	58.900	164.000	-0.100	12	2	4	0	InChI=1S/C8H16O4/c1-5-7(3,9)12-6(2)8(4,10)11-5/h5-6,9-10H,1-4H3	CC1C(OC(C(O1)(C)O)C)(C)O	DFMGATPNJMFDCR-UHFFFAOYSA-N	2,3,5,6-tetramethyl-1,4-dioxane-2,5-diol	176.10485899	176.10485899	0	1	0	4	0	4	0	0	0	1	45	24		Classification|Literature|Patents|Safety and Hazards|Use and Manufacturing|Spectral Information	6		20050327	10X CHEM|1st Scientific|3WAY PHARM INC|A2B Chem|AA BLOCKS|AAA Chemistry|abcr GmbH|ABI Chem|Accel Scientific|AHH Chemical co.,ltd|AK Scientific, Inc. (AKSCI)|AKos Consulting & Solutions|Alfa Chemistry|Amadis Chemical|Angene Chemical|AppChem|BenchChem|BOC Sciences|Chembase.cn|ChemDB|ChemIDplus|Chemieliva Pharmaceutical Co., Ltd|ChemMol|ChemSpider|ChemTik|Clearsynth|CymitQuimica|DiscoveryGate|eMolec…	Chemical Vendors|Curation Efforts|Governmental Organizations|Journal Publishers|Legacy Depositors|Research and Development|Subscription Services
11971259	Acetoin propyleneglycol ketal	Acetoin propyleneglycol ketal|1-(2,4-dimethyl-1,3-dioxolan-2-yl)ethanol|EINECS 302-123-8|F5N0OZ3A07|acetoin propylene glycol acetal|FEMA NO. 4532|1,3-DIOXOLANE-2-METHANOL, .ALPHA.,2,4-TRIMETHYL-|(+-)-ACETOIN PROPYLENEGLYCOL KETAL|ACETOIN PROPYLENEGLYCOL KETAL, (+-)-|1,3-DIOXOLANE-2-METHANOL, ALPHA,2,4-TRIMETHYL-|94089-23-3|UNII-F5N0OZ3A07|alpha-2,4-Trimethyl-1,3-dioxolane-2-methanol|SCHEMBL124584…	146.180	C7H14O3	38.700	126.000	0.200	10	1	3	1	InChI=1S/C7H14O3/c1-5-4-9-7(3,10-5)6(2)8/h5-6,8H,4H2,1-3H3	CC1COC(O1)(C)C(C)O	ZLBNMXMVFWMHAV-UHFFFAOYSA-N	1-(2,4-dimethyl-1,3-dioxolan-2-yl)ethanol	146.094294304	146.094294304	0	1	0	3	0	3	0	0	0	0	65	12		Chemical and Physical Properties|Classification|Food Additives and Ingredients|Patents|Use and Manufacturing	5		20061227	Alfa Chemistry|Ambinter|BenchChem|BOC Sciences|ChemIDplus|Chemieliva Pharmaceutical Co., Ltd|ChemSpider|Egon Willighagen, Department of Bioinformatics - BiGCaT, Maastricht University|EPA DSSTox|EvitaChem|FDA Global Substance Registration System (GSRS)|Google Patents|Hairui Chemical|J&H Chemical Co.,ltd|Japan Chemical Substance Dictionary (Nikkaji)|MolGenie|NextBio|NORMAN Suspect List Exchange|Par…	Chemical Vendors|Curation Efforts|Governmental Organizations|Legacy Depositors|Research and Development|Subscription Services
180	Acetone	acetone|67-64-1|propanone|Dimethyl ketone|propan-2-one|Pyroacetic ether|Dimethylformaldehyde|beta-Ketopropane|Dimethylketal|Chevron acetone|Ketone propane|Aceton|Pyroacetic acid|Ketone, dimethyl|dimethylketone|Acetone (natural)|FEMA No. 3326|Dimethyl formaldehyde|RCRA waste number U002|Taimax|Caswell No. 004|HSDB 41|dimethylcetone|Dimethylketon|CCRIS 5953|Propanon|Azeton|NSC 135802|EINECS 200-662…	58.080	C3H6O	17.100	26.300	-0.100	4	0	1	0	InChI=1S/C3H6O/c1-3(2)4/h1-2H3	CC(=O)C	CSCPPACGZOOCGX-UHFFFAOYSA-N	propan-2-one	58.041864811	58.041864811	0	1	0	0	0	0	0	0	0	186404	359207	197042	Acetone	Agrochemical Information|Biological Test Results|Interactions and Pathways|Chemical and Physical Properties|Classification|Drug and Medication Information|Food Additives and Ingredients|Identification|Literature|Patents|Pharmacology and Biochemistry|Safety and Hazards|Toxicity|Use and Manufacturing|Associated Disorders and Diseases|Spectral Information|Taxonomy|Biological Test Results: Active|Bio…	20	330|421|426|427|433|434|435|445|530|540|541|542|543|544|545|546|584|585|595|596|603|605|654|655|656|657|658|659|660|661|662|663|664|665|666|667|875|880|881|884|885|886|887|889|892|893|894|900|902|912|921|923|924|925|926|938|946|947|948|955|960|961|962|963|964|965|966|967|968|969|970|971|972|973|974|975|976|977|978|979|980|981|982|983|984|985|986|987|988|989|993|994|995|1030|1188|1201|1452|1457|14…	20040916	001Chemical|10X CHEM|1st Scientific|3WAY PHARM INC|A2B Chem|AA BLOCKS|AAA Chemistry|Aaron Chemicals LLC|AbaChemScene|abcr GmbH|ABI Chem|AbMole Bioscience|AbovChem LLC|Acadechem|Accel Scientific|Accela ChemBio Inc.|Achemica|Acmec Biochemical|Activate Scientific|AHH Chemical co.,ltd|AK Scientific, Inc. (AKSCI)|AKos Consulting & Solutions|Aladdin Scientific|Alfa Chemistry|Alichem|Amadis Chemical|Amb…	Chemical Vendors|Curation Efforts|Governmental Organizations|Journal Publishers|Legacy Depositors|NIH Initiatives|Research and Development|Subscription Services	D012997 - Solvents
7410	Acetophenone	ACETOPHENONE|98-86-2|1-Phenylethanone|Phenyl methyl ketone|Methyl phenyl ketone|Acetylbenzene|Hypnone|Benzoyl methide|Acetophenon|Acetylbenzol|1-phenylethan-1-one|1-Phenyl-1-ethanone|Benzoylmethide|Acetofenon|Benzene, acetyl-|Ketone, methyl phenyl|Hypnon|USAF EK-496|methylphenylketone|phenylmethylketone|RCRA waste number U004|Dymex|NSC 7635|FEMA No. 2009|FEMA Number 2009|CCRIS 1341|HSDB 969|AI3-0…	120.150	C8H8O	17.100	101.000	1.600	9	0	1	1	InChI=1S/C8H8O/c1-7(9)8-5-3-2-4-6-8/h2-6H,1H3	CC(=O)C1=CC=CC=C1	KWOLFJPFCHCOCG-UHFFFAOYSA-N	1-phenylethanone	120.057514874	120.057514874	0	1	0	0	0	0	0	0	0	10715	116862	45695		Biological Test Results|Interactions and Pathways|Chemical and Physical Properties|Classification|Food Additives and Ingredients|Identification|Literature|Patents|Pharmacology and Biochemistry|Safety and Hazards|Toxicity|Use and Manufacturing|Associated Disorders and Diseases|Spectral Information|Taxonomy|Biological Test Results: Active|Biological Test Results: Micromolar	17	155|157|161|165|167|175|1188|19262|19424|19427|23714|23978|27580|28956|28957|29421|203473|212400|236904|237685|323691|323692|323693|327624|343398|343680|343681|343682|346025|452111|475504|475505|551809|651631|651632|651633|651634|720516|720552|720634|720635|720637|720674|720675|720678|720679|720680|720681|720682|720683|720684|720685|720686|720687|720691|720692|720693|720719|720725|743012|743014|7…	20040916	001Chemical|10X CHEM|3WAY PHARM INC|4C Pharma Scientific Inc|A&J Pharmtech CO., LTD.|A2B Chem|AA BLOCKS|Aaron Chemicals LLC|AbaChemScene|abcr GmbH|ABI Chem|Acadechem|Accel Scientific|Accela ChemBio Inc.|Aceschem Inc|Achemica|Achemo Scientific Limited|Achemtek|Acmec Biochemical|AK Scientific, Inc. (AKSCI)|AKos Consulting & Solutions|Aladdin Scientific|Alfa Chemistry|Alichem|Amadis Chemical|Ambinte…	Chemical Vendors|Curation Efforts|Governmental Organizations|Journal Publishers|Legacy Depositors|NIH Initiatives|Research and Development|Subscription Services	D003879 - Dermatologic Agents|D011838 - Radiation-Sensitizing Agents > D017319 - Photosensitizing Agents
2214	Acetovanillone	Acetovanillone|apocynin|498-02-2|4'-Hydroxy-3'-methoxyacetophenone|1-(4-Hydroxy-3-methoxyphenyl)ethanone|Acetoguaiacone|Apocynine|Acetoguaiacon|4-Acetyl-2-methoxyphenol|Acetovanilone|Acetovanyllon|Ethanone, 1-(4-hydroxy-3-methoxyphenyl)-|3-Methoxy-4-hydroxyacetophenone|1-(4-hydroxy-3-methoxyphenyl)ethan-1-one|4-Hydroxy-3-methoxyphenyl methyl ketone|Acetophenone, 4'-hydroxy-3'-methoxy-|NSC 209524|…	166.170	C9H10O3	46.500	167.000	0.500	12	1	3	2	InChI=1S/C9H10O3/c1-6(10)7-3-4-8(11)9(5-7)12-2/h3-5,11H,1-2H3	CC(=O)C1=CC(=C(C=C1)O)OC	DFYRUELUNQRZTB-UHFFFAOYSA-N	1-(4-hydroxy-3-methoxyphenyl)ethanone	166.062994177	166.062994177	0	1	0	0	0	0	0	0	0	3462	15051	5497		Biological Test Results|Interactions and Pathways|Chemical and Physical Properties|Classification|Drug and Medication Information|Food Additives and Ingredients|Literature|Patents|Pharmacology and Biochemistry|Safety and Hazards|Toxicity|Use and Manufacturing|Associated Disorders and Diseases|Spectral Information|Taxonomy|Biological Test Results: Active	16	155|157|161|165|167|175|248|1511|1554|1662|1663|1672|1813|1814|1832|1850|1863|1875|1885|1899|1903|1906|1910|1947|1950|1962|1974|1987|2016|2023|2025|2029|2052|2057|2066|2094|2097|2098|2099|2101|2129|2130|2156|2174|2177|2216|2221|2227|2234|2235|2237|2239|2247|2280|2300|2380|2391|2435|2445|2462|2517|2520|2521|2524|2540|2544|2550|2553|2557|2563|2599|2606|2629|2642|2648|2650|2661|2676|2685|2690|2716|2…	20040916	001Chemical|10X CHEM|3WAY PHARM INC|4C Pharma Scientific Inc|A&J Pharmtech CO., LTD.|A2B Chem|AA BLOCKS|AAA Chemistry|Aaron Chemicals LLC|AbaChemScene|ABBLIS Chemicals|abcr GmbH|ABI Chem|AbMole Bioscience|AbovChem LLC|Acadechem|Accel Scientific|Aceschem Inc|Achemica|Achemo Scientific Limited|Achemtek|Acmec Biochemical|Acorn PharmaTech Product List|Activate Scientific|Adooq BioScience|AEchem Scien…	Chemical Vendors|Curation Efforts|Governmental Organizations|Journal Publishers|Legacy Depositors|NIH Initiatives|Research and Development|Subscription Services	D000893 - Anti-Inflammatory Agents|D002491 - Central Nervous System Agents > D000700 - Analgesics|D004791 - Enzyme Inhibitors|D018373 - Peripheral Nervous System Agents > D018689 - Sensory System Agents|D018501 - Antirheumatic Agents|D020011 - Protective Agents > D000975 - Antioxidants
11593	Acetoxyacetone	Acetoxyacetone|2-Oxopropyl acetate|Acetonyl acetate|Acetol acetate|Acetoxypropanone|O-Acetylacetol|Acetylmethyl acetate|1-Acetoxyacetone|Acetoxy-2-propanone|1-Acetoxy-2-propanone|2-Propanone, 1-(acetyloxy)-|1-Hydroxy-2-propanone acetate|2-Propanone, 1-hydroxy-, acetate|1-(Acetyloxy)-2-propanone|1-Acetoxy-propan-2-one|1-Acetyloxy-propan-2-one|NSC 2298|NSC 7614|UNII-CM71768T6Q|CM71768T6Q|NSC-2298|N…	116.110	C5H8O3	43.400	106.000	-0.100	8	0	3	3	InChI=1S/C5H8O3/c1-4(6)3-8-5(2)7/h3H2,1-2H3	CC(=O)COC(=O)C	DBERHVIZRVGDFO-UHFFFAOYSA-N	2-oxopropyl acetate	116.047344113	116.047344113	0	1	0	0	0	0	0	0	0	84	1468	666		Biological Test Results|Chemical and Physical Properties|Classification|Food Additives and Ingredients|Literature|Patents|Pharmacology and Biochemistry|Safety and Hazards|Use and Manufacturing|Spectral Information|Taxonomy	11	155|157|161|165|167|175|1794731|1794732|1794733|1794735|1794736|1794738|1794739|1794740|1794742|1794745|1794746|1794748|1794750|1794751|1794752|1794753|1794754|1794755|1794756|1794757|1794758|1794759|1794760|1794761|1794763|1794764|1794766|1794767|1794768|1794769|1794771|1794772|1794773|1794774|1794775|1794776|1794777|1794778|1794779|1794780|1794781|1794782|1794783|1794784|1794785|1794786|1794787…	20050326	001Chemical|10X CHEM|3WAY PHARM INC|A&J Pharmtech CO., LTD.|A2B Chem|AA BLOCKS|Aaron Chemicals LLC|AbaChemScene|abcr GmbH|ABI Chem|Accel Scientific|Achemica|Achemtek|AHH Chemical co.,ltd|AiFChem, an XtalPi Company|AKos Consulting & Solutions|Aladdin Scientific|Alfa Chemistry|Alichem|Amadis Chemical|AN PharmaTech|Angel Pharmatech Ltd.|AppChem|AstaTech, Inc.|Aurora Fine Chemicals LLC|BenchChem|Bic …	Chemical Vendors|Curation Efforts|Governmental Organizations|Journal Publishers|Legacy Depositors|NIH Initiatives|Research and Development|Subscription Services
175002	2-Oxabicyclo[2.2.2]octan-6-ol, 1,3,3-trimethyl-, 6-acetate	2-Acetoxy-1,8-cineole|1,3,3-TRIMETHYL-2-OXABICYCLO[2.2.2]OCTAN-6-YL ACETATE|EINECS 276-542-9|2-Oxabicyclo(2.2.2)octan-6-ol, 1,3,3-trimethyl-, 6-acetate|1,3,3-Trimethyl-2-oxabicyclo(2.2.2)octan-6-yl acetate|1,3,3-Trimethyl-2-oxabicyclo[2.2.2]octan-6-ol acetate|1,3,3-Trimethyl-2-oxabicyclo(2.2.2)octan-6-ol acetate|2-Oxabicyclo[2.2.2]octan-6-ol, 1,3,3-trimethyl-, 6-acetate|276-542-9|72257-53-5|2-Oxa…	212.280	C12H20O3	35.500	285.000	1.800	15	0	3	2	InChI=1S/C12H20O3/c1-8(13)14-10-7-9-5-6-12(10,4)15-11(9,2)3/h9-10H,5-7H2,1-4H3	CC(=O)OC1CC2CCC1(OC2(C)C)C	XRKZFZWIYZDOQO-UHFFFAOYSA-N	(1,3,3-trimethyl-2-oxabicyclo[2.2.2]octan-6-yl) acetate	212.14124450	212.14124450	0	1	0	3	0	3	0	0	0	2	17	4		Chemical and Physical Properties|Classification|Food Additives and Ingredients|Literature|Patents|Safety and Hazards|Use and Manufacturing|Spectral Information|Taxonomy	9		20050327	ABI Chem|AHH Chemical co.,ltd|BenchChem|BLD Pharm|ChemIDplus|Chemieliva Pharmaceutical Co., Ltd|Cheminformatics Friedrich-Schiller-University Jena|ChemSpider|ChemTik|DiscoveryGate|Egon Willighagen, Department of Bioinformatics - BiGCaT, Maastricht University|EPA DSSTox|EPA Substance Registry Services|EvitaChem|Finetech Industry Limited|Google Patents|J&H Chemical Co.,ltd|Japan Chemical Substance …	Chemical Vendors|Curation Efforts|Governmental Organizations|Journal Publishers|Legacy Depositors|Research and Development|Subscription Services
93838	1-Oxaspiro[4.5]decan-6-ol, 2,6,10,10-tetramethyl-, 6-acetate	2,6,10,10-Tetramethyl-1-oxaspiro(4.5)decan-6-ol acetate|1-Oxaspiro(4.5)decan-6-ol, 2,6,10,10-tetramethyl-, acetate|1-Oxaspiro[4.5]decan-6-ol, 2,6,10,10-tetramethyl-, acetate|1-Oxaspiro(4.5)decan-6-ol, 2,6,10,10-tetramethyl-, 6-acetate|1-Oxaspiro[4.5]decan-6-ol, 2,6,10,10-tetramethyl-, 6-acetate|6-Acetoxydihydrotheaspirane|5-Acetoxydihydrotheaespirane|72541-09-4|57893-27-3|2,6,10,10-Tetramethyl-1-…	254.360	C15H26O3	35.500	350.000	3.100	18	0	3	2	InChI=1S/C15H26O3/c1-11-7-10-15(17-11)13(3,4)8-6-9-14(15,5)18-12(2)16/h11H,6-10H2,1-5H3	CC1CCC2(O1)C(CCCC2(C)OC(=O)C)(C)C	LTAWGWRPOGXHBD-UHFFFAOYSA-N	(2,6,10,10-tetramethyl-1-oxaspiro[4.5]decan-6-yl) acetate	254.18819469	254.18819469	0	1	0	3	0	3	0	0	0	1	105	42		Chemical and Physical Properties|Classification|Food Additives and Ingredients|Literature|Patents|Pharmacology and Biochemistry|Safety and Hazards|Use and Manufacturing|Spectral Information	9		20050808	3WAY PHARM INC|AAA Chemistry|ABI Chem|Alfa Chemistry|Ambinter|BOC Sciences|ChEBI|ChemDB|ChemIDplus|Chemieliva Pharmaceutical Co., Ltd|Cheminformatics Friedrich-Schiller-University Jena|ChemMol|ChemSpider|ChemTik|DiscoveryGate|Egon Willighagen, Department of Bioinformatics - BiGCaT, Maastricht University|EPA DSSTox|EPA Substance Registry Services|EvitaChem|Google Patents|Hairui Chemical|Human Meta…	Chemical Vendors|Curation Efforts|Governmental Organizations|Legacy Depositors|NIH Initiatives|Research and Development|Subscription Services
100938	Acetoxymethylisolongifolene	EINECS 261-579-5|Acetoxymethylisolongifolene|FBM3GR9V2S|DTXSID30866732|2,3b-Methano-3bH-cyclopenta(1,3)cyclopropa(1,2)benzene-4-methanol, octahydro-7,7,8,8-tetramethyl-, acetate|2,3b-Methano-3bH-cyclopenta(1,3)cyclopropa(1,2)benzene-4-methanol, octahydro-7,7,8,8-tetramethyl-, 4-acetate|2,3b-Methano-3bH-cyclopenta[1,3]cyclopropa[1,2]benzene-4-methanol, octahydro-7,7,8,8-tetramethyl-, acetate|2,3b-…	276.400	C18H28O2	26.300	492.000	4.600	20	0	2	3	InChI=1S/C18H28O2/c1-11(19)20-10-12-6-7-15(2,3)17-9-13-8-14(17)18(12,17)16(13,4)5/h12-14H,6-10H2,1-5H3	CC(=O)OCC1CCC(C23C14C2CC(C3)C4(C)C)(C)C	ANPXCNWSCGYEMA-UHFFFAOYSA-N	(5,5,11,11-tetramethyl-2-tetracyclo[6.2.1.01,6.06,10]undecanyl)methyl acetate	276.208930132	276.208930132	0	1	0	5	0	5	0	0	0	1	132	25		Chemical and Physical Properties|Classification|Literature|Patents|Safety and Hazards|Use and Manufacturing	6		20050808	3WAY PHARM INC|AAA Chemistry|ABI Chem|BenchChem|ChemIDplus|ChemSpider|EPA DSSTox|EPA Substance Registry Services|Google Patents|IBM|Japan Chemical Substance Dictionary (Nikkaji)|Kingston Chemistry|MolGenie|NextBio|NORMAN Suspect List Exchange|PATENTSCOPE (WIPO)|PubChem Reference Collection|RR Scientific|SCRIPDB|Smolecule|SureChEMBL|THE BioTek|ToxPlanet|ZeroPM - Zero Pollution of Persistent, Mobil…	Chemical Vendors|Curation Efforts|Governmental Organizations|Legacy Depositors|Research and Development|Subscription Services
228548	4,4-Dimethoxy-2-butanone	4,4-Dimethoxy-2-butanone|4,4-dimethoxybutan-2-one|Acetylacetaldehyde dimethyl acetal|2-Butanone, 4,4-dimethoxy-|1,1-Dimethoxy-3-butanone|Acetoacetaldehyde dimethyl acetal|3-Oxobutyraldehyde dimethyl acetal|4,4-Dimethoxybutanone|Formylacetone dimethyl acetal|Acetylacetaldehyddimethylacetal|3-Ketobutyraldehyde dimethylacetal|Acetoacetaldehyde, 1-(dimethyl acetal)|3-Oxobutanal dimethyl acetal|FEMA N…	132.160	C6H12O3	35.500	86.300	-0.300	9	0	3	4	InChI=1S/C6H12O3/c1-5(7)4-6(8-2)9-3/h6H,4H2,1-3H3	CC(=O)CC(OC)OC	PJCCSZUMZMCWSX-UHFFFAOYSA-N	4,4-dimethoxybutan-2-one	132.078644241	132.078644241	0	1	0	0	0	0	0	0	0	53	1251	313		Chemical and Physical Properties|Classification|Food Additives and Ingredients|Literature|Patents|Pharmacology and Biochemistry|Safety and Hazards|Toxicity|Use and Manufacturing|Spectral Information	10		20050326	001Chemical|10X CHEM|3WAY PHARM INC|A&J Pharmtech CO., LTD.|A2B Chem|AA BLOCKS|AAA Chemistry|Aaron Chemicals LLC|AbaChemScene|abcr GmbH|ABI Chem|Acadechem|Accel Scientific|Achemica|Achemo Scientific Limited|Achemtek|Acmec Biochemical|Activate Scientific|AEchem Scientific Corp., USA|AHH Chemical co.,ltd|AiFChem, an XtalPi Company|AKos Consulting & Solutions|Aladdin Scientific|Alfa Chemistry|Allbio…	Chemical Vendors|Curation Efforts|Governmental Organizations|Journal Publishers|Legacy Depositors|NIH Initiatives|Research and Development|Subscription Services
19707	2,3-Hexanedione	2,3-HEXANEDIONE|3848-24-6|hexane-2,3-dione|Acetylbutyryl|Acetyl butyryl|Methyl propyl diketone|Butyryl acetyl|FEMA No. 2558|2,3-hexandione|UNII-559ANR3NVS|2,3-Hexanodione|EINECS 223-350-8|559ANR3NVS|NSC 31665|BRN 1699896|Methyl propyl glyoxal|DTXSID2047066|CHEBI:87583|AI3-35989|NSC-31665|HEXANEDIONE, 2,3-|DTXCID0027066|FEMA 2558|2,3-HEXANEDIONE [FHFI]|Acetyl-n-butyryl|methylpropylglyoxal|ACETYLBU…	114.140	C6H10O2	34.100	105.000	0.400	8	0	2	3	InChI=1S/C6H10O2/c1-3-4-6(8)5(2)7/h3-4H2,1-2H3	CCCC(=O)C(=O)C	MWVFCEVNXHTDNF-UHFFFAOYSA-N	hexane-2,3-dione	114.068079557	114.068079557	0	1	0	0	0	0	0	0	0	320	4344	1602		Biological Test Results|Interactions and Pathways|Chemical and Physical Properties|Classification|Food Additives and Ingredients|Literature|Patents|Pharmacology and Biochemistry|Safety and Hazards|Toxicity|Use and Manufacturing|Associated Disorders and Diseases|Spectral Information|Taxonomy	14	651631|651632|651633|651634|720516|720552|720634|720635|720637|720674|720675|720678|720679|720680|720681|720682|720683|720684|720685|720686|720687|720691|720692|720693|720719|720725|743012|743014|743015|743033|743035|743036|743040|743041|743042|743053|743054|743063|743064|743065|743066|743067|743069|743074|743075|743077|743078|743079|743080|743081|743083|743084|743085|743086|743091|743094|743122|…	20050326	001Chemical|10X CHEM|3WAY PHARM INC|A&J Pharmtech CO., LTD.|A2B Chem|AA BLOCKS|Aaron Chemicals LLC|AbaChemScene|abcr GmbH|ABI Chem|Acadechem|Accel Scientific|Achemica|Acmec Biochemical|AHH Chemical co.,ltd|AKos Consulting & Solutions|Aladdin Scientific|Alfa Chemistry|Alichem|Amadis Chemical|AN PharmaTech|Angene Chemical|AppChem|Aribo Reagent|AstaTech, Inc.|Baker Lab, Chemistry Department, The Uni…	Chemical Vendors|Curation Efforts|Governmental Organizations|Journal Publishers|Legacy Depositors|NIH Initiatives|Research and Development|Subscription Services
24115	Acetyl isobutyryl	Acetyl isobutyryl|4-Methylpentane-2,3-dione|7493-58-5|4-METHYL-2,3-PENTANEDIONE|2,3-Pentanedione, 4-methyl-|FEMA No. 2730|acetylisobutyryl|UNII-K372XXT72S|Isopropylmethylglyoxal|K372XXT72S|FEMA 2730|EINECS 231-328-4|NSC-31666|DTXSID90864077|NSC 31666|4-METHYL-2,3-PENTANEDIONE [FHFI]|4Methyl2,3pentanedione|2,3Pentanedione, 4methyl|DTXCID80812628|jenybwhrlyzssz-uhfffaoysa-n|Isopropyl methyl diketon…	114.140	C6H10O2	34.100	114.000	0.600	8	0	2	2	InChI=1S/C6H10O2/c1-4(2)6(8)5(3)7/h4H,1-3H3	CC(C)C(=O)C(=O)C	JENYBWHRLYZSSZ-UHFFFAOYSA-N	4-methylpentane-2,3-dione	114.068079557	114.068079557	0	1	0	0	0	0	0	0	0	11	470	199		Chemical and Physical Properties|Classification|Food Additives and Ingredients|Literature|Patents|Pharmacology and Biochemistry|Safety and Hazards|Use and Manufacturing|Spectral Information	9		20050326	001Chemical|3WAY PHARM INC|A2B Chem|AA BLOCKS|ABI Chem|AHH Chemical co.,ltd|AKos Consulting & Solutions|Amadis Chemical|AN PharmaTech|BenchChem|BLD Pharm|BOC Sciences|ChEBI|ChemDB|Chemhere|ChemIDplus|Chemieliva Pharmaceutical Co., Ltd|Cheminformatics Friedrich-Schiller-University Jena|ChemMol|ChemSpider|ChemTik|Debye Scientific Co., Ltd|DiscoveryGate|DTP/NCI|Egon Willighagen, Department of Bioinf…	Chemical Vendors|Curation Efforts|Governmental Organizations|Journal Publishers|Legacy Depositors|NIH Initiatives|Research and Development|Subscription Services
6440618	(1Z)-1-[(1S,5S,7R,8R)-6,6,8-Trimethyl-2-tricyclo[5.3.1.01,5]undecanylidene]propan-2-one	(1Z)-1-[(1S,5S,7R,8R)-6,6,8-Trimethyl-2-tricyclo[5.3.1.01,5]undecanylidene]propan-2-one|SCHEMBL2158102|WXETUDXXEZHSCS-MAVITOTKSA-N	246.400	C17H26O	17.100	417.000	4.300	18	0	1	1	InChI=1S/C17H26O/c1-11-7-8-17-10-14(11)16(3,4)15(17)6-5-13(17)9-12(2)18/h9,11,14-15H,5-8,10H2,1-4H3/b13-9-/t11-,14-,15+,17-/m1/s1	C[C@@H]1CC[C@]2\3C[C@H]1C([C@@H]2CC/C3=C/C(=O)C)(C)C	WXETUDXXEZHSCS-MAVITOTKSA-N	(1Z)-1-[(1S,5S,7R,8R)-6,6,8-trimethyl-2-tricyclo[5.3.1.01,5]undecanylidene]propan-2-one	246.198365449	246.198365449	0	1	0	4	4	0	1	1	0	0	2802	864		Classification|Patents	2		20060428	AHH Chemical co.,ltd|Alfa Chemistry|BenchChem|ChemSpider|EPA Substance Registry Services|Google Patents|LeadScope|MolGenie|MuseChem|NextBio|NovoSeek|Smolecule|SureChEMBL|THE BioTek|ToxPlanet|Yuhao Chemical|ZeroPM - Zero Pollution of Persistent, Mobile Substances|ZINC	Chemical Vendors|Curation Efforts|Governmental Organizations|Legacy Depositors|Research and Development|Subscription Services
15068	2-Hydroxy-5-methylacetophenone	1450-72-2|1-(2-Hydroxy-5-methylphenyl)ethanone|2'-Hydroxy-5'-methylacetophenone|2-Hydroxy-5-methylacetophenone|Ethanone, 1-(2-hydroxy-5-methylphenyl)-|o-Acetyl-p-cresol|2-ACETYL-4-METHYLPHENOL|1-(2-Hydroxy-5-Methylphenyl)Ethan-1-One|1-Hydroxy-2-acetyl-4-methylbenzene|Acetophenone, 2'-hydroxy-5'-methyl-|11661U1ZEN|EINECS 215-915-2|NSC-26458|NSC-63363|DTXSID9061702|FEMA NO. 4594|NSC 26458|NSC 63363…	150.170	C9H10O2	37.300	154.000	2.300	11	1	2	1	InChI=1S/C9H10O2/c1-6-3-4-9(11)8(5-6)7(2)10/h3-5,11H,1-2H3	CC1=CC(=C(C=C1)O)C(=O)C	YNPDFBFVMJNGKZ-UHFFFAOYSA-N	1-(2-hydroxy-5-methylphenyl)ethanone	150.068079557	150.068079557	0	1	0	0	0	0	0	0	0	86	749	254		Biological Test Results|Chemical and Physical Properties|Classification|Food Additives and Ingredients|Literature|Patents|Pharmacology and Biochemistry|Safety and Hazards|Use and Manufacturing|Spectral Information|Taxonomy	11	248|608|1033|1549|1552|1637|1648|1516690|1516692|1794731|1794732|1794733|1794735|1794736|1794738|1794739|1794740|1794742|1794745|1794746|1794748|1794750|1794751|1794752|1794753|1794754|1794755|1794757|1794758|1794759|1794760|1794761|1794763|1794765|1794766|1794767|1794768|1794769|1794771|1794772|1794773|1794774|1794775|1794776|1794777|1794778|1794779|1794780|1794781|1794782|1794783|1794784|179478…	20050326	001Chemical|10X CHEM|1st Scientific|3WAY PHARM INC|A&J Pharmtech CO., LTD.|A2B Chem|AA BLOCKS|Aaron Chemicals LLC|AbaChemScene|ABBLIS Chemicals|abcr GmbH|ABI Chem|Acadechem|Accel Scientific|Accela ChemBio Inc.|Achemica|Achemo Scientific Limited|Achemtek|Acmec Biochemical|Activate Scientific|AHH Chemical co.,ltd|AiFChem, an XtalPi Company|AK Scientific, Inc. (AKSCI)|AKos Consulting & Solutions|Ala…	Chemical Vendors|Curation Efforts|Governmental Organizations|Journal Publishers|Legacy Depositors|NIH Initiatives|Research and Development|Subscription Services
62017	Methyl 1-acetoxycyclohexyl ketone	1-Acetylcyclohexyl acetate|52789-73-8|Methyl 1-acetoxycyclohexyl ketone|1-Acetoxy-1-acetylcyclohexane|1-Acetoxycyclohexyl methyl ketone|1-acetyl cyclohexyl acetate|FEMA No. 3701|1-Hydroxycyclohexyl methyl ketone acetate|Ketone, 1-hydroxycyclohexyl methyl, acetate|1-(1-(Acetyloxy)cyclohexyl)ethanone|UNII-987IZ840TA|987IZ840TA|EINECS 258-186-6|DTXSID10200771|1-[1-(Acetyloxy)cyclohexyl]ethanone|METH…	184.230	C10H16O3	43.400	214.000	1.500	13	0	3	3	InChI=1S/C10H16O3/c1-8(11)10(13-9(2)12)6-4-3-5-7-10/h3-7H2,1-2H3	CC(=O)C1(CCCCC1)OC(=O)C	GIFAYASOTQVRTG-UHFFFAOYSA-N	(1-acetylcyclohexyl) acetate	184.109944368	184.109944368	0	1	0	0	0	0	0	0	0	4	54	13		Chemical and Physical Properties|Classification|Food Additives and Ingredients|Literature|Patents|Pharmacology and Biochemistry|Safety and Hazards|Use and Manufacturing|Spectral Information	9		20050808	ABI Chem|Alfa Chemistry|Ambinter|BenchChem|BOC Sciences|ChEBI|ChemIDplus|Chemieliva Pharmaceutical Co., Ltd|Cheminformatics Friedrich-Schiller-University Jena|ChemSpider|ChemTik|Debye Scientific Co., Ltd|DiscoveryGate|Egon Willighagen, Department of Bioinformatics - BiGCaT, Maastricht University|EPA DSSTox|EvitaChem|FDA Global Substance Registration System (GSRS)|Google Patents|Hairui Chemical|Hu…	Chemical Vendors|Curation Efforts|Governmental Organizations|Journal Publishers|Legacy Depositors|NIH Initiatives|Research and Development|Subscription Services
526853	5-Acetyl-2,3-dihydro-1,4-thiazine	1-(3,4-dihydro-2H-1,4-thiazin-5-yl)ethanone|164524-93-0|5-acetyl-2,3-dihydro-1,4-thiazine|FEMA No. 4296|36K5FIS2LA|Ethanone, 1-(3,4-dihydro-2H-1,4-thiazin-5-yl)-|5-Acetyl-2,3-dihydro-1,4-thiazine [FIFH]|5-ACETYL-2,3-DIHYDRO-1,4-THIAZINE [FHFI]|5-Acetyl-2,3-dihydro-1,4-thiazine (FIFH)|1-(3,4-dihydro-2H-1,4-thiazin-5-yl)ethan-1-one|5-acetyl-3,4-dihydro-2H-1,4-thiazine|Ethanone, 1-(3,4-dihydro-2H-1,…	143.210	C6H9NOS	54.400	153.000	0.700	9	1	3	1	InChI=1S/C6H9NOS/c1-5(8)6-4-9-3-2-7-6/h4,7H,2-3H2,1H3	CC(=O)C1=CSCCN1	YJSKAAVPUSXIPL-UHFFFAOYSA-N	1-(3,4-dihydro-2H-1,4-thiazin-5-yl)ethanone	143.04048508	143.04048508	0	1	0	0	0	0	0	0	0	4	45	9		Chemical and Physical Properties|Classification|Food Additives and Ingredients|Literature|Patents|Pharmacology and Biochemistry|Use and Manufacturing|Spectral Information	8		20050327	001Chemical|A2B Chem|AA BLOCKS|AbaChemScene|abcr GmbH|ABI Chem|Achemo Scientific Limited|Achemtek|AK Scientific, Inc. (AKSCI)|AKos Consulting & Solutions|Alfa Chemistry|Alichem|Amadis Chemical|Ambinter|Angel Pharmatech Ltd.|Anward|Aurora Fine Chemicals LLC|BenchChem|BePharm Ltd.|Bic Biotech|BioChemPartner|BLD Pharm|BOC Sciences|ChEBI|Chem-Space.com Database|Chembase.cn|Chemenu Inc.|Chemhere|ChemI…	Chemical Vendors|Curation Efforts|Governmental Organizations|Journal Publishers|Legacy Depositors|NIH Initiatives|Research and Development|Subscription Services
579675	2-Acetyl-3,5-dimethylfuran	22940-86-9|2-Acetyl-3,5-dimethylfuran|ethanone, 1-(3,5-dimethyl-2-furanyl)-|FEMA No. 4071|1-(3,5-dimethylfuran-2-yl)ethan-1-one|1MFL8Z7ZBB|Ketone, 3,5-dimethyl-2-furyl methyl|3,5-Dimethyl-2-furyl methyl ketone|DTXSID20177485|2-ACETYL-3,5-DIMETHYLFURAN [FHFI]|DTXCID2099976|607-185-2|1-(3,5-dimethylfuran-2-yl)ethanone|1-(3,5-Dimethyl-2-furyl)ethanone|MFCD00052576|UNII-1MFL8Z7ZBB|2-Acetyl-3,5-dimeth…	138.160	C8H10O2	30.200	142.000	1.800	10	0	2	1	InChI=1S/C8H10O2/c1-5-4-6(2)10-8(5)7(3)9/h4H,1-3H3	CC1=CC(=C(O1)C(=O)C)C	SQWQZVDNBPEROH-UHFFFAOYSA-N	1-(3,5-dimethylfuran-2-yl)ethanone	138.068079557	138.068079557	0	1	0	0	0	0	0	0	0	8	72	13		Chemical and Physical Properties|Classification|Food Additives and Ingredients|Literature|Patents|Pharmacology and Biochemistry|Safety and Hazards|Use and Manufacturing|Spectral Information	9		20050327	001Chemical|10X CHEM|1st Scientific|4C Pharma Scientific Inc|A&J Pharmtech CO., LTD.|A2B Chem|AA BLOCKS|AAA Chemistry|Aaron Chemicals LLC|AbaChemScene|abcr GmbH|ABI Chem|Acadechem|Accel Scientific|Acmec Biochemical|Activate Scientific|AEchem Scientific Corp., USA|AHH Chemical co.,ltd|AiFChem, an XtalPi Company|AKos Consulting & Solutions|Alfa Chemistry|Alichem|Amadis Chemical|Ambeed|Angel Pharmat…	Chemical Vendors|Curation Efforts|Governmental Organizations|Journal Publishers|Legacy Depositors|NIH Initiatives|Research and Development|Subscription Services
61527	3-Acetyl-2,5-dimethylfuran	3-Acetyl-2,5-dimethylfuran|10599-70-9|1-(2,5-dimethylfuran-3-yl)ethanone|3-Acetyl-2,5-dimethyl furan|1-(2,5-Dimethyl-3-furyl)ethan-1-one|Ethanone, 1-(2,5-dimethyl-3-furanyl)-|2,5-Dimethyl-3-acetylfuran|1-(2,5-dimethylfuran-3-yl)ethan-1-one|2,5-Dimethyl-3-furyl methyl ketone|FEMA No. 3391|1-(2,5-Dimethyl-3-furanyl)ethanone|Ketone, 2,5-dimethyl-3-furyl methyl|EINECS 234-216-3|UNII-798V2T7ZBV|3-Acet…	138.160	C8H10O2	30.200	142.000	1.500	10	0	2	1	InChI=1S/C8H10O2/c1-5-4-8(6(2)9)7(3)10-5/h4H,1-3H3	CC1=CC(=C(O1)C)C(=O)C	KBSVBCHYXYXDAG-UHFFFAOYSA-N	1-(2,5-dimethylfuran-3-yl)ethanone	138.068079557	138.068079557	0	1	0	0	0	0	0	0	0	24	438	165		Biological Test Results|Chemical and Physical Properties|Classification|Food Additives and Ingredients|Literature|Patents|Pharmacology and Biochemistry|Safety and Hazards|Use and Manufacturing|Spectral Information|Taxonomy|Biological Test Results: Active	12	155|157|161|165|167|175|330|421|426|427|433|434|435|445|530|540|541|542|543|544|545|546|584|585|595|596|603|605|654|655|656|657|658|659|660|661|662|663|664|665|666|667|875|880|881|884|885|886|887|889|892|893|894|900|902|912|921|923|924|925|926|938|946|947|948|955|960|961|962|963|964|965|966|967|968|969|970|971|972|973|974|975|976|977|978|979|980|981|982|983|984|985|986|987|988|989|993|994|995|103…	20050326	001Chemical|10X CHEM|3WAY PHARM INC|A&J Pharmtech CO., LTD.|A2B Chem|AA BLOCKS|Aaron Chemicals LLC|abcr GmbH|ABI Chem|Acadechem|Accel Scientific|Accela ChemBio Inc.|Achemica|Achemo Scientific Limited|Achemtek|AEchem Scientific Corp., USA|AHH Chemical co.,ltd|AK Scientific, Inc. (AKSCI)|AKos Consulting & Solutions|Aladdin Scientific|Alfa Chemistry|Alichem|Amadis Chemical|Ambeed|Ambinter|Angene Che…	Chemical Vendors|Curation Efforts|Governmental Organizations|Journal Publishers|Legacy Depositors|NIH Initiatives|Research and Development|Subscription Services
53426546	4-Acetyl-2,5-dimethyl-3(2H)-furanone	4-Acetyl-2,5-dimethylfuran-3(2H)-one|4-ACETYL-2,5-DIMETHYL-3(2H)-FURANONE|UNII-Y1BRB2IA9F|Y1BRB2IA9F|FEMA NO. 4070|DTXSID00958072|3(2H)-FURANONE, 4-ACETYL-2,5-DIMETHYL-|4-ACETYL-2,5-DIMETHYL-3(2H)-FURANONE [FHFI]|DTXCID701385989|4-ACETYL-2,5-DIMETHYL-3(2H)-FURANONE, (+-)-|36871-78-0|4-acetyl-2,5-dimethylfuran-3-one|4-acetyl-2,5-dimethyl-2,3-dihydrofuran-3-one|SCHEMBL18339975|AKOS016005715|SB61938…	154.160	C8H10O3	43.400	250.000	0.700	11	0	3	1	InChI=1S/C8H10O3/c1-4(9)7-5(2)11-6(3)8(7)10/h6H,1-3H3	CC1C(=O)C(=C(O1)C)C(=O)C	PAQLUNHARDKSPD-UHFFFAOYSA-N	4-acetyl-2,5-dimethylfuran-3-one	154.062994177	154.062994177	0	1	0	1	0	1	0	0	0	0	62	9		Chemical and Physical Properties|Classification|Food Additives and Ingredients|Patents|Use and Manufacturing	5		20111030	001Chemical|A2B Chem|AA BLOCKS|Achemo Scientific Limited|AK Scientific, Inc. (AKSCI)|AKos Consulting & Solutions|Alfa Chemistry|Alichem|Ambeed|Ambinter|Anward|BenchChem|BePharm Ltd.|Bic Biotech|Biocore|BLD Pharm|BOC Sciences|Chemenu Inc.|ChemIDplus|Chemieliva Pharmaceutical Co., Ltd|Cheminformatics Friedrich-Schiller-University Jena|ChemTik|Cooke Chemical Co., Ltd|CymitQuimica|Debye Scientific Co…	Chemical Vendors|Curation Efforts|Governmental Organizations|Legacy Depositors|Research and Development|Subscription Services
104722	2-Acetyl-3,6-dimethylpyrazine	2-Acetyl-3,6-dimethylpyrazine|1-(3,6-Dimethylpyrazinyl)ethan-1-one|Ethanone, 1-(3,6-dimethylpyrazinyl)-|UNII-1C9JLA6I6U|EINECS 259-077-6|1C9JLA6I6U|1-(3,6-DIMETHYLPYRAZIN-2-YL)ETHAN-1-ONE|Ethanone, 1-(3,6-dimethyl-2-pyrazinyl)-|Pyrazine, 2-acetyl-3,6-dimethyl|DTXSID6068939|1-(3,6-Dimethylpyrazinyl)-Ethanone|FEMA NO. 3327, 6-METHYL-|1-(3,6-Dimethyl-2-pyrazinyl)-Ethanone|1-(3,6-Dimethylpyrazinyl)et…	150.180	C8H10N2O	42.900	158.000	0.600	11	0	3	1	InChI=1S/C8H10N2O/c1-5-4-9-6(2)8(10-5)7(3)11/h4H,1-3H3	CC1=CN=C(C(=N1)C(=O)C)C	JFUVDGXTDCVGHA-UHFFFAOYSA-N	1-(3,6-dimethylpyrazin-2-yl)ethanone	150.079312947	150.079312947	0	1	0	0	0	0	0	0	0	3	33	13		Chemical and Physical Properties|Classification|Food Additives and Ingredients|Literature|Patents|Pharmacology and Biochemistry|Safety and Hazards|Use and Manufacturing|Spectral Information	9		20050808	10X CHEM|A&J Pharmtech CO., LTD.|A2B Chem|AA BLOCKS|AAA Chemistry|Aaron Chemicals LLC|AbaChemScene|abcr GmbH|ABI Chem|Accel Scientific|Achemo Scientific Limited|Activate Scientific|AiFChem, an XtalPi Company|AK Scientific, Inc. (AKSCI)|AKos Consulting & Solutions|Alfa Chemistry|Alichem|Amadis Chemical|Ambeed|Ambinter|Angene Chemical|Anward|AppChem|Ark Pharm, Inc.|AstaTech, Inc.|BenchChem|BePharm …	Chemical Vendors|Curation Efforts|Governmental Organizations|Journal Publishers|Legacy Depositors|NIH Initiatives|Research and Development|Subscription Services
53423848	1-(5,6-Dimethyl-2-pyrazinyl)ethanone	Ethanone, 1-(5,6-dimethylpyrazinyl)-|5-Acetyl-2,3-dimethylpyrazine|1-(5,6-Dimethyl-2-pyrazinyl)ethanone|1-(5,6-Dimethylpyrazin-2-yl)ethanone|54300-10-6|1-(5,6-Dimethylpyrazin-2-yl)ethan-1-one|HT6J2R5RAY|2-Acetyl-5,6-dimethylpyrazin|SCHEMBL12606645|5-acetyl-2,3-dimethyl pyrazine|DTXSID80698388|PHIMZXOSIVXOQK-UHFFFAOYSA-N|AKOS016002327|AB21776|BS-17545|DB-326294|Ethanone, 1-(5,6-dimethyl-2-pyraziny…	150.180	C8H10N2O	42.900	158.000	0.600	11	0	3	1	InChI=1S/C8H10N2O/c1-5-6(2)10-8(4-9-5)7(3)11/h4H,1-3H3	CC1=NC=C(N=C1C)C(=O)C	PHIMZXOSIVXOQK-UHFFFAOYSA-N	1-(5,6-dimethylpyrazin-2-yl)ethanone	150.079312947	150.079312947	0	1	0	0	0	0	0	0	0	2	4	3		Classification|Food Additives and Ingredients|Literature|Patents|Safety and Hazards|Use and Manufacturing	6		20111030	001Chemical|A&J Pharmtech CO., LTD.|A2B Chem|AA BLOCKS|Aaron Chemicals LLC|Achemo Scientific Limited|Achemtek|Activate Scientific|AK Scientific, Inc. (AKSCI)|AKos Consulting & Solutions|Alichem|Amadis Chemical|Ambeed|Ambinter|Angene Chemical|Anward|AstaTech, Inc.|Aurora Fine Chemicals LLC|BenchChem|BePharm Ltd.|Bic Biotech|Biocore|BLD Pharm|Chem-Space.com Database|Chembase.cn|Chemenu Inc.|Chemiel…	Chemical Vendors|Curation Efforts|Governmental Organizations|Journal Publishers|Legacy Depositors|Research and Development|Subscription Services
104721	2-Acetyl-3,5-dimethylpyrazine	2-Acetyl-3,5-dimethylpyrazine|Ethanone, 1-(3,5-dimethylpyrazinyl)-|1-(3,5-dimethylpyrazin-2-yl)ethan-1-one|1-(3,5-Dimethylpyrazinyl)ethan-1-one|UNII-RES1FSY5Z7|RES1FSY5Z7|EINECS 259-076-0|Ethanone, 1-(3,5-dimethyl-2-pyrazinyl)-|Pyrazine, 2-acetyl-3,5-dimethyl|1-(3,5-Dimethyl-2-pyrazinyl)ethanone|1-(3,5-Dimethyl-2-pyrazinyl)-1-ethanone|DTXSID1068938|1-(3,5-Dimethylpyrazinyl)-Ethanone|FEMA NO. 3327…	150.180	C8H10N2O	42.900	158.000	0.600	11	0	3	1	InChI=1S/C8H10N2O/c1-5-4-9-8(7(3)11)6(2)10-5/h4H,1-3H3	CC1=CN=C(C(=N1)C)C(=O)C	UCGOSAWBWFUKDT-UHFFFAOYSA-N	1-(3,5-dimethylpyrazin-2-yl)ethanone	150.079312947	150.079312947	0	1	0	0	0	0	0	0	0	10	151	32		Chemical and Physical Properties|Classification|Food Additives and Ingredients|Literature|Patents|Pharmacology and Biochemistry|Safety and Hazards|Use and Manufacturing|Spectral Information	9		20050327	001Chemical|10X CHEM|3WAY PHARM INC|A&J Pharmtech CO., LTD.|A2B Chem|AA BLOCKS|AAA Chemistry|AbaChemScene|abcr GmbH|ABI Chem|Acadechem|Accela ChemBio Inc.|Achemica|Achemo Scientific Limited|Achemtek|Acmec Biochemical|Activate Scientific|AEchem Scientific Corp., USA|AHH Chemical co.,ltd|AiFChem, an XtalPi Company|AK Scientific, Inc. (AKSCI)|AKos Consulting & Solutions|Aladdin Scientific|Alfa Chemi…	Chemical Vendors|Curation Efforts|Governmental Organizations|Journal Publishers|Legacy Depositors|NIH Initiatives|Research and Development|Subscription Services
3085845	2-Acetyl-3,(5 or 6)-dimethylpyrazine	EINECS 276-848-2|UNII-O16657H2TP|O16657H2TP|Ethanone, 1-(3,?-dimethylpyrazinyl)-|2-Acetyl-3,(5 or 6)-dimethylpyrazine|Ethanone, 1-(3,?-dimethyl-2-pyrazinyl)-|SCHEMBL3508538	151.190	C8H11N2O+	33.800	148.000	0.600	11	0	2	0	InChI=1S/C8H11N2O/c1-6-4-10(8(3)11)5-7(2)9-6/h4-5H,1-3H3/q+1	CC1=C[N+](=CC(=N1)C)C(=O)C	SRLOIFIDNDAVFM-UHFFFAOYSA-N	1-(3,5-dimethylpyrazin-1-ium-1-yl)ethanone	151.087137979	151.087137979	1	1	0	0	0	0	0	0	0	0	59	16		Chemical and Physical Properties|Classification|Food Additives and Ingredients|Patents|Use and Manufacturing	5		20050809	ABI Chem|ChemIDplus|ChemSpider|Google Patents|MolGenie|NextBio|Parchem|Starshine Chemical|SureChEMBL|ZINC	Chemical Vendors|Curation Efforts|Governmental Organizations|Legacy Depositors|Research and Development|Subscription Services
62484	3-Hydroxy-2-pentanone	3-hydroxypentan-2-one|3-HYDROXY-2-PENTANONE|3142-66-3|2-Pentanone, 3-hydroxy-|Acetyl ethyl carbinol|Acetylethylcarbinol|2-pentanon-3-ol|UNII-BQA0W5LG7K|Methyl furan-2-carboxlate|2-Oxo-3-pentanol|FEMA 3550|DTXSID00863112|3-HYDROXY-2-PENTANONE [FHFI]|DTXCID00811779|(+-)-3-HYDROXY-2-PENTANONE|3-HYDROXY-2-PENTANONE, (+-)|608-623-5|hdkkrasbphfulq-uhfffaoysa-n|1-Acetyl-1-propanol|1-Hydroxypropyl methyl…	102.130	C5H10O2	37.300	68.500	0.200	7	1	2	2	InChI=1S/C5H10O2/c1-3-5(7)4(2)6/h5,7H,3H2,1-2H3	CCC(C(=O)C)O	HDKKRASBPHFULQ-UHFFFAOYSA-N	3-hydroxypentan-2-one	102.068079557	102.068079557	0	1	0	1	0	1	0	0	0	50	583	239		Chemical and Physical Properties|Classification|Food Additives and Ingredients|Literature|Patents|Pharmacology and Biochemistry|Safety and Hazards|Use and Manufacturing|Spectral Information|Taxonomy	10		20050327	A2B Chem|AA BLOCKS|AbaChemScene|ABI Chem|Alfa Chemistry|Ambinter|AN PharmaTech|BenchChem|BLD Pharm|BOC Sciences|ChEBI|Chemhere|ChemIDplus|Chemieliva Pharmaceutical Co., Ltd|Cheminformatics Friedrich-Schiller-University Jena|ChemMol|ChemSpider|ChemTik|Debye Scientific Co., Ltd|DiscoveryGate|Egon Willighagen, Department of Bioinformatics - BiGCaT, Maastricht University|EPA DSSTox|EvitaChem|FDA Glob…	Chemical Vendors|Curation Efforts|Governmental Organizations|Journal Publishers|Legacy Depositors|NIH Initiatives|Research and Development|Subscription Services
61918	2-Acetyl-3-ethylpyrazine	2-Acetyl-3-ethylpyrazine|1-(3-ethylpyrazin-2-yl)ethanone|1-(3-Ethylpyrazinyl)ethan-1-one|Ethanone, 1-(3-ethylpyrazinyl)-|2-Acetyl-3-ethyl-1,4-diazine|1-(3-Ethylpyrazinyl)ethanone|FEMA No. 3250|1-(3-ethylpyrazin-2-yl)ethan-1-one|1-(3-Ethyl-2-pyrazinyl)ethanone|3-Ethyl-2-acetylpyrazine|UNII-AQ03N14XTL|2-Ethyl-3-acetyl pyrazine|AQ03N14XTL|Pyrazine, 2-acetyl-3-ethyl|Ethanone, 1-(3-ethyl-2-pyrazinyl)-…	150.180	C8H10N2O	42.900	147.000	0.600	11	0	3	2	InChI=1S/C8H10N2O/c1-3-7-8(6(2)11)10-5-4-9-7/h4-5H,3H2,1-2H3	CCC1=NC=CN=C1C(=O)C	PPJSYGVFDJEMRP-UHFFFAOYSA-N	1-(3-ethylpyrazin-2-yl)ethanone	150.079312947	150.079312947	0	1	0	0	0	0	0	0	0	15	427	160		Chemical and Physical Properties|Classification|Food Additives and Ingredients|Literature|Patents|Pharmacology and Biochemistry|Safety and Hazards|Use and Manufacturing|Spectral Information|Taxonomy	10		20050327	001Chemical|10X CHEM|3WAY PHARM INC|A&J Pharmtech CO., LTD.|A2B Chem|AA BLOCKS|Aaron Chemicals LLC|AbaChemScene|abcr GmbH|ABI Chem|Acadechem|Accel Scientific|Accela ChemBio Inc.|Achemica|Achemo Scientific Limited|Acmec Biochemical|Activate Scientific|AHH Chemical co.,ltd|AiFChem, an XtalPi Company|AK Scientific, Inc. (AKSCI)|AKos Consulting & Solutions|Aladdin Scientific|Alfa Chemistry|Alichem|Al…	Chemical Vendors|Curation Efforts|Governmental Organizations|Journal Publishers|Legacy Depositors|NIH Initiatives|Research and Development|Subscription Services
14505	2-Acetylfuran	2-Acetylfuran|1192-62-7|1-(furan-2-yl)ethanone|2-Furyl methyl ketone|2-Acetyl furan|Ethanone, 1-(2-furanyl)-|2-Furylethanone|Ketone, 2-furyl methyl|1-(2-FURANYL)ETHANONE|Furyl methyl ketone|Furan, 2-acetyl-|1-(Furan-2-yl)ethan-1-one|2-acetylfurane|(2-furanyl)-1-ethanone|FEMA No. 3163|1-(2-Furanyl)-ethanone|CCRIS 3161|2-Furyl methyl ketone (natural)|NSC 4665|EINECS 214-757-1|UNII-Q5ZRP80K02|NSC 49…	110.110	C6H6O2	30.200	98.700	0.500	8	0	2	1	InChI=1S/C6H6O2/c1-5(7)6-3-2-4-8-6/h2-4H,1H3	CC(=O)C1=CC=CO1	IEMMBWWQXVXBEU-UHFFFAOYSA-N	1-(furan-2-yl)ethanone	110.036779430	110.036779430	0	1	0	0	0	0	0	0	0	717	7270	2353		Biological Test Results|Chemical and Physical Properties|Classification|Food Additives and Ingredients|Literature|Patents|Pharmacology and Biochemistry|Safety and Hazards|Toxicity|Use and Manufacturing|Spectral Information|Taxonomy|Biological Test Results: Active	13	155|157|161|165|167|175|256|1259407|1794731|1794732|1794733|1794735|1794736|1794738|1794740|1794742|1794745|1794746|1794748|1794750|1794751|1794752|1794753|1794754|1794755|1794756|1794757|1794758|1794759|1794760|1794761|1794765|1794766|1794767|1794769|1794771|1794772|1794774|1794775|1794777|1794778|1794779|1794781|1794783|1794784|1794785|1794787|1794788|1794789|1794790|1794792|1794793|1794794|179…	20050326	001Chemical|10X CHEM|3WAY PHARM INC|A&J Pharmtech CO., LTD.|A2B Chem|AA BLOCKS|Aaron Chemicals LLC|AbaChemScene|ABBLIS Chemicals|abcr GmbH|ABI Chem|Acadechem|Aceschem Inc|Achemica|Achemo Scientific Limited|Achemtek|Acmec Biochemical|Acorn PharmaTech Product List|AHH Chemical co.,ltd|AiFChem, an XtalPi Company|AK Scientific, Inc. (AKSCI)|AKos Consulting & Solutions|Aladdin Scientific|Alfa Chemistr…	Chemical Vendors|Curation Efforts|Governmental Organizations|Journal Publishers|Legacy Depositors|NIH Initiatives|Research and Development|Subscription Services
106862	3(2H)-Furanone, 5-acetyl-2-[(2-furanylmethyl)thio]dihydro-2,5-dimethyl-	EINECS 267-290-0|5-Acetyl-2-(2-furanylmethylthio)dihydro-2,5-dimethyl-3(2H)-furanone|3(2H)-Furanone, 5-acetyl-2-[(2-furanylmethyl)thio]dihydro-2,5-dimethyl-|DTXSID20886929|3(2H)-Furanone, 5-acetyl-2-((2-furanylmethyl)thio)dihydro-2,5-dimethyl-|DTXCID001026245|67828-71-1|5-Acetyl-2-(furfurylthio)dihydro-2,5-dimethylfuran-3(2H)-one|SCHEMBL1728698|GQCBHHWLIWZIIT-UHFFFAOYSA-N|NS00055465	268.330	C13H16O4S	81.800	370.000	1.200	18	0	5	4	InChI=1S/C13H16O4S/c1-9(14)12(2)7-11(15)13(3,17-12)18-8-10-5-4-6-16-10/h4-6H,7-8H2,1-3H3	CC(=O)C1(CC(=O)C(O1)(C)SCC2=CC=CO2)C	GQCBHHWLIWZIIT-UHFFFAOYSA-N	5-acetyl-2-(furan-2-ylmethylsulfanyl)-2,5-dimethyloxolan-3-one	268.07693016	268.07693016	0	1	0	2	0	2	0	0	0	0	18	9		Classification|Patents|Use and Manufacturing	3		20050808	AAA Chemistry|ABI Chem|Alfa Chemistry|ChemIDplus|Chemieliva Pharmaceutical Co., Ltd|ChemMol|ChemSpider|ChemTik|EPA DSSTox|EPA Substance Registry Services|Google Patents|IBM|Japan Chemical Substance Dictionary (Nikkaji)|MolGenie|NextBio|NORMAN Suspect List Exchange|PATENTSCOPE (WIPO)|PubChem Reference Collection|RR Scientific|SureChEMBL|ToxPlanet|ZeroPM - Zero Pollution of Persistent, Mobile Subst…	Chemical Vendors|Curation Efforts|Governmental Organizations|Legacy Depositors|Research and Development|Subscription Services
529344	2-Acetyl-4-isopropenylpyridine	142896-11-5|2-acetyl-4-isopropenylpyridine|Ethanone, 1-[4-(1-methylethenyl)-2-pyridinyl]-|1-(4-prop-1-en-2-ylpyridin-2-yl)ethanone|FEMA No. 4636|UNII-X5N63661OZ|(4-(1-Methylethenyl)-2-pyridinyl)ethanone|X5N63661OZ|Ethanone, 1-(4-(1-methylethenyl)-2-pyridinyl)-|DTXSID00162213|DTXCID7084704|(4-(1-methyl ethenyl)-2-pyridinyl) ethanone|1-(4-(Prop-1-en-2-yl)pyridin-2-yl)ethanone|Ethanone, 1-[4-(1-meth…	161.200	C10H11NO	30.000	198.000	2.300	12	0	2	2	InChI=1S/C10H11NO/c1-7(2)9-4-5-11-10(6-9)8(3)12/h4-6H,1H2,2-3H3	CC(=C)C1=CC(=NC=C1)C(=O)C	QGALSOGFUDWZMF-UHFFFAOYSA-N	1-(4-prop-1-en-2-ylpyridin-2-yl)ethanone	161.084063974	161.084063974	0	1	0	0	0	0	0	0	0	2	52	13		Chemical and Physical Properties|Classification|Food Additives and Ingredients|Literature|Patents|Use and Manufacturing|Taxonomy	7		20050327	001Chemical|A2B Chem|AA BLOCKS|AAA Chemistry|ABI Chem|Acadechem|Achemica|AKos Consulting & Solutions|Alfa Chemistry|Alichem|Ambinter|Angene Chemical|AstaTech, Inc.|BenchChem|Biocore|BLD Pharm|BOC Sciences|Chem-Space.com Database|Chemenu Inc.|ChemIDplus|Chemieliva Pharmaceutical Co., Ltd|ChemMol|ChemSpider|ChemTik|Cooke Chemical Co., Ltd|Debye Scientific Co., Ltd|DiscoveryGate|Egon Willighagen, De…	Chemical Vendors|Curation Efforts|Governmental Organizations|Journal Publishers|Legacy Depositors|Research and Development|Subscription Services
529352	4-Acetyl-2-isopropenylpyridine	142896-12-6|4-acetyl-2-isopropenylpyridine|1-(2-prop-1-en-2-ylpyridin-4-yl)ethanone|FEMA No. 4637|UNII-B6R53E7DXB|B6R53E7DXB|(2-(1-Methylethenyl)-4-pyridinyl)ethanone|Ethanone, 1-(2-(1-methylethenyl)-4-pyridinyl)-|Ethanone, 1-[2-(1-methylethenyl)-4-pyridinyl]-|DTXSID60162214|DTXCID2084705|(2-(1-methyl ethenyl)-4-pyridinyl) ethanone|Ethanone, 1-[2-(1-methylethenyl)-4-pyridinyl]|1-(2-(Prop-1-en-2-y…	161.200	C10H11NO	30.000	198.000	2.000	12	0	2	2	InChI=1S/C10H11NO/c1-7(2)10-6-9(8(3)12)4-5-11-10/h4-6H,1H2,2-3H3	CC(=C)C1=NC=CC(=C1)C(=O)C	RYNRLVOZUDLPQK-UHFFFAOYSA-N	1-(2-prop-1-en-2-ylpyridin-4-yl)ethanone	161.084063974	161.084063974	0	1	0	0	0	0	0	0	0	2	41	10		Chemical and Physical Properties|Classification|Food Additives and Ingredients|Literature|Patents|Use and Manufacturing|Taxonomy	7		20050327	001Chemical|A2B Chem|AA BLOCKS|AAA Chemistry|ABI Chem|Acadechem|Achemica|AiFChem, an XtalPi Company|AKos Consulting & Solutions|Alichem|Amadis Chemical|Ambeed|Angel Pharmatech Ltd.|Angene Chemical|AstaTech, Inc.|BenchChem|Biocore|BLD Pharm|Chem-Space.com Database|Chemenu Inc.|ChemIDplus|Chemieliva Pharmaceutical Co., Ltd|ChemSpider|ChemTik|Cooke Chemical Co., Ltd|Debye Scientific Co., Ltd|Discove…	Chemical Vendors|Curation Efforts|Governmental Organizations|Journal Publishers|Legacy Depositors|Research and Development|Subscription Services
529345	2-Acetyl-4-isopropylpyridine	142896-09-1|2-acetyl-4-isopropylpyridine|1-(4-propan-2-ylpyridin-2-yl)ethanone|FEMA No. 4638|UNII-JRF96H7XWL|JRF96H7XWL|(4-(1-Methylethyl)-2-pyridinyl)ethanone|Ethanone, 1-(4-(1-methylethyl)-2-pyridinyl)-|DTXSID40162212|Ethanone, 1-[4-(1-methylethyl)-2-pyridinyl]-|DTXCID2084703|1-(4-Isopropylpyridin-2-yl)ethanone|Ethanone, 1-[4-(1-methylethyl)-2-pyridinyl]- (9CI)|Pyridine, 2-acetyl-4-(1-methyleth…	163.220	C10H13NO	30.000	165.000	2.000	12	0	2	2	InChI=1S/C10H13NO/c1-7(2)9-4-5-11-10(6-9)8(3)12/h4-7H,1-3H3	CC(C)C1=CC(=NC=C1)C(=O)C	BWJDKYNJXZATRV-UHFFFAOYSA-N	1-(4-propan-2-ylpyridin-2-yl)ethanone	163.099714038	163.099714038	0	1	0	0	0	0	0	0	0	2	95	20		Chemical and Physical Properties|Classification|Food Additives and Ingredients|Literature|Patents|Use and Manufacturing|Taxonomy	7		20050327	001Chemical|10X CHEM|A2B Chem|AA BLOCKS|AAA Chemistry|ABI Chem|Accel Scientific|Achemica|Achemo Scientific Limited|Activate Scientific|AKos Consulting & Solutions|Alichem|Ambeed|Ambinter|Angene Chemical|AppChem|AstaTech, Inc.|Aurora Fine Chemicals LLC|BenchChem|BePharm Ltd.|Bic Biotech|BLD Pharm|Chemenu Inc.|Chemhere|ChemIDplus|Chemieliva Pharmaceutical Co., Ltd|ChemShuttle|ChemSpider|ChemTik|Com…	Chemical Vendors|Curation Efforts|Governmental Organizations|Journal Publishers|Legacy Depositors|Research and Development|Subscription Services
17623	Methyl n-acetylanthranilate	Methyl 2-Acetamidobenzoate|Methyl N-acetylanthranilate|METHYL 2-(ACETYLAMINO)BENZOATE|Methyl N-acetoanthranilate|Benzoic acid, 2-(acetylamino)-, methyl ester|N-Acetyl methyl anthranilate|Anthranilic acid, N-acetyl-, methyl ester|738C69YF2O|NSC-45919|2-Acetylaminobenzoic acid, methyl ester|UNII-738C69YF2O|DTXSID0051948|EINECS 220-318-5|NSC 45919|METHYL N-ACETYLANTHRANILATE [FHFI]|O-ACETAMIDOBENZOI…	193.200	C10H11NO3	55.400	227.000	1.600	14	1	3	3	InChI=1S/C10H11NO3/c1-7(12)11-9-6-4-3-5-8(9)10(13)14-2/h3-6H,1-2H3,(H,11,12)	CC(=O)NC1=CC=CC=C1C(=O)OC	UYQKZKVNYKOXHG-UHFFFAOYSA-N	methyl 2-acetamidobenzoate	193.07389321	193.07389321	0	1	0	0	0	0	0	0	0	18	315	125		Biological Test Results|Chemical and Physical Properties|Classification|Food Additives and Ingredients|Literature|Patents|Pharmacology and Biochemistry|Safety and Hazards|Use and Manufacturing|Spectral Information	10	155|157|161|165|167|175|422|811|833|1044|1792|1823|2291|434982|492967|602314|652031|1159607|1259370|2060264	20050326	A&J Pharmtech CO., LTD.|A2B Chem|AA BLOCKS|Aaron Chemicals LLC|abcr GmbH|ABI Chem|Acadechem|Achemica|Achemo Scientific Limited|AKos Consulting & Solutions|Aladdin Scientific|Alfa Chemistry|Allbio Pharm Co., Ltd|Amadis Chemical|AN PharmaTech|Anward|Aribo Reagent|Aromsyn catalogue|Aronis|AstaTech, Inc.|Aurora Fine Chemicals LLC|Aurum Pharmatech LLC|BenchChem|BePharm Ltd.|Bic Biotech|Biosynth|BOC Sc…	Chemical Vendors|Curation Efforts|Governmental Organizations|Journal Publishers|Legacy Depositors|NIH Initiatives|Research and Development|Subscription Services
14514	2-Acetyl-5-Methylfuran	2-ACETYL-5-METHYLFURAN|1193-79-9|1-(5-methylfuran-2-yl)ethanone|5-Methyl-2-acetylfuran|Ethanone, 1-(5-methyl-2-furanyl)-|5-Methyl-2-furylmethylketone|1-(5-Methyl-2-furyl)ethan-1-one|2-Methyl-5-acetylfuran|5-Acetyl-2-methylfuran|CHEBI:562752|EINECS 214-779-1|NSC 80404|UNII-IY49408H2O|BRN 0110853|2-Acetyl, 5-mefuran|IY49408H2O|NSC-80404|1-(5-methylfuran-2-yl)ethan-1-one|FEMA 3069|DTXSID70152409|1-(…	124.140	C7H8O2	30.200	120.000	1.400	9	0	2	1	InChI=1S/C7H8O2/c1-5-3-4-7(9-5)6(2)8/h3-4H,1-2H3	CC1=CC=C(O1)C(=O)C	KEFJLCGVTHRGAH-UHFFFAOYSA-N	1-(5-methylfuran-2-yl)ethanone	124.052429494	124.052429494	0	1	0	0	0	0	0	0	0	127	1276	375		Biological Test Results|Chemical and Physical Properties|Classification|Food Additives and Ingredients|Literature|Patents|Pharmacology and Biochemistry|Safety and Hazards|Toxicity|Use and Manufacturing|Associated Disorders and Diseases|Spectral Information|Taxonomy	13	403754|1794731|1794732|1794733|1794735|1794736|1794739|1794740|1794742|1794745|1794746|1794748|1794750|1794751|1794752|1794753|1794754|1794755|1794756|1794757|1794758|1794759|1794760|1794761|1794763|1794764|1794765|1794766|1794767|1794768|1794769|1794771|1794772|1794773|1794774|1794775|1794776|1794778|1794779|1794780|1794781|1794782|1794783|1794784|1794785|1794786|1794787|1794788|1794789|1794790|…	20050326	001Chemical|10X CHEM|1st Scientific|3WAY PHARM INC|A&J Pharmtech CO., LTD.|A2B Chem|AA BLOCKS|Aaron Chemicals LLC|AbaChemScene|abcr GmbH|ABI Chem|Acadechem|Accel Scientific|Accela ChemBio Inc.|Achemica|Achemo Scientific Limited|Achemtek|Acmec Biochemical|Activate Scientific|AEchem Scientific Corp., USA|AHH Chemical co.,ltd|AiFChem, an XtalPi Company|AK Scientific, Inc. (AKSCI)|AKos Consulting & S…	Chemical Vendors|Curation Efforts|Governmental Organizations|Journal Publishers|Legacy Depositors|NIH Initiatives|Research and Development|Subscription Services
32093	2-Acetyl-3-methylpyrazine	2-ACETYL-3-METHYLPYRAZINE|1-(3-methylpyrazin-2-yl)ethanone|1-(3-methylpyrazin-2-yl)ethan-1-one|Ethanone, 1-(3-methylpyrazinyl)-|2-Methyl-3-acetylpyrazine|1-(3-Methylpyrazinyl)ethan-1-one|3-Acetyl-2-methylpyrazine|UNII-7U5TEW2Y2B|7U5TEW2Y2B|Pyrazine, 2-acetyl-3-methyl|Pyrazine, 3-acetyl-2-methyl|Ethanone, 1-(3-methyl-2-pyrazinyl)-|1-(3-Methyl-2-pyrazinyl)ethanone|EINECS 245-889-8|1-[3-Methyl-2-pyr…	136.150	C7H8N2O	42.900	136.000	0.200	10	0	3	1	InChI=1S/C7H8N2O/c1-5-7(6(2)10)9-4-3-8-5/h3-4H,1-2H3	CC1=NC=CN=C1C(=O)C	QUNOTZOHYZZWKQ-UHFFFAOYSA-N	1-(3-methylpyrazin-2-yl)ethanone	136.063662883	136.063662883	0	1	0	0	0	0	0	0	0	29	423	122		Chemical and Physical Properties|Classification|Food Additives and Ingredients|Literature|Patents|Pharmacology and Biochemistry|Safety and Hazards|Use and Manufacturing|Spectral Information|Taxonomy	10		20050327	001Chemical|10X CHEM|1st Scientific|3WAY PHARM INC|A&J Pharmtech CO., LTD.|A2B Chem|AA BLOCKS|Aaron Chemicals LLC|AbaChemScene|abcr GmbH|ABI Chem|Acadechem|Accel Scientific|Accela ChemBio Inc.|Achemica|Achemo Scientific Limited|Acmec Biochemical|Activate Scientific|AHH Chemical co.,ltd|AiFChem, an XtalPi Company|AK Scientific, Inc. (AKSCI)|AKos Consulting & Solutions|Aladdin Scientific|Alfa Chemi…	Chemical Vendors|Curation Efforts|Governmental Organizations|Journal Publishers|Legacy Depositors|NIH Initiatives|Research and Development|Subscription Services
30915	2-Acetyl-5-methylpyrazine	22047-27-4|2-ACETYL-5-METHYLPYRAZINE|1-(5-Methyl-2-pyrazinyl)ethanone|5-Methyl-2-acetylpyrazine|Ethanone, 1-(5-methylpyrazinyl)-|X6TS3KS3X3|1-(5-Methyl-2-pyrazinyl)-1-ethanone|UNII-X6TS3KS3X3|Pyrazine, 2-acetyl-5-methyl|Pyrazine, 5-acetyl-2-methyl|DTXSID10176523|2-METHYL-5-ACETYLPYRAZINE|1-(5-Methyl-2-pyranizyl)-1-ethanone|KETONE, METHYL 5-METHYLPYRAZINYL|ETHANONE, 1-(5-METHYL-2-PYRAZINYL)-|DTXCI…	136.150	C7H8N2O	42.900	136.000	0.200	10	0	3	1	InChI=1S/C7H8N2O/c1-5-3-9-7(4-8-5)6(2)10/h3-4H,1-2H3	CC1=CN=C(C=N1)C(=O)C	LPQFLJXNMCVMCO-UHFFFAOYSA-N	1-(5-methylpyrazin-2-yl)ethanone	136.063662883	136.063662883	0	1	0	0	0	0	0	0	0	9	252	83		Chemical and Physical Properties|Classification|Food Additives and Ingredients|Literature|Patents|Safety and Hazards|Use and Manufacturing|Spectral Information	8		20050327	001Chemical|10X CHEM|A&J Pharmtech CO., LTD.|A2B Chem|AA BLOCKS|Aaron Chemicals LLC|AbaChemScene|abcr GmbH|ABI Chem|Accel Scientific|Achemo Scientific Limited|Activate Scientific|AiFChem, an XtalPi Company|AK Scientific, Inc. (AKSCI)|AKos Consulting & Solutions|Alichem|Amadis Chemical|Ambeed|Ambinter|Angene Chemical|AppChem|Aribo Reagent|AstaTech, Inc.|Aurum Pharmatech LLC|BenchChem|BePharm Ltd.|…	Chemical Vendors|Curation Efforts|Governmental Organizations|Journal Publishers|Legacy Depositors|Research and Development|Subscription Services
527821	1-(6-Methylpyrazin-2-yl)ethan-1-one	Ethanone, 1-(6-methylpyrazinyl)-|2-Acetyl-6-methylpyrazine|1-(6-methylpyrazin-2-yl)ethan-1-one|866-192-0|22047-26-3|1-(6-methylpyrazin-2-yl)ethanone|1-(6-Methyl-2-pyrazinyl)ethanone|1-(6-Methyl-2-pyrazinyl)-1-ethanone|6-Methyl-2-acetylpyrazine|2-Acetyl-6-methylpyrazin|2-Methyl-6-acetylpyrazine|2-acetyl-6-methyl pyrazine|Pyrazine, 2-acetyl-6-methyl|Pyrazine, 6-acetyl-2-methyl|SCHEMBL10307337|DTXSI…	136.150	C7H8N2O	42.900	136.000	0.200	10	0	3	1	InChI=1S/C7H8N2O/c1-5-3-8-4-7(9-5)6(2)10/h3-4H,1-2H3	CC1=CN=CC(=N1)C(=O)C	YVSDZDUKXQLFLV-UHFFFAOYSA-N	1-(6-methylpyrazin-2-yl)ethanone	136.063662883	136.063662883	0	1	0	0	0	0	0	0	0	15	115	46		Chemical and Physical Properties|Classification|Food Additives and Ingredients|Literature|Patents|Safety and Hazards|Use and Manufacturing|Spectral Information	8		20050327	10X CHEM|A2B Chem|AA BLOCKS|ABI Chem|Ambinter|AppChem|Aurora Fine Chemicals LLC|BenchChem|Bic Biotech|BLD Pharm|Chemhere|Chemieliva Pharmaceutical Co., Ltd|Cheminformatics Friedrich-Schiller-University Jena|ChemSpider|ChemTik|Day Biochem|Debye Scientific Co., Ltd|DiscoveryGate|eMolecules|Enamine|eNovation Chemicals|EPA DSSTox|EvitaChem|Google Patents|Hairui Chemical|IBM|J&H Chemical Co.,ltd|Japan…	Chemical Vendors|Curation Efforts|Governmental Organizations|Journal Publishers|Legacy Depositors|Research and Development|Subscription Services
5362572	4-Acetyl-2-methylpyrimidine	67860-38-2|4-Acetyl-2-methylpyrimidine|1-(2-Methyl-4-pyrimidinyl)ethanone|2-Methyl-4-acetylpyrimidine|FEMA No. 3654|Ethanone, 1-(2-methyl-4-pyrimidinyl)-|UNII-1S259JU961|1S259JU961|DTXSID10867368|4-ACETYL-2-METHYLPYRIMIDINE [FHFI]|DTXCID40815559|1-(2-methylpyrimidin-4-yl)ethanone|1-(2-METHYLPYRIMIDIN-4-YL)ETHAN-1-ONE|ETHANONE,1-(2-METHYL-4-PYRIMIDINYL)-|1-(2-Methyl-4-pyrimidinyl)-ethanone|MFCD002…	136.150	C7H8N2O	42.900	136.000	0.600	10	0	3	1	InChI=1S/C7H8N2O/c1-5(10)7-3-4-8-6(2)9-7/h3-4H,1-2H3	CC1=NC=CC(=N1)C(=O)C	ZADBZWAGUOHTAB-UHFFFAOYSA-N	1-(2-methylpyrimidin-4-yl)ethanone	136.063662883	136.063662883	0	1	0	0	0	0	0	0	0	7	85	27		Biological Test Results|Chemical and Physical Properties|Classification|Food Additives and Ingredients|Literature|Patents|Pharmacology and Biochemistry|Safety and Hazards|Use and Manufacturing	9	1409568|1409569|1409577|1671161|1671162|1671168	20050808	001Chemical|10X CHEM|3WAY PHARM INC|A&J Pharmtech CO., LTD.|A2B Chem|AA BLOCKS|Aaron Chemicals LLC|AbaChemScene|abcr GmbH|ABI Chem|Accel Scientific|Accela ChemBio Inc.|Acmec Biochemical|Activate Scientific|AiFChem, an XtalPi Company|AK Scientific, Inc. (AKSCI)|AKos Consulting & Solutions|Alfa Chemistry|Amadis Chemical|AppChem|AstaTech, Inc.|Aurora Fine Chemicals LLC|Aurum Pharmatech LLC|BenchChem…	Chemical Vendors|Curation Efforts|Governmental Organizations|Journal Publishers|Legacy Depositors|NIH Initiatives|Research and Development|Subscription Services
61240	2-Acetyl-1-methyl pyrrole	2-Acetyl-1-methylpyrrole|932-16-1|1-(1-Methyl-1H-pyrrol-2-yl)ethanone|1-(1-Methylpyrrol-2-yl)ethanone|N-Methyl-2-acetylpyrrole|1-Methyl-2-acetylpyrrole|2-Acetyl-N-methylpyrrole|Methyl 1-methylpyrrol-2-yl ketone|ETHANONE, 1-(1-METHYL-1H-PYRROL-2-YL)-|2-acetyl-1-methyl pyrrole|1-(1-Methyl-1H-pyrrol-2-yl)ethan-1-one|FEMA No. 3184|Ketone, methyl 1-methylpyrrol-2-yl|EINECS 213-247-6|NSC 87239|CHEBI:59…	123.150	C7H9NO	22.000	122.000	0.700	9	0	1	1	InChI=1S/C7H9NO/c1-6(9)7-4-3-5-8(7)2/h3-5H,1-2H3	CC(=O)C1=CC=CN1C	NZFLWVDXYUGFAV-UHFFFAOYSA-N	1-(1-methylpyrrol-2-yl)ethanone	123.068413911	123.068413911	0	1	0	0	0	0	0	0	0	40	1324	451		Biological Test Results|Chemical and Physical Properties|Classification|Food Additives and Ingredients|Literature|Patents|Pharmacology and Biochemistry|Safety and Hazards|Use and Manufacturing|Spectral Information|Taxonomy|Biological Test Results: Active	12	1188	20050326	001Chemical|10X CHEM|3WAY PHARM INC|A&J Pharmtech CO., LTD.|A2B Chem|AA BLOCKS|Aaron Chemicals LLC|AbaChemScene|abcr GmbH|ABI Chem|Acadechem|Accel Scientific|Accela ChemBio Inc.|Achemica|Achemo Scientific Limited|Acmec Biochemical|Activate Scientific|AEchem Scientific Corp., USA|AHH Chemical co.,ltd|AiFChem, an XtalPi Company|AK Scientific, Inc. (AKSCI)|AKos Consulting & Solutions|Aladdin Scienti…	Chemical Vendors|Curation Efforts|Governmental Organizations|Journal Publishers|Legacy Depositors|NIH Initiatives|Research and Development|Subscription Services
13220327	Ethanone, 1-(5-methyl-1H-pyrrol-2-yl)-	Ethanone, 1-(5-methyl-1H-pyrrol-2-yl)-|1-(5-methyl-1h-pyrrol-2-yl)ethanone|6982-72-5|1-(5-Methyl-1H-pyrrol-2-yl)ethan-1-one|2-Methyl-5-acetylpyrrol|2-acetyl-5-methyl pyrrole|SCHEMBL1841683|DTXSID40529326|VODXUZDKSDHLHT-UHFFFAOYSA-N|MFCD12923839|AKOS022504451|SB62382|CS-0331315|NS00126053	123.150	C7H9NO	32.900	122.000	1.100	9	1	1	1	InChI=1S/C7H9NO/c1-5-3-4-7(8-5)6(2)9/h3-4,8H,1-2H3	CC1=CC=C(N1)C(=O)C	VODXUZDKSDHLHT-UHFFFAOYSA-N	1-(5-methyl-1H-pyrrol-2-yl)ethanone	123.068413911	123.068413911	0	1	0	0	0	0	0	0	0	5	49	27		Classification|Literature|Patents|Safety and Hazards|Use and Manufacturing	5		20070208	001Chemical|A2B Chem|AA BLOCKS|AbaChemScene|Achemo Scientific Limited|AHH Chemical co.,ltd|AKos Consulting & Solutions|Alichem|Amadis Chemical|Ambeed|Ambinter|Angene Chemical|Aurora Fine Chemicals LLC|BenchChem|BePharm Ltd.|Bic Biotech|BLD Pharm|Chemenu Inc.|Chemhere|Chemieliva Pharmaceutical Co., Ltd|ChemMol|ChemSpider|ChemTik|CymitQuimica|DiscoveryGate|eNovation Chemicals|EPA DSSTox|Finetech In…	Chemical Vendors|Curation Efforts|Governmental Organizations|Journal Publishers|Legacy Depositors|Research and Development|Subscription Services
5324797	2-Acetyl-4-methylthiazole	2-Acetyl-4-methylthiazole|1-(4-Methylthiazol-2-yl)ethanone|7533-07-5|Ethanone, 1-(4-methyl-2-thiazolyl)-|DTXSID20415955|DTXCID90366804|616-211-1|1-(4-methyl-1,3-thiazol-2-yl)ethanone|1-(4-METHYL-1,3-THIAZOL-2-YL)ETHAN-1-ONE|4-methyl-2-acetylthiazole|MFCD07369793|2-Acetyl-4-methylthiazol|SCHEMBL929092|76LAP734GR|CHEMBL5197991|2-Acetyl-4-methylthiazole, 97%|1-(4-Methyl-2-thiazolyl)ethanone|1-(4-Met…	141.190	C6H7NOS	58.200	126.000	1.400	9	0	3	1	InChI=1S/C6H7NOS/c1-4-3-9-6(7-4)5(2)8/h3H,1-2H3	CC1=CSC(=N1)C(=O)C	QPUIPSFYQGKAFL-UHFFFAOYSA-N	1-(4-methyl-1,3-thiazol-2-yl)ethanone	141.02483502	141.02483502	0	1	0	0	0	0	0	0	0	6	206	58		Biological Test Results|Chemical and Physical Properties|Classification|Food Additives and Ingredients|Literature|Patents|Safety and Hazards|Use and Manufacturing|Spectral Information|Taxonomy	10	1852915|1852916|1852917|1852919|1852920|1852921|1852922|1852924|1852925|1852926|1852927|1852928|1852929|1852930|1852931	20060125	001Chemical|10X CHEM|3WAY PHARM INC|A&J Pharmtech CO., LTD.|A2B Chem|AA BLOCKS|AbaChemScene|abcr GmbH|ABI Chem|Accel Scientific|Activate Scientific|AK Scientific, Inc. (AKSCI)|AKos Consulting & Solutions|Aladdin Scientific|Alfa Chemistry|Alichem|Amadis Chemical|Ambeed|Ambinter|AppChem|AstaTech, Inc.|Aurora Fine Chemicals LLC|BenchChem|BePharm Ltd.|Bic Biotech|BLD Pharm|BOC Sciences|Chem-Space.com…	Chemical Vendors|Curation Efforts|Governmental Organizations|Journal Publishers|Legacy Depositors|Research and Development|Subscription Services
162292	5-Acetyl-4-methylthiazole	1-(4-Methylthiazol-5-yl)ethanone|38205-55-9|5-Acetyl-4-methylthiazole|Ethanone, 1-(4-methyl-5-thiazolyl)-|Thiazole, 5-acetyl-4-methyl|DTXSID00191588|DTXCID40114079|mblhlrlbsiwlmg-uhfffaoysa-n|1-(4-Methyl-1,3-thiazol-5-yl)ethanone|4-Methyl-5-acetyl thiazole|MFCD09029046|1-(4-Methylthiazol-5-yl)ethan-1-one|1-(4-methyl-5-thiazolyl)ethanone|SCHEMBL5725392|CHEBI:166503|ALBB-022346|AKOS009265270|5-Acet…	141.190	C6H7NOS	58.200	126.000	1.400	9	0	3	1	InChI=1S/C6H7NOS/c1-4-6(5(2)8)9-3-7-4/h3H,1-2H3	CC1=C(SC=N1)C(=O)C	MBLHLRLBSIWLMG-UHFFFAOYSA-N	1-(4-methyl-1,3-thiazol-5-yl)ethanone	141.02483502	141.02483502	0	1	0	0	0	0	0	0	0	11	127	49		Chemical and Physical Properties|Classification|Literature|Patents|Pharmacology and Biochemistry|Safety and Hazards|Spectral Information	7		20050327	001Chemical|10X CHEM|3WAY PHARM INC|A&J Pharmtech CO., LTD.|A2B Chem|AA BLOCKS|AAA Chemistry|Aaron Chemicals LLC|AbaChemScene|abcr GmbH|ABI Chem|Accel Scientific|Accela ChemBio Inc.|Aceschem Inc|Achemo Scientific Limited|Acmec Biochemical|Activate Scientific|AEchem Scientific Corp., USA|AHH Chemical co.,ltd|AK Scientific, Inc. (AKSCI)|AKos Consulting & Solutions|Aladdin Scientific|Alfa Chemistry|…	Chemical Vendors|Curation Efforts|Governmental Organizations|Journal Publishers|Legacy Depositors|NIH Initiatives|Research and Development|Subscription Services
83653	3-Methyl-2-acetylthiophene	2-Acetyl-3-methylthiophene|13679-72-6|1-(3-methylthiophen-2-yl)ethanone|Ethanone, 1-(3-methyl-2-thienyl)-|3-methyl-2-acetylthiophene|1-(3-Methyl-2-thienyl)ethanone|1-(3-methylthiophen-2-yl)ethan-1-one|1-(3-Methyl-2-thienyl)ethan-1-one|2KD6HNJ9VW|EINECS 237-179-1|NSC-170616|DTXSID90159930|NSC 170616|1-(3-METHYLTHIEN-2-YL)ETHANONE|3-METHYL-2-THIENYL METHYL KETONE|KETONE, METHYL 3-METHYL-2-THIENYL|D…	140.200	C7H8OS	45.300	122.000	2.000	9	0	2	1	InChI=1S/C7H8OS/c1-5-3-4-9-7(5)6(2)8/h3-4H,1-2H3	CC1=C(SC=C1)C(=O)C	YBJDKNXEWQSGEL-UHFFFAOYSA-N	1-(3-methylthiophen-2-yl)ethanone	140.02958605	140.02958605	0	1	0	0	0	0	0	0	0	21	285	108		Biological Test Results|Chemical and Physical Properties|Classification|Literature|Patents|Pharmacology and Biochemistry|Safety and Hazards|Use and Manufacturing|Spectral Information|Taxonomy	10	248	20050326	001Chemical|10X CHEM|1st Scientific|3WAY PHARM INC|A&J Pharmtech CO., LTD.|A2B Chem|AA BLOCKS|AAA Chemistry|Aaron Chemicals LLC|AbaChemScene|abcr GmbH|ABI Chem|Acadechem|Accel Scientific|Achemica|Achemo Scientific Limited|Achemtek|AHH Chemical co.,ltd|AK Scientific, Inc. (AKSCI)|AKos Consulting & Solutions|Aladdin Scientific|Alfa Chemistry|Alichem|Amadis Chemical|Ambeed|Angene Chemical|Anward|App…	Chemical Vendors|Curation Efforts|Governmental Organizations|Journal Publishers|Legacy Depositors|NIH Initiatives|Research and Development|Subscription Services
83655	2-Acetyl-5-methylthiophene	2-Acetyl-5-methylthiophene|1-(5-methylthiophen-2-yl)ethanone|Ethanone, 1-(5-methyl-2-thienyl)-|1-(5-Methyl-2-thienyl)ethan-1-one|Ketone, methyl 5-methyl-2-thienyl|Methylthienylcetone|2-methyl-5-acetylthiophene|5-methyl-2-acetylthiophene|1-(5-Methyl-2-thienyl)ethanone|Methyl 5-methyl-2-thienyl ketone|1-(5-METHYLTHIOPHEN-2-YL)ETHAN-1-ONE|Methylthienylcetone [French]|BRN 0110854|EINECS 237-181-2|UNI…	140.200	C7H8OS	45.300	122.000	2.000	9	0	2	1	InChI=1S/C7H8OS/c1-5-3-4-7(9-5)6(2)8/h3-4H,1-2H3	CC1=CC=C(S1)C(=O)C	YOSDTJYMDAEEAZ-UHFFFAOYSA-N	1-(5-methylthiophen-2-yl)ethanone	140.02958605	140.02958605	0	1	0	0	0	0	0	0	0	33	628	246		Chemical and Physical Properties|Classification|Food Additives and Ingredients|Literature|Patents|Pharmacology and Biochemistry|Safety and Hazards|Toxicity|Use and Manufacturing|Spectral Information|Taxonomy	11		20050327	001Chemical|10X CHEM|1st Scientific|3WAY PHARM INC|4C Pharma Scientific Inc|A&J Pharmtech CO., LTD.|A2B Chem|AA BLOCKS|Aaron Chemicals LLC|AbaChemScene|abcr GmbH|ABI Chem|AbovChem LLC|Acadechem|Accel Scientific|Accela ChemBio Inc.|Achemica|Achemo Scientific Limited|Achemtek|Acmec Biochemical|Activate Scientific|AEchem Scientific Corp., USA|AHH Chemical co.,ltd|AK Scientific, Inc. (AKSCI)|AKos Con…	Chemical Vendors|Curation Efforts|Governmental Organizations|Journal Publishers|Legacy Depositors|NIH Initiatives|Research and Development|Subscription Services
61404	Acetyl nonyryl	Acetyl nonyryl|2,3-UNDECANEDIONE|Acetyl nonanoyl|7493-59-6|Acetyl pelargonyl|2,3-Undecadione|FEMA No. 3090|25ODI8S42W|EINECS 231-330-5|2,3-UNDECADIONE [FHFI]|DTXSID30225906|DTXCID20148397|Undecane-2,3-dione|UNII-25ODI8S42W|Methylpelargonylketon|SCHEMBL113817|FEMA 3090|CHEBI:171844|AKOS006273967|DB-260328|NS00046608|Q27253987	184.270	C11H20O2	34.100	161.000	3.100	13	0	2	8	InChI=1S/C11H20O2/c1-3-4-5-6-7-8-9-11(13)10(2)12/h3-9H2,1-2H3	CCCCCCCCC(=O)C(=O)C	RMMFUALOIIVORL-UHFFFAOYSA-N	undecane-2,3-dione	184.146329876	184.146329876	0	1	0	0	0	0	0	0	0	5	156	48		Chemical and Physical Properties|Classification|Food Additives and Ingredients|Literature|Patents|Pharmacology and Biochemistry|Safety and Hazards|Use and Manufacturing|Spectral Information	9		20050808	ABI Chem|AHH Chemical co.,ltd|AKos Consulting & Solutions|AN PharmaTech|BenchChem|BLD Pharm|BOC Sciences|ChEBI|Chemhere|ChemIDplus|Chemieliva Pharmaceutical Co., Ltd|Cheminformatics Friedrich-Schiller-University Jena|ChemMol|ChemSpider|ChemTik|Debye Scientific Co., Ltd|DiscoveryGate|Egon Willighagen, Department of Bioinformatics - BiGCaT, Maastricht University|EPA DSSTox|EvitaChem|FDA Global Subs…	Chemical Vendors|Curation Efforts|Governmental Organizations|Journal Publishers|Legacy Depositors|NIH Initiatives|Research and Development|Subscription Services
19782729	1-(1,3-Oxazol-2-yl)ethan-1-one	1-(Oxazol-2-yl)ethanone|77311-07-0|1-(1,3-OXAZOL-2-YL)ETHAN-1-ONE|DTXSID40599867|DTXCID90550625|829-463-4|1-OXAZOL-2-YL-ETHANONE|2-Acetyloxazole|1-(1,3-OXAZOL-2-YL)ETHANONE|1-(oxazol-2-yl)ethan-1-one|MFCD07699282|2-Acetyl oxazole|ETHANONE, 1-(2-OXAZOLYL)-|1-(2-Oxazolyl)ethanone|SCHEMBL248292|1-(2-Oxazolyl)ethanone, 9CI|CHEBI:192328|AKOS006227891|AB42105|AC-30984|AS-32905|SY148104|DB-003202|CS-010…	111.100	C5H5NO2	43.100	103.000	0.400	8	0	3	1	InChI=1S/C5H5NO2/c1-4(7)5-6-2-3-8-5/h2-3H,1H3	CC(=O)C1=NC=CO1	QCDUAXSWPGEYBB-UHFFFAOYSA-N	1-(1,3-oxazol-2-yl)ethanone	111.032028402	111.032028402	0	1	0	0	0	0	0	0	0	2	146	30		Classification|Food Additives and Ingredients|Literature|Patents|Pharmacology and Biochemistry|Safety and Hazards|Spectral Information	7		20071205	001Chemical|10X CHEM|3WAY PHARM INC|A&J Pharmtech CO., LTD.|A1 BioChem Labs|A2B Chem|AA BLOCKS|Aaron Chemicals LLC|AbaChemScene|abcr GmbH|Accel Scientific|Accela ChemBio Inc.|Acemol|Achemo Scientific Limited|Achemtek|Activate Scientific|AHH Chemical co.,ltd|AiFChem, an XtalPi Company|AK Scientific, Inc. (AKSCI)|AKos Consulting & Solutions|Alfa Chemistry|Allbio Pharm Co., Ltd|Amadis Chemical|Ambee…	Chemical Vendors|Curation Efforts|Governmental Organizations|Journal Publishers|Legacy Depositors|NIH Initiatives|Research and Development|Subscription Services
30914	2-Acetylpyrazine	Acetylpyrazine|2-ACETYLPYRAZINE|Ethanone, 1-pyrazinyl-|Methyl pyrazinyl ketone|1-pyrazin-2-ylethanone|1-(pyrazin-2-yl)ethanone|1-(pyrazin-2-yl)ethan-1-one|Pyrazin-1-ylethan-1-one|Ethanone, 1-(2-pyrazinyl)-|Pyrazine der.|Ethanone, l-pyrazinyl-|1-Pyrazin-2-ylethan-1-one|FEMA No. 3126|GR391IBU5C|1-pyrazinyl-ethanone|L-Pyrazinyl-Ethanone|DTXSID5047085|2-acetyl-1,4-diazine|EINECS 244-753-5|NSC 72374|N…	122.120	C6H6N2O	42.900	114.000	0.200	9	0	3	1	InChI=1S/C6H6N2O/c1-5(9)6-4-7-2-3-8-6/h2-4H,1H3	CC(=O)C1=NC=CN=C1	DBZAKQWXICEWNW-UHFFFAOYSA-N	1-pyrazin-2-ylethanone	122.048012819	122.048012819	0	1	0	0	0	0	0	0	0	165	4138	1252		Biological Test Results|Chemical and Physical Properties|Classification|Food Additives and Ingredients|Literature|Patents|Pharmacology and Biochemistry|Safety and Hazards|Use and Manufacturing|Spectral Information|Taxonomy|Biological Test Results: Active|Biological Test Results: Micromolar	13	651631|651632|651633|651634|720516|720552|720634|720635|720637|720674|720675|720678|720679|720680|720681|720682|720683|720684|720685|720686|720687|720691|720692|720693|720719|720725|743012|743014|743015|743033|743035|743036|743040|743041|743042|743053|743054|743063|743064|743065|743066|743067|743069|743074|743075|743077|743078|743079|743080|743081|743083|743084|743085|743086|743091|743094|743122|…	20050326	001Chemical|10X CHEM|3WAY PHARM INC|A&J Pharmtech CO., LTD.|A2B Chem|AA BLOCKS|Aaron Chemicals LLC|AbaChemScene|ABBLIS Chemicals|abcr GmbH|ABI Chem|Acadechem|Accel Scientific|Accela ChemBio Inc.|Achemica|Achemo Scientific Limited|Achemtek|Acmec Biochemical|Activate Scientific|AHH Chemical co.,ltd|AiFChem, an XtalPi Company|AK Scientific, Inc. (AKSCI)|AKos Consulting & Solutions|Aladdin Scientific…	Chemical Vendors|Curation Efforts|Governmental Organizations|Journal Publishers|Legacy Depositors|NIH Initiatives|Research and Development|Subscription Services
9589	Methyl pyridyl ketone	3-ACETYLPYRIDINE|1-(3-Pyridinyl)ethanone|Methyl pyridyl ketone|1-(pyridin-3-yl)ethan-1-one|Ketone, methyl 3-pyridyl|Pyridine, 3-acetyl-|3-Pyridyl methyl ketone|beta-Acetylpyridine|1-(3-Pyridenyl)ethanone|.beta.-Acetylpyridine|FEMA No. 3424|NSC 761|Methyl .beta.-pyridyl ketone|EINECS 206-496-7|BRN 0107751|DTXSID7044421|AI3-50031|NSC-761|00QT8FX306|3-ACETYLPYRIDINE [FCC]|3-ACETYLPYRIDINE [FHFI]|DTX…	121.140	C7H7NO	30.000	111.000	0.400	9	0	2	1	InChI=1S/C7H7NO/c1-6(9)7-3-2-4-8-5-7/h2-5H,1H3	CC(=O)C1=CN=CC=C1	WEGYGNROSJDEIW-UHFFFAOYSA-N	1-pyridin-3-ylethanone	121.052763847	121.052763847	0	1	0	0	0	0	0	0	0	843	6178	1871		Biological Test Results|Interactions and Pathways|Chemical and Physical Properties|Classification|Food Additives and Ingredients|Literature|Patents|Pharmacology and Biochemistry|Safety and Hazards|Toxicity|Use and Manufacturing|Associated Disorders and Diseases|Spectral Information|Taxonomy	14	155|157|161|165|167|175|248|651631|651632|651633|651634|720516|720552|720634|720635|720637|720674|720675|720678|720679|720680|720681|720682|720683|720684|720685|720686|720687|720691|720692|720693|720719|720725|743012|743014|743015|743033|743035|743036|743040|743041|743042|743053|743054|743063|743064|743065|743066|743067|743069|743074|743075|743077|743078|743079|743080|743081|743083|743084|743085|…	20050326	001Chemical|10X CHEM|3WAY PHARM INC|A&J Pharmtech CO., LTD.|A2B Chem|AA BLOCKS|AAA Chemistry|Aaron Chemicals LLC|AbaChemScene|abcr GmbH|ABI Chem|Acadechem|Accel Scientific|Aceschem Inc|Achemica|Achemo Scientific Limited|Acmec Biochemical|Acorn PharmaTech Product List|ACT Chemical|Activate Scientific|AEchem Scientific Corp., USA|AHH Chemical co.,ltd|AiFChem, an XtalPi Company|AK Scientific, Inc. (…	Chemical Vendors|Curation Efforts|Governmental Organizations|Journal Publishers|Legacy Depositors|NIH Initiatives|Research and Development|Subscription Services	D004791 - Enzyme Inhibitors|D009676 - Noxae > D009498 - Neurotoxins
14079	2-Acetylpyrrole	2-ACETYLPYRROLE|1072-83-9|1-(1H-Pyrrol-2-yl)ethanone|1-(1H-Pyrrol-2-yl)ethan-1-one|2-Pyrrolylethanone|Methyl pyrrol-2-yl ketone|2-Acetyl-1H-pyrrole|Ethanone, 1-(1H-pyrrol-2-yl)-|Ketone, methyl pyrrol-2-yl|2-Pyrrolyl methyl ketone|Methyl 2-pyrrolyl ketone|1-(2-Pyrrolyl)-1-ethanone|PYRROLE-B-METHYL KETONE|FEMA No. 3202|1-(1H-pyrrole-2-yl)-ethanone|1-(1H-pyrrol-2-yl)1-ethanone|Pyrrole-alpha-methyl k…	109.130	C6H7NO	32.900	101.000	0.900	8	1	1	1	InChI=1S/C6H7NO/c1-5(8)6-3-2-4-7-6/h2-4,7H,1H3	CC(=O)C1=CC=CN1	IGJQUJNPMOYEJY-UHFFFAOYSA-N	1-(1H-pyrrol-2-yl)ethanone	109.052763847	109.052763847	0	1	0	0	0	0	0	0	0	350	3721	1213		Biological Test Results|Chemical and Physical Properties|Classification|Food Additives and Ingredients|Literature|Patents|Pharmacology and Biochemistry|Safety and Hazards|Use and Manufacturing|Spectral Information|Taxonomy|Biological Test Results: Active|Biological Test Results: Micromolar	13	155|157|161|165|167|175|248|316|608|875|880|881|884|885|887|889|892|893|894|900|902|910|923|924|927|930|940|995|1030|1033|1379|1422|1452|1454|1457|1458|1460|1463|1467|1468|1469|1476|1478|1479|1487|1490|1519|1549|1552|1637|1648|1766|1768|1865|1948|2101|2107|2112|2147|2451|2472|2517|2528|2546|2549|2551|485281|485290|504327|504847|504865|588579|602332|624263|651631|651632|651633|651634|686978|686979…	20050326	001Chemical|10X CHEM|3WAY PHARM INC|A&J Pharmtech CO., LTD.|A2B Chem|AA BLOCKS|Aaron Chemicals LLC|AbaChemScene|ABBLIS Chemicals|abcr GmbH|ABI Chem|Acadechem|Accel Scientific|Accela ChemBio Inc.|Achemica|Achemo Scientific Limited|Achemtek|Acmec Biochemical|Activate Scientific|AHH Chemical co.,ltd|AiFChem, an XtalPi Company|AK Scientific, Inc. (AKSCI)|AKos Consulting & Solutions|Aladdin Scientific…	Chemical Vendors|Curation Efforts|Governmental Organizations|Journal Publishers|Legacy Depositors|NIH Initiatives|Research and Development|Subscription Services
522834	2-Acetyl-1-pyrroline	2-Acetyl-1-pyrroline|85213-22-5|2-Acetyl-1-pyrolline|5-Acetyl-3,4-dihydro-2H-pyrrole|1-(3,4-dihydro-2H-pyrrol-5-yl)ethan-1-one|CHEBI:67125|DTXSID40335080|1-(3,4-Dihydro-2H-pyrrol-5-yl)ethanone, 9CI|DTXCID40286169|639-632-2|1-pyrroline, 2-acetyl-|2-acetyl-1-pyrroline [fhfi]|2-acetylpyrroline|dqbqwwsfrpliax-uhfffaoysa-n|fema no. 4249|unii-igc0w6ly94|1-(3,4-Dihydro-2H-pyrrol-5-yl)ethanone|ETHANONE, …	111.140	C6H9NO	29.400	137.000	-0.400	8	0	2	1	InChI=1S/C6H9NO/c1-5(8)6-3-2-4-7-6/h2-4H2,1H3	CC(=O)C1=NCCC1	DQBQWWSFRPLIAX-UHFFFAOYSA-N	1-(3,4-dihydro-2H-pyrrol-5-yl)ethanone	111.068413911	111.068413911	0	1	0	0	0	0	0	0	0	522	1642	527		Chemical and Physical Properties|Classification|Food Additives and Ingredients|Literature|Patents|Pharmacology and Biochemistry|Safety and Hazards|Use and Manufacturing|Spectral Information|Taxonomy	10		20050327	001Chemical|10X CHEM|A&J Pharmtech CO., LTD.|A2B Chem|AA BLOCKS|ABI Chem|ACBlock-Lab|Achemtek|AHH Chemical co.,ltd|AiFChem, an XtalPi Company|AK Scientific, Inc. (AKSCI)|AKos Consulting & Solutions|Alfa Chemistry|Alichem|Amadis Chemical|Ambeed|Ambinter|Angel Pharmatech Ltd.|Angene Chemical|Anward|Apexmol|AstaTech, Inc.|BenchChem|BePharm Ltd.|Bic Biotech|Biocore|Biosynth|BLD Pharm|BOC Sciences|ChE…	Chemical Vendors|Curation Efforts|Governmental Organizations|Journal Publishers|Legacy Depositors|NIH Initiatives|Research and Development|Subscription Services
6429016	2-Acetyl-2-pyrroline	2-acetyl-2-pyrroline|1-(2,3-dihydro-1H-pyrrol-5-yl)ethanone|1-(4,5-Dihydro-1H-pyrrol-2-yl)ethanone|1314926-27-6|SCHEMBL787457|ZEKCQHIPQALHSP-UHFFFAOYSA-N|AKOS006357244	111.140	C6H9NO	29.100	137.000	0.700	8	1	2	1	InChI=1S/C6H9NO/c1-5(8)6-3-2-4-7-6/h3,7H,2,4H2,1H3	CC(=O)C1=CCCN1	ZEKCQHIPQALHSP-UHFFFAOYSA-N	1-(2,3-dihydro-1H-pyrrol-5-yl)ethanone	111.068413911	111.068413911	0	1	0	0	0	0	0	0	0	21	336	137		Chemical and Physical Properties|Literature|Patents	3		20060428	ABI Chem|AKos Consulting & Solutions|Alichem|BenchChem|BLD Pharm|ChemSpider|Google Patents|Hairui Chemical|IBM|Japan Chemical Substance Dictionary (Nikkaji)|NextBio|NIST Chemistry WebBook|NIST Mass Spectrometry Data Center|PATENTSCOPE (WIPO)|Smolecule|Springer Nature|Starshine Chemical|SureChEMBL	Chemical Vendors|Curation Efforts|Governmental Organizations|Journal Publishers|Legacy Depositors|Research and Development|Subscription Services
520300	6-Acetyl-2,3,4,5-tetrahydropyridine	27300-27-2|1-(3,4,5,6-tetrahydropyridin-2-yl)ethanone|1-(3,4,5,6-Tetrahydro-2-pyridinyl)ethanone|6-Acetyl-2,3,4,5-tetrahydropyridine|1-(2,3,4,5-tetrahydropyridin-6-yl)ethanone|CHEBI:59533|DTXSID00865358|Ethanone, 1-(3,4,5,6-tetrahydro-2-pyridinyl)-|DTXCID60813774|2-Acetyl-3,4,5,6-tetrahydropyridine|Ethanone,1-(3,4,5,6-tetrahydro-2-pyridinyl)-|D3A5PA4S6W|1-(3,4,5,6-tetrahydropyridin-2-yl)ethan-1-o…	125.170	C7H11NO	29.400	149.000	-0.100	9	0	2	1	InChI=1S/C7H11NO/c1-6(9)7-4-2-3-5-8-7/h2-5H2,1H3	CC(=O)C1=NCCCC1	GNZWXNKZMHJXNU-UHFFFAOYSA-N	1-(2,3,4,5-tetrahydropyridin-6-yl)ethanone	125.084063974	125.084063974	0	1	0	0	0	0	0	0	0	23	424	132		Chemical and Physical Properties|Classification|Food Additives and Ingredients|Literature|Patents|Safety and Hazards|Use and Manufacturing|Spectral Information|Taxonomy	9		20050327	001Chemical|10X CHEM|A&J Pharmtech CO., LTD.|A2B Chem|AA BLOCKS|ABI Chem|AKos Consulting & Solutions|Alfa Chemistry|Alichem|Ambinter|BenchChem|BePharm Ltd.|Bic Biotech|Biocore|Biosynth|BLD Pharm|BOC Sciences|ChEBI|Chembase.cn|Chemenu Inc.|ChemIDplus|Chemieliva Pharmaceutical Co., Ltd|Cheminformatics Friedrich-Schiller-University Jena|ChemSpider|ChemTik|CymitQuimica|Debye Scientific Co., Ltd|Disco…	Chemical Vendors|Curation Efforts|Governmental Organizations|Journal Publishers|Legacy Depositors|NIH Initiatives|Research and Development|Subscription Services
15775373	1-(1,2,3,4-Tetrahydropyridin-2-yl)ethanone	739350-90-4|SCHEMBL931733|DTXSID90948189|DB-275825|Ethanone,1-(1,2,3,4-tetrahydro-2-pyridinyl)-(9ci)|ETHANONE, 1-(1,2,3,4-TETRAHYDRO-2-PYRIDINYL)-	125.170	C7H11NO	29.100	140.000	1.000	9	1	2	1	InChI=1S/C7H11NO/c1-6(9)7-4-2-3-5-8-7/h3,5,7-8H,2,4H2,1H3	CC(=O)C1CCC=CN1	AHPCQXAENSRYAS-UHFFFAOYSA-N	1-(1,2,3,4-tetrahydropyridin-2-yl)ethanone	125.084063974	125.084063974	0	1	0	1	0	1	0	0	0	33	41	22		Classification|Literature|Patents	3		20070212	Alfa Chemistry|Ambinter|Chemieliva Pharmaceutical Co., Ltd|ChemMol|ChemSpider|ChemTik|Debye Scientific Co., Ltd|EPA DSSTox|Google Patents|PATENTSCOPE (WIPO)|Springer Nature|SureChEMBL	Chemical Vendors|Curation Efforts|Governmental Organizations|Journal Publishers|Legacy Depositors|Research and Development
69885	6-Acetyltetralin	774-55-0|1-(5,6,7,8-tetrahydronaphthalen-2-yl)ethanone|6-Acetyltetralin|6-ACETYL-1,2,3,4-TETRAHYDRONAPHTHALENE|6-Acetyl tetralin|Ethanone, 1-(5,6,7,8-tetrahydro-2-naphthalenyl)-|UNII-6L3DBR6DE6|6L3DBR6DE6|FLORANTON|2-acetyl-5,6,7,8-tetrahydronaphthalene|DTXSID0047163|NSC 5179|NSC-5179|EINECS 212-266-7|1-(5,6,7,8-Tetrahydro-2-naphthyl)ethan-1-one|AI3-10031|DTXCID8027163|5',6',7',8'-Tetrahydro-2'-a…	174.240	C12H14O	17.100	197.000	3.000	13	0	1	1	InChI=1S/C12H14O/c1-9(13)11-7-6-10-4-2-3-5-12(10)8-11/h6-8H,2-5H2,1H3	CC(=O)C1=CC2=C(CCCC2)C=C1	VEPUKHYQNXSSKV-UHFFFAOYSA-N	1-(5,6,7,8-tetrahydronaphthalen-2-yl)ethanone	174.104465066	174.104465066	0	1	0	0	0	0	0	0	0	12	387	106		Biological Test Results|Chemical and Physical Properties|Classification|Literature|Patents|Safety and Hazards|Use and Manufacturing|Spectral Information|Biological Test Results: Active|Biological Test Results: Micromolar	10	155|157|161|165|167|175|651631|651632|651633|651634|720516|720552|720634|720635|720637|720674|720675|720678|720679|720680|720681|720682|720683|720684|720685|720686|720687|720691|720692|720693|720719|720725|743012|743014|743015|743033|743035|743036|743040|743041|743042|743053|743054|743063|743064|743065|743066|743067|743069|743074|743075|743077|743078|743079|743080|743081|743083|743084|743085|7430…	20050326	001Chemical|10X CHEM|3WAY PHARM INC|A&J Pharmtech CO., LTD.|A2B Chem|AA BLOCKS|AAA Chemistry|Aaron Chemicals LLC|AbaChemScene|abcr GmbH|ABI Chem|Acadechem|Accel Scientific|Achemo Scientific Limited|Achemtek|Acmec Biochemical|Activate Scientific|AHH Chemical co.,ltd|AiFChem, an XtalPi Company|AK Scientific, Inc. (AKSCI)|AKos Consulting & Solutions|Alfa Chemistry|Alichem|Amadis Chemical|Ambeed|Ambi…	Chemical Vendors|Curation Efforts|Governmental Organizations|Journal Publishers|Legacy Depositors|Research and Development|Subscription Services
520108	2-Acetylthiazole	2-Acetylthiazole|1-(1,3-Thiazol-2-yl)ethan-1-one|1-(1,3-Thiazol-2-yl)ethanone|Ethanone, 1-(2-thiazolyl)-|2-ACETYL THIAZOLE|Methyl 2-thiazolyl ketone|1-(Thiazol-2-yl)ethan-1-one|Ketone, methyl 2-thiazolyl|Thiazole, 2-acetyl|2-acetylthiazol|1-(2-Thiazolyl)ethanone|2-Thiazolyl methyl ketone|FEMA No. 3328|Methyl 5-thiazolyl ketone|1-(2-thiazolyl)-ethanone|UNII-16IGS5268I|DTXSID0030162|16IGS5268I|EINE…	127.170	C5H5NOS	58.200	105.000	1.000	8	0	3	1	InChI=1S/C5H5NOS/c1-4(7)5-6-2-3-8-5/h2-3H,1H3	CC(=O)C1=NC=CS1	MOMFXATYAINJML-UHFFFAOYSA-N	1-(1,3-thiazol-2-yl)ethanone	127.00918496	127.00918496	0	1	0	0	0	0	0	0	0	250	7459	3662		Biological Test Results|Chemical and Physical Properties|Classification|Food Additives and Ingredients|Literature|Patents|Pharmacology and Biochemistry|Safety and Hazards|Use and Manufacturing|Spectral Information|Taxonomy|Biological Test Results: Active|Biological Test Results: Micromolar	13	421|426|427|433|434|435|445|530|540|541|542|543|544|545|546|584|585|595|596|603|605|654|655|656|657|658|659|660|661|662|663|664|665|666|667|875|880|881|884|885|886|887|889|892|893|894|900|902|912|921|923|924|925|926|938|946|947|948|955|960|961|962|963|964|965|966|967|968|969|970|971|972|973|974|975|976|977|978|979|980|981|982|983|984|985|986|987|988|989|993|994|995|1030|1452|1457|1458|1469|1471|1…	20050327	001Chemical|10X CHEM|3WAY PHARM INC|A&J Pharmtech CO., LTD.|A2B Chem|AA BLOCKS|Aaron Chemicals LLC|AbaChemScene|abcr GmbH|ABI Chem|Acadechem|Accel Scientific|Accela ChemBio Inc.|Achemica|Achemo Scientific Limited|Achemtek|Acmec Biochemical|Acorn PharmaTech Product List|Activate Scientific|AHH Chemical co.,ltd|AK Scientific, Inc. (AKSCI)|AKos Consulting & Solutions|Aladdin Scientific|Alichem|Allbi…	Chemical Vendors|Curation Efforts|Governmental Organizations|Journal Publishers|Legacy Depositors|NIH Initiatives|Research and Development|Subscription Services
169110	2-Acetyl-2-thiazoline	2-Acetyl-2-thiazoline|1-(4,5-Dihydro-1,3-thiazol-2-yl)ethanone|Ethanone, 1-(4,5-dihydro-2-thiazolyl)-|2-Acetyl-4,5-dihydrothiazole|acetylthiazoline|UNII-TI3K1Q5Y1T|TI3K1Q5Y1T|Ketone, methyl 2-thiazolin-2-yl|1-(4,5-dihydro-1,3-thiazol-2-yl)ethan-1-one|FEMA NO. 3817|FEMA 3817|DTXSID60184037|2-ACETYL-2-THIAZOLINE [FHFI]|Methyl 2-thiazolin-2-yl ketone, 8CI|METHYL 2-THIAZOLIN-2-YL KETONE|1-(4,5-Dihydr…	129.180	C5H7NOS	54.700	141.000	0.200	8	0	3	1	InChI=1S/C5H7NOS/c1-4(7)5-6-2-3-8-5/h2-3H2,1H3	CC(=O)C1=NCCS1	FZOZFDAMVVEZSJ-UHFFFAOYSA-N	1-(4,5-dihydro-1,3-thiazol-2-yl)ethanone	129.02483502	129.02483502	0	1	0	0	0	0	0	0	0	76	950	239		Chemical and Physical Properties|Classification|Food Additives and Ingredients|Literature|Patents|Pharmacology and Biochemistry|Safety and Hazards|Use and Manufacturing|Spectral Information|Taxonomy	10		20050327	001Chemical|10X CHEM|3WAY PHARM INC|A&J Pharmtech CO., LTD.|A2B Chem|AA BLOCKS|AAA Chemistry|Aaron Chemicals LLC|AbaChemScene|ABBLIS Chemicals|abcr GmbH|ABI Chem|AbovChem LLC|Acadechem|Accel Scientific|Achemica|Achemo Scientific Limited|Achemtek|Acmec Biochemical|AEchem Scientific Corp., USA|AHH Chemical co.,ltd|AiFChem, an XtalPi Company|AK Scientific, Inc. (AKSCI)|AKos Consulting & Solutions|Al…	Chemical Vendors|Curation Efforts|Governmental Organizations|Journal Publishers|Legacy Depositors|NIH Initiatives|Research and Development|Subscription Services
6920	2-Acetylthiophene	2-ACETYLTHIOPHENE|88-15-3|1-(2-Thienyl)ethanone|Methyl 2-thienyl ketone|2-Acetothienone|2-Acetothiophene|1-(thiophen-2-yl)ethanone|Ethanone, 1-(2-thienyl)-|2-Thienyl methyl ketone|Ketone, methyl 2-thienyl|1-(thiophen-2-yl)ethan-1-one|NSC 2345|THIOPHENE,2-ACETYL|EINECS 201-804-6|BRN 0107910|AI3-08491|5ASO208T20|NSC-2345|2-(ACETYL)THIOFURAN|DTXSID2058960|5-17-09-00387 (Beilstein Handbook Reference)…	126.180	C6H6OS	45.300	101.000	1.200	8	0	2	1	InChI=1S/C6H6OS/c1-5(7)6-3-2-4-8-6/h2-4H,1H3	CC(=O)C1=CC=CS1	WYJOVVXUZNRJQY-UHFFFAOYSA-N	1-thiophen-2-ylethanone	126.01393598	126.01393598	0	1	0	0	0	0	0	0	0	515	4543	1593		Biological Test Results|Chemical and Physical Properties|Classification|Food Additives and Ingredients|Literature|Patents|Pharmacology and Biochemistry|Safety and Hazards|Toxicity|Use and Manufacturing|Spectral Information|Taxonomy	12	155|157|161|165|167|175|327624|1794731|1794732|1794733|1794735|1794736|1794738|1794739|1794740|1794742|1794745|1794746|1794748|1794750|1794751|1794752|1794753|1794754|1794755|1794756|1794757|1794758|1794759|1794760|1794761|1794763|1794764|1794766|1794767|1794768|1794769|1794771|1794772|1794773|1794774|1794775|1794776|1794777|1794778|1794779|1794780|1794781|1794782|1794783|1794784|1794785|1794786|…	20050326	001Chemical|10X CHEM|3WAY PHARM INC|A&J Pharmtech CO., LTD.|A2B Chem|AA BLOCKS|AAA Chemistry|Aaron Chemicals LLC|AbaChemScene|ABBLIS Chemicals|abcr GmbH|ABI Chem|Acadechem|Achemica|Achemo Scientific Limited|Achemtek|Acmec Biochemical|Acorn PharmaTech Product List|AHH Chemical co.,ltd|AiFChem, an XtalPi Company|AK Scientific, Inc. (AKSCI)|AKos Consulting & Solutions|Aladdin Scientific|Alfa Chemist…	Chemical Vendors|Curation Efforts|Governmental Organizations|Journal Publishers|Legacy Depositors|NIH Initiatives|Research and Development|Subscription Services
6505	Acetyl Tributyl Citrate	ACETYL TRIBUTYL CITRATE|77-90-7|Acetyltributyl citrate|tributyl 2-acetoxypropane-1,2,3-tricarboxylate|Tributyl acetylcitrate|Tributyl O-acetylcitrate|Citroflex A|Blo-trol|Tributyl citrate acetate|Citroflex A 4|2-Acetyltributylcitrate|1,2,3-Propanetricarboxylic acid, 2-(acetyloxy)-, tributyl ester|Tributyl acetyl citrate|Tributyl 2-acetylcitrate|FEMA No. 3080|Acetylcitric acid, tributyl ester|o-Ac…	402.500	C20H34O8	105.000	476.000	3.300	28	0	8	19	InChI=1S/C20H34O8/c1-5-8-11-25-17(22)14-20(28-16(4)21,19(24)27-13-10-7-3)15-18(23)26-12-9-6-2/h5-15H2,1-4H3	CCCCOC(=O)CC(CC(=O)OCCCC)(C(=O)OCCCC)OC(=O)C	QZCLKYGREBVARF-UHFFFAOYSA-N	tributyl 2-acetyloxypropane-1,2,3-tricarboxylate	402.22536804	402.22536804	0	1	0	0	0	0	0	0	0	396	49952	15851		Biological Test Results|Interactions and Pathways|Chemical and Physical Properties|Classification|Food Additives and Ingredients|Literature|Patents|Pharmacology and Biochemistry|Safety and Hazards|Toxicity|Use and Manufacturing|Associated Disorders and Diseases|Spectral Information|Biological Test Results: Active|Biological Test Results: Micromolar	15	1|3|5|7|9|13|15|19|21|23|25|29|31|33|35|37|39|41|43|45|47|49|53|55|59|65|67|71|73|77|79|81|83|85|87|89|91|93|95|97|99|101|103|105|107|109|113|115|119|121|123|125|129|131|133|137|139|141|143|145|155|157|161|165|167|175|1469|1479|588513|588514|588515|588516|588526|588527|588532|588533|588534|588535|588536|588537|588541|588543|588544|588545|588546|588547|588834|651631|651632|651633|651634|651635|651…	20050326	001Chemical|10X CHEM|3WAY PHARM INC|A&J Pharmtech CO., LTD.|A2B Chem|AA BLOCKS|AAA Chemistry|Aaron Chemicals LLC|AbaChemScene|abcr GmbH|ABI Chem|Acadechem|Achemtek|AKos Consulting & Solutions|Aladdin Scientific|Alfa Chemistry|Alichem|Amadis Chemical|Ambinter|AN PharmaTech|AppChem|AstaTech, Inc.|Aurora Fine Chemicals LLC|Baker Lab, Chemistry Department, The University of North Carolina at Chapel H…	Chemical Vendors|Curation Efforts|Governmental Organizations|Journal Publishers|Legacy Depositors|NIH Initiatives|Research and Development|Subscription Services
26204	5-Methyl-2,3-hexanedione	5-Methylhexane-2,3-dione|5-Methyl-2,3-hexanedione|13706-86-0|Acetyl isovaleryl|2,3-HEXANEDIONE, 5-METHYL-|Acetylisopentanoyl|Acetyl isopentanoyl|Acetylisovaleryl|2-Methylhexa-4,5-dione|FEMA No. 3190|EINECS 237-241-8|UNII-ZI95KZ32L4|Isobutylmethylglyoxal|BRN 1745751|ZI95KZ32L4|DTXSID7049215|DTXCID3029071|FEMA 3190|4-01-00-03701 (Beilstein Handbook Reference)|METHYL-2,3-HEXANEDIONE, 5-|5-METHYL-2,3…	128.169	C7H12O2	34.100	125.000	0.900	9	0	2	3	InChI=1S/C7H12O2/c1-5(2)4-7(9)6(3)8/h5H,4H2,1-3H3	CC(C)CC(=O)C(=O)C	PQCLJXVUAWLNSV-UHFFFAOYSA-N	5-methylhexane-2,3-dione	128.083729621	128.083729621	0	1	0	0	0	0	0	0	0	11	996	337		Biological Test Results|Chemical and Physical Properties|Classification|Food Additives and Ingredients|Literature|Patents|Pharmacology and Biochemistry|Safety and Hazards|Toxicity|Use and Manufacturing|Spectral Information|Biological Test Results: Active|Biological Test Results: Micromolar	13	651631|651632|651633|651634|720516|720552|720634|720635|720637|720674|720675|720678|720679|720680|720681|720682|720683|720684|720685|720686|720687|720691|720692|720693|720719|720725|743012|743014|743015|743033|743035|743036|743040|743041|743042|743053|743054|743063|743064|743065|743066|743067|743069|743074|743075|743077|743078|743079|743080|743081|743083|743084|743085|743086|743091|743094|743122|…	20050808	001Chemical|10X CHEM|1st Scientific|3WAY PHARM INC|4C Pharma Scientific Inc|A&J Pharmtech CO., LTD.|A2B Chem|AA BLOCKS|abcr GmbH|ABI Chem|Acadechem|Achemica|Achemtek|Acmec Biochemical|Activate Scientific|AEchem Scientific Corp., USA|AHH Chemical co.,ltd|AKos Consulting & Solutions|Amadis Chemical|Ambeed|Ambinter|Anward|Ark Pharm, Inc.|AstaTech, Inc.|BenchChem|BePharm Ltd.|Biosynth|BLD Pharm|BOC S…	Chemical Vendors|Curation Efforts|Governmental Organizations|Journal Publishers|Legacy Depositors|NIH Initiatives|Research and Development|Subscription Services
444212	trans-Aconitic acid	trans-Aconitic acid|4023-65-8|(E)-prop-1-ene-1,2,3-tricarboxylic acid|trans-Aconitate|(E)-1-Propene-1,2,3-tricarboxylic acid|(E)-Aconitic acid|Aconitic acid, (E)-|ACONITIC ACID, TRANS|(1E)-prop-1-ene-1,2,3-tricarboxylic acid|Aconitic acid, trans-|1-Propene-1,2,3-tricarboxylic acid, (1E)-|MFCD00002721|aconitate|trans-Propene-1,2,3-tricarboxylic acid|CHEMBL153658|(1E)-1-propene-1,2,3-tricarboxylic …	174.110	C6H6O6	112.000	251.000	-1.000	12	3	6	4	InChI=1S/C6H6O6/c7-4(8)1-3(6(11)12)2-5(9)10/h1H,2H2,(H,7,8)(H,9,10)(H,11,12)/b3-1+	C(/C(=C\C(=O)O)/C(=O)O)C(=O)O	GTZCVFVGUGFEME-HNQUOIGGSA-N	(E)-prop-1-ene-1,2,3-tricarboxylic acid	174.01643791	174.01643791	0	1	0	0	0	0	1	1	0	1312	4738	1498		Biological Test Results|Interactions and Pathways|Chemical and Physical Properties|Classification|Drug and Medication Information|Food Additives and Ingredients|Literature|Patents|Pharmacology and Biochemistry|Safety and Hazards|Toxicity|Use and Manufacturing|Associated Disorders and Diseases|Spectral Information|Taxonomy|Biological Test Results: Active|Biological Test Results: Micromolar	17	155|157|161|165|167|175|248|348|357|410|411|444|445|446|447|448|450|451|526|530|584|585|587|588|589|590|591|592|593|594|595|596|597|603|605|607|608|662|875|880|881|883|884|885|886|887|889|891|892|893|894|899|900|902|910|912|914|915|923|924|925|926|927|930|938|940|995|1030|1033|1379|1422|1452|1454|1457|1458|1460|1463|1467|1468|1469|1471|1476|1478|1479|1487|1490|1519|1549|1552|1637|1648|1766|1768|1…	20040916	A2B Chem|AA BLOCKS|Aaron Chemicals LLC|AbaChemScene|abcr GmbH|ABI Chem|AbMole Bioscience|Accel Scientific|Achemo Scientific Limited|Achemtek|AHH Chemical co.,ltd|AK Scientific, Inc. (AKSCI)|AKos Consulting & Solutions|Aladdin Scientific|Alfa Chemistry|Alichem|Allbio Pharm Co., Ltd|Amadis Chemical|Ambeed|Ambinter|Aronis|AstaTech, Inc.|BenchChem|Bic Biotech|BindingDB|BioCyc|Biosynth|BLD Pharm|BOC S…	Chemical Vendors|Curation Efforts|Governmental Organizations|Journal Publishers|Legacy Depositors|NIH Initiatives|Research and Development|Subscription Services
101306697	(-)-alpha-Acorenol	(-)-alpha-acorenol|SCHEMBL21240921|CHEBI:167324	222.370	C15H26O	20.200	303.000	3.600	16	1	1	1	InChI=1S/C15H26O/c1-11-7-9-15(10-8-11)12(2)5-6-13(15)14(3,4)16/h7,12-13,16H,5-6,8-10H2,1-4H3/t12-,13+,15-/m1/s1	C[C@@H]1CC[C@H]([C@]12CCC(=CC2)C)C(C)(C)O	XDVDHFJMCJWDPI-VNHYZAJKSA-N	2-[(1R,4R,5S)-1,8-dimethylspiro[4.5]dec-8-en-4-yl]propan-2-ol	222.198365449	222.198365449	0	1	0	3	3	0	0	0	0	6	24	9		Classification|Literature|Patents|Pharmacology and Biochemistry|Spectral Information|Taxonomy	6		20151218	ChEBI|Cheminformatics Friedrich-Schiller-University Jena|Google Patents|Japan Chemical Substance Dictionary (Nikkaji)|MolGenie|SureChEMBL|Thieme Chemistry|Wikidata	Curation Efforts|Governmental Organizations|Journal Publishers|Research and Development|Subscription Services
78903	1-Acetoxy-1-ethynylcyclohexane	1-Ethynylcyclohexyl acetate|5240-32-4|1-Acetoxy-1-ethynylcyclohexane|Cyclohexanol, 1-ethynyl-, acetate|1-Ethynylcyclohexanol acetate|Cyclohexanol, 1-ethynyl-, 1-acetate|ENT 7068|EINECS 226-040-0|N95BG68JVK|NSC 22257|BRN 2045236|AI3-07068|NSC-22257|DTXSID40863510|ENT-7068|DTXCID90812114|226-040-0|(1-ethynylcyclohexyl) acetate|acorn acetate|1-ETHYNYL CYCLOHEXANYL ACETATE|UNII-N95BG68JVK|SCHEMBL8730…	166.220	C10H14O2	26.300	215.000	1.800	12	0	2	3	InChI=1S/C10H14O2/c1-3-10(12-9(2)11)7-5-4-6-8-10/h1H,4-8H2,2H3	CC(=O)OC1(CCCCC1)C#C	YASSLXHVJQGNOK-UHFFFAOYSA-N	(1-ethynylcyclohexyl) acetate	166.099379685	166.099379685	0	1	0	0	0	0	0	0	0	16	160	52		Biological Test Results|Chemical and Physical Properties|Classification|Literature|Patents|Safety and Hazards|Toxicity|Use and Manufacturing|Spectral Information	9	248|1794731|1794732|1794733|1794735|1794736|1794738|1794739|1794740|1794742|1794745|1794746|1794748|1794750|1794751|1794752|1794753|1794754|1794755|1794757|1794758|1794759|1794760|1794761|1794763|1794764|1794765|1794766|1794767|1794768|1794769|1794771|1794772|1794773|1794774|1794775|1794776|1794777|1794778|1794779|1794780|1794781|1794782|1794783|1794784|1794785|1794786|1794787|1794788|1794789|179…	20050326	001Chemical|A&J Pharmtech CO., LTD.|AAA Chemistry|ABI Chem|AHH Chemical co.,ltd|AKos Consulting & Solutions|Alfa Chemistry|Amadis Chemical|Ambinter|AN PharmaTech|BenchChem|BLD Pharm|BOC Sciences|ChemDB|Chemhere|Chemical Synthesis Database|ChemIDplus|Chemieliva Pharmaceutical Co., Ltd|ChemMol|ChemSpider|DiscoveryGate|DTP/NCI|EPA DSSTox|EPA Substance Registry Services|FDA Global Substance Registrat…	Chemical Vendors|Curation Efforts|Governmental Organizations|Journal Publishers|Legacy Depositors|Research and Development|Subscription Services
7847	Acrolein	ACROLEIN|Acrylaldehyde|107-02-8|Propenal|Acrylic aldehyde|prop-2-enal|Allyl aldehyde|Ethylene aldehyde|Aqualin|Magnacide H|Acraldehyde|Slimicide|2-Propen-1-one|Aqualine|Crolean|Prop-2-en-1-al|Magnacide|Biocide|Acrylaldehyd|Acroleina|Acroleine|Akrolein|Akroleina|Papite|Aldeide acrilica|Aldehyde acrylique|Acraldehydeacroleina|NSC 8819|Rcra waste number P003|Caswell No. 009|Magnacide B|Aldehyde, All…	56.060	C3H4O	17.100	30.300	0.000	4	0	1	1	InChI=1S/C3H4O/c1-2-3-4/h2-3H,1H2	C=CC=O	HGINCPLSRVDWNT-UHFFFAOYSA-N	prop-2-enal	56.026214747	56.026214747	0	1	0	0	0	0	0	0	0	14255	95101	33193	Acrolein	Agrochemical Information|Biological Test Results|Interactions and Pathways|Chemical and Physical Properties|Classification|Drug and Medication Information|Food Additives and Ingredients|Identification|Literature|Patents|Pharmacology and Biochemistry|Safety and Hazards|Toxicity|Use and Manufacturing|Associated Disorders and Diseases|Spectral Information|Taxonomy|Biological Test Results: Active|Bio…	19	192|248|256|328|330|421|426|427|433|434|435|445|530|540|541|542|543|544|545|546|584|585|595|596|603|605|654|655|656|657|658|659|660|661|662|663|664|665|666|667|875|880|881|884|885|886|887|889|892|893|894|900|902|912|921|923|924|925|926|938|946|947|948|955|960|961|962|963|964|965|966|967|968|969|970|971|972|973|974|975|976|977|978|979|980|981|982|983|984|985|986|987|988|989|993|994|995|1030|1188|1…	20040916	10X CHEM|A2B Chem|AA BLOCKS|AAA Chemistry|ABI Chem|Acadechem|Achemtek|AHH Chemical co.,ltd|AKos Consulting & Solutions|Amadis Chemical|AN PharmaTech|BenchChem|BindingDB|BioChemPartner|BioCyc|BroadPharm|Carcinogenic Potency Database (CPDB)|ChEBI|Chembase.cn|ChEMBL|ChemDB|ChemExper Chemical Directory|Chemical Carcinogenesis Research Information System (CCRIS)|Chemical Synthesis Database|ChemIDplus|…	Chemical Vendors|Curation Efforts|Governmental Organizations|Journal Publishers|Legacy Depositors|NIH Initiatives|Research and Development|Subscription Services
98403	2,6,10-Trimethyl-9-undecenal	Adoxal|2,6,10-Trimethylundec-9-enal|141-13-9|Farenal|Doxal|9-Undecenal, 2,6,10-trimethyl-|2,6,10-Trimethyl-9-undecenal|Trimethyl undecylenic aldehyde|2,6,10-Trimethyl-9-undecen-1-al|JNM5JFE28J|EINECS 205-460-8|NSC 122698|AI3-36109|NSC-122698|DTXSID7051711|FEMA NO. 4768|J12.264E|DTXCID3030266|205-460-8|UNII-JNM5JFE28J|waxy aldehyde|SCHEMBL229925|9-Undecenal,6,10-trimethyl-|2,10-Trimethyl-9-undecen…	210.360	C14H26O	17.100	190.000	5.000	15	0	1	8	InChI=1S/C14H26O/c1-12(2)7-5-8-13(3)9-6-10-14(4)11-15/h7,11,13-14H,5-6,8-10H2,1-4H3	CC(CCCC(C)C=O)CCC=C(C)C	UEGBWDUVDAKUGA-UHFFFAOYSA-N	2,6,10-trimethylundec-9-enal	210.198365449	210.198365449	0	1	0	2	0	2	0	0	0	5	5623	1377		Chemical and Physical Properties|Classification|Literature|Patents|Safety and Hazards|Toxicity|Use and Manufacturing|Spectral Information|Taxonomy	9		20050326	3WAY PHARM INC|A2B Chem|AA BLOCKS|AAA Chemistry|ABI Chem|Ambinter|AN PharmaTech|BenchChem|BLD Pharm|BOC Sciences|ChemDB|ChemIDplus|Chemieliva Pharmaceutical Co., Ltd|ChemMol|ChemSpider|ChemTik|Cooke Chemical Co., Ltd|DiscoveryGate|DTP/NCI|Egon Willighagen, Department of Bioinformatics - BiGCaT, Maastricht University|EPA DSSTox|EPA Substance Registry Services|FDA Global Substance Registration Syst…	Chemical Vendors|Curation Efforts|Governmental Organizations|Journal Publishers|Legacy Depositors|Research and Development|Subscription Services
161437	2-[(3R,6S)-6,10-dimethylspiro[4.5]dec-9-en-3-yl]propan-2-ol	SCHEMBL3503133|2-[(3R,6S)-6,10-dimethylspiro[4.5]dec-9-en-3-yl]propan-2-ol|AKOS015896731	222.370	C15H26O	20.200	303.000	3.700	16	1	1	1	InChI=1S/C15H26O/c1-11-6-5-7-12(2)15(11)9-8-13(10-15)14(3,4)16/h6,12-13,16H,5,7-10H2,1-4H3/t12-,13+,15?/m0/s1	C[C@H]1CCC=C(C12CC[C@H](C2)C(C)(C)O)C	ICWHTQRTTHCUHW-IKCIUXDWSA-N	2-[(3R,6S)-6,10-dimethylspiro[4.5]dec-9-en-3-yl]propan-2-ol	222.198365449	222.198365449	0	1	0	3	2	1	0	0	0	0	1	1		Patents|Taxonomy	2		20050808	AAA Chemistry|ABI Chem|AKos Consulting & Solutions|BenchChem|BioCrick|ChemSpider|ChemTik|ISpharm|NextBio|SureChEMBL	Chemical Vendors|Curation Efforts|Legacy Depositors|Research and Development|Subscription Services
5463804	2-Benzyl-2-methyl-3-butenitrile	2-Benzyl-2-methyl-3-butenitrile|97384-48-0|2-benzyl-2-methyl-3-butenenitrile|EC 407-870-4|Benzenepropanenitrile, alpha-ethenyl-alpha-methyl-|Benzenepropanenitrile, .alpha.-ethenyl-.alpha.-methyl-|DTXSID7052650|DTXCID4031223|407-870-4|2-Benzyl-2-methylbut-3-enenitrile|agrumen nitrile|SCHEMBL971698|2-Methyl-2-phenylmethyl-3-butenenitrile|NS00005089	171.240	C12H13N	23.800	217.000	3.100	13	0	1	3	InChI=1S/C12H13N/c1-3-12(2,10-13)9-11-7-5-4-6-8-11/h3-8H,1,9H2,2H3	CC(CC1=CC=CC=C1)(C=C)C#N	UKLOORXNVRHFRM-UHFFFAOYSA-N	2-benzyl-2-methylbut-3-enenitrile	171.104799419	171.104799419	0	1	0	1	0	1	0	0	0	2	130	22		Chemical and Physical Properties|Classification|Literature|Patents|Safety and Hazards|Use and Manufacturing	6		20050808	ABI Chem|BenchChem|BLD Pharm|Chemhere|Chemical Synthesis Database|ChemIDplus|Chemieliva Pharmaceutical Co., Ltd|ChemSpider|DiscoveryGate|EPA DSSTox|EPA Substance Registry Services|Finetech Industry Limited|Google Patents|Hairui Chemical|IBM|Japan Chemical Substance Dictionary (Nikkaji)|MolGenie|NextBio|NextMove Software|NORMAN Suspect List Exchange|PATENTSCOPE (WIPO)|PubChem Reference Collection|…	Chemical Vendors|Curation Efforts|Governmental Organizations|Journal Publishers|Legacy Depositors|Research and Development|Subscription Services
170284	3,7-Dimethyloctanenitrile	3,7-Dimethyloctanenitrile|40188-41-8|Octanenitrile, 3,7-dimethyl-|DTXSID7052076|EC 403-620-3|3,7-Dimethyl Octane nitrile|DTXCID2030643|403-620-3|609-792-8|aldehydic nitrile|SCHEMBL237750|SAPMLSXAXRULJB-UHFFFAOYSA-N|NS00009107	153.260	C10H19N	23.800	129.000	3.700	11	0	1	5	InChI=1S/C10H19N/c1-9(2)5-4-6-10(3)7-8-11/h9-10H,4-7H2,1-3H3	CC(C)CCCC(C)CC#N	SAPMLSXAXRULJB-UHFFFAOYSA-N	3,7-dimethyloctanenitrile	153.151749610	153.151749610	0	1	0	1	0	1	0	0	0	2	70	24		Chemical and Physical Properties|Classification|Literature|Patents|Safety and Hazards|Use and Manufacturing|Spectral Information	7		20050808	AAA Chemistry|ABI Chem|BenchChem|ChemIDplus|Chemieliva Pharmaceutical Co., Ltd|ChemMol|ChemSpider|ChemTik|Day Biochem|DiscoveryGate|EPA DSSTox|EPA Substance Registry Services|Google Patents|Hairui Chemical|IBM|J&H Chemical Co.,ltd|Japan Chemical Substance Dictionary (Nikkaji)|MolGenie|NextBio|NORMAN Suspect List Exchange|PATENTSCOPE (WIPO)|PubChem Reference Collection|RR Scientific|SCRIPDB|Smolec…	Chemical Vendors|Curation Efforts|Governmental Organizations|Journal Publishers|Legacy Depositors|Research and Development|Subscription Services
7989	5-Hexen-2-one	5-Hexen-2-one|hex-5-en-2-one|109-49-9|1-Hexen-5-one|XWM6RL9YEI|NSC 6973|NSC-6973|EINECS 203-675-1|AI3-21995|DTXSID0059372|DTXCID5033125|inchi=1/c6h10o/c1-3-4-5-6(2)7/h3h,1,4-5h2,2h|Allylacetone|5-Hexene-2-one|3-Buten-1-yl Methyl Ketone|ALLYL ACETONE|UNII-XWM6RL9YEI|NSC6973|1-hexene-5-one|5-oxo-1-hexene|MFCD00008793|5-Hexen-2-one, 99%|CHEBI:179653|LMFA12000035|STL268881|AKOS009156552|FH35623|DB-30…	98.140	C6H10O	17.100	74.200	1.000	7	0	1	3	InChI=1S/C6H10O/c1-3-4-5-6(2)7/h3H,1,4-5H2,2H3	CC(=O)CCC=C	RNDVGJZUHCKENF-UHFFFAOYSA-N	hex-5-en-2-one	98.073164938	98.073164938	0	1	0	0	0	0	0	0	0	159	2794	897		Biological Test Results|Chemical and Physical Properties|Classification|Food Additives and Ingredients|Literature|Patents|Safety and Hazards|Use and Manufacturing|Spectral Information|Taxonomy	10	248	20050326	10X CHEM|3WAY PHARM INC|A2B Chem|AA BLOCKS|AAA Chemistry|abcr GmbH|ABI Chem|Achemica|AKos Consulting & Solutions|Aladdin Scientific|Amadis Chemical|Ambinter|AN PharmaTech|Angene Chemical|Anward|Apexmol|AppChem|AstaTech, Inc.|Aurora Fine Chemicals LLC|Aurum Pharmatech LLC|BenchChem|Bic Biotech|Biosynth|ChEBI|Chem-Space.com Database|Chembase.cn|ChemDB|ChemExper Chemical Directory|Chemical Synthesis…	Chemical Vendors|Curation Efforts|Governmental Organizations|Journal Publishers|Legacy Depositors|NIH Initiatives|Research and Development|Subscription Services
7858	Allyl alcohol	ALLYL ALCOHOL|107-18-6|PROP-2-EN-1-OL|Vinylcarbinol|2-Propenyl alcohol|3-Hydroxypropene|2-Propenol|1-Propen-3-ol|Vinyl carbinol|Weed drench|Propenyl alcohol|Allylalkohol|1-Propenol-3|Alcool allylique|Allilowy alkohol|Propen-1-ol-3|Shell unkrautted A|Alcool allilco|Shell Unkrauttod A|RCRA waste number P005|Caswell No. 026|Allyl al|2-Propene-1-ol|NSC 6526|1-hydroxy-2-propene|3-Hydroxy-1-propene|CCR…	58.080	C3H6O	20.200	17.200	0.200	4	1	1	1	InChI=1S/C3H6O/c1-2-3-4/h2,4H,1,3H2	C=CCO	XXROGKLTLUQVRX-UHFFFAOYSA-N	prop-2-en-1-ol	58.041864811	58.041864811	0	1	0	0	0	0	0	0	0	5182	16452	7141		Agrochemical Information|Biological Test Results|Interactions and Pathways|Chemical and Physical Properties|Classification|Food Additives and Ingredients|Identification|Literature|Patents|Pharmacology and Biochemistry|Safety and Hazards|Toxicity|Use and Manufacturing|Associated Disorders and Diseases|Spectral Information|Taxonomy|Biological Test Results: Active|Biological Test Results: Micromolar	18	248|328|421|426|427|433|434|435|445|530|540|541|542|543|544|545|546|584|585|595|596|603|605|654|655|656|657|658|659|660|661|662|663|664|665|666|667|875|880|881|884|885|886|887|889|892|893|894|900|902|912|921|923|924|925|926|938|946|947|948|955|960|961|962|963|964|965|966|967|968|969|970|971|972|973|974|975|976|977|978|979|980|981|982|983|984|985|986|987|988|989|993|994|995|1030|1188|1189|1194|120…	20040916	A2B Chem|AA BLOCKS|AAA Chemistry|abcr GmbH|ABI Chem|Acadechem|Achemica|Achemo Scientific Limited|Achemtek|AHH Chemical co.,ltd|AKos Consulting & Solutions|Alfa Chemistry|Amadis Chemical|Ambinter|AN PharmaTech|Angene Chemical|AstaTech, Inc.|Aurora Fine Chemicals LLC|Baker Lab, Chemistry Department, The University of North Carolina at Chapel Hill|Beilstein Journals|BenchChem|Bic Biotech|BioChemPart…	Chemical Vendors|Curation Efforts|Governmental Organizations|Journal Publishers|Legacy Depositors|NIH Initiatives|Research and Development|Subscription Services
106729	Allyl amyl glycolate	Allyl (3-methylbutoxy)acetate|allyl amyl glycolate|67634-00-8|Allyl 2-(isopentyloxy)acetate|Glycolic acid 2-pentyloxy allyl ester|Isoamyloxyacetic acid, allyl ester|Acetic acid, (3-methylbutoxy)-, 2-propenyl ester|EINECS 266-803-5|(3-Methylbutoxy)acetic acid, 2-propenyl ester|EMX89K493E|DTXSID9025580|Acetic acid, 2-(3-methylbutoxy)-, 2-propen-1-yl ester|Glycolic acid 2-pentyloxy allyl ester (natu…	186.250	C10H18O3	35.500	152.000	2.300	13	0	3	8	InChI=1S/C10H18O3/c1-4-6-13-10(11)8-12-7-5-9(2)3/h4,9H,1,5-8H2,2-3H3	CC(C)CCOCC(=O)OCC=C	XCWPXUNHSPOFGV-UHFFFAOYSA-N	prop-2-enyl 2-(3-methylbutoxy)acetate	186.125594432	186.125594432	0	1	0	0	0	0	0	0	0	9	1738	501		Biological Test Results|Chemical and Physical Properties|Classification|Literature|Patents|Safety and Hazards|Use and Manufacturing|Spectral Information	8	421|426|427|433|434|435|445|530|540|541|542|543|544|545|546|584|585|595|596|603|605|654|655|656|657|658|659|660|661|662|663|664|665|666|667|875|880|881|884|885|886|887|889|892|893|894|900|902|912|921|923|924|925|926|938|946|947|948|955|960|961|962|963|964|965|966|967|968|969|970|971|972|973|974|975|976|977|978|979|980|981|982|983|984|985|986|987|988|989|993|994|995|1030|1452|1457|1458|1469|1471|1…	20050327	001Chemical|3WAY PHARM INC|A&J Pharmtech CO., LTD.|AA BLOCKS|AAA Chemistry|Aaron Chemicals LLC|abcr GmbH|ABI Chem|AHH Chemical co.,ltd|AKos Consulting & Solutions|Alfa Chemistry|Alichem|Amadis Chemical|AN PharmaTech|AstaTech, Inc.|Aurora Fine Chemicals LLC|BenchChem|BioChemPartner|BLD Pharm|BOC Sciences|Chembase.cn|ChEMBL|ChemDB|ChemIDplus|Chemieliva Pharmaceutical Co., Ltd|ChemMol|ChemSpider|Che…	Chemical Vendors|Curation Efforts|Governmental Organizations|Journal Publishers|Legacy Depositors|NIH Initiatives|Research and Development|Subscription Services
24116	Allyl anthranilate	ALLYL ANTHRANILATE|7493-63-2|Allyl 2-aminobenzoate|2-Propenyl 2-aminobenzoate|Anthranilic acid, allyl ester|Allyl O-aminobenzoate|2-Propen-1-yl anthranilate|Vinyl carbinyl anthranilate|Benzoic acid, 2-amino-, 2-propenyl ester|FEMA No. 2020|2-Propen-1-yl 2-aminobenzoate|CCRIS 6207|EINECS 231-331-0|NSC 147476|DTXSID3024441|AI3-36005|prop-2-en-1-yl 2-aminobenzoate|UNII-81T0041N82|NSC-147476|DTXCID80…	177.200	C10H11NO2	52.300	191.000	2.500	13	1	3	4	InChI=1S/C10H11NO2/c1-2-7-13-10(12)8-5-3-4-6-9(8)11/h2-6H,1,7,11H2	C=CCOC(=O)C1=CC=CC=C1N	UCANFCXAKYMFGA-UHFFFAOYSA-N	prop-2-enyl 2-aminobenzoate	177.078978594	177.078978594	0	1	0	0	0	0	0	0	0	8	543	200		Biological Test Results|Chemical and Physical Properties|Classification|Food Additives and Ingredients|Literature|Patents|Pharmacology and Biochemistry|Safety and Hazards|Use and Manufacturing|Spectral Information|Biological Test Results: Active	11	248|328|421|426|427|433|434|435|445|530|540|541|542|543|544|545|546|584|585|595|596|603|605|654|655|656|657|658|659|660|661|662|663|664|665|666|667|875|880|881|884|885|886|887|889|892|893|894|900|902|912|921|923|924|925|926|938|946|947|948|955|960|961|962|963|964|965|966|967|968|969|970|971|972|973|974|975|976|977|978|979|980|981|982|983|984|985|986|987|988|989|993|994|995|1030|1452|1457|1458|146…	20050326	3WAY PHARM INC|A&J Pharmtech CO., LTD.|A2B Chem|AA BLOCKS|ABI Chem|Accel Scientific|AHH Chemical co.,ltd|Aladdin Scientific|Alfa Chemistry|Alichem|Ambinter|AstaTech, Inc.|Aurora Fine Chemicals LLC|BenchChem|Biosynth|ChEBI|Chembase.cn|ChEMBL|ChemDB|Chemical Carcinogenesis Research Information System (CCRIS)|ChemIDplus|Chemieliva Pharmaceutical Co., Ltd|Cheminformatics Friedrich-Schiller-University…	Chemical Vendors|Curation Efforts|Governmental Organizations|Journal Publishers|Legacy Depositors|NIH Initiatives|Research and Development|Subscription Services
11138191	7-Allylbenzo[b][1,4]dioxepin-3-one	SCHEMBL5393754|WYCAMOVJBJBXCY-UHFFFAOYSA-N|7-allylbenzo[b][1,4]dioxepin-3-one	204.220	C12H12O3	35.500	249.000	2.600	15	0	3	2	InChI=1S/C12H12O3/c1-2-3-9-4-5-11-12(6-9)15-8-10(13)7-14-11/h2,4-6H,1,3,7-8H2	C=CCC1=CC2=C(C=C1)OCC(=O)CO2	WYCAMOVJBJBXCY-UHFFFAOYSA-N	7-prop-2-enyl-1,5-benzodioxepin-3-one	204.078644241	204.078644241	0	1	0	0	0	0	0	0	0	0	11	3		Patents|Spectral Information	2		20061026	ChemSpider|DiscoveryGate|Google Patents|IBM|Japan Chemical Substance Dictionary (Nikkaji)|NextBio|NextMove Software|PATENTSCOPE (WIPO)|SCRIPDB|SureChEMBL|Thomson Pharma	Curation Efforts|Governmental Organizations|Journal Publishers|Legacy Depositors|Research and Development|Subscription Services
11406	Allyl benzoate	Allyl benzoate|Benzoic acid, 2-propenyl ester|Benzoic acid, allyl ester|2-Propenyl benzoate|prop-2-en-1-yl benzoate|UNII-AQY5543KFE|AQY5543KFE|MONOALLYL BENZOATE|EINECS 209-494-4|NSC 32639|NSC-32639|NSC 406846|NSC-406846|AI3-07823|ALLYL ALCOHOL, BENZOATE|DTXSID9073913|Benzoic acid, allyl ester (8CI)|BENZOIC ACID, 2-PROPEN-1-YL ESTER|ALLYL BENZOATE [INCI]|DTXCID7042356|209-494-4|inchi=1/c10h10o2/c…	162.180	C10H10O2	26.300	157.000	2.400	12	0	2	4	InChI=1S/C10H10O2/c1-2-8-12-10(11)9-6-4-3-5-7-9/h2-7H,1,8H2	C=CCOC(=O)C1=CC=CC=C1	LYJHVEDILOKZCG-UHFFFAOYSA-N	prop-2-enyl benzoate	162.068079557	162.068079557	0	1	0	0	0	0	0	0	0	91	25169	9423		Biological Test Results|Chemical and Physical Properties|Classification|Literature|Patents|Pharmacology and Biochemistry|Safety and Hazards|Use and Manufacturing|Spectral Information|Taxonomy	10	155|157|161|165|167|175|1437140|1437141|1437142|1794731|1794732|1794733|1794735|1794736|1794738|1794739|1794740|1794742|1794745|1794746|1794748|1794750|1794751|1794752|1794753|1794754|1794755|1794756|1794757|1794758|1794759|1794760|1794761|1794763|1794764|1794765|1794766|1794767|1794768|1794769|1794771|1794772|1794773|1794774|1794775|1794776|1794777|1794778|1794779|1794780|1794781|1794782|1794783…	20050326	001Chemical|10X CHEM|3WAY PHARM INC|A2B Chem|AA BLOCKS|Aaron Chemicals LLC|AbaChemScene|abcr GmbH|ABI Chem|Acadechem|Accel Scientific|Achemica|Acmec Biochemical|AHH Chemical co.,ltd|AiFChem, an XtalPi Company|AKos Consulting & Solutions|Aladdin Scientific|Alfa Chemistry|Alichem|Amadis Chemical|Ambeed|AN PharmaTech|Angel Pharmatech Ltd.|Anward|Apexmol|AppChem|AstaTech, Inc.|Aurora Fine Chemicals L…	Chemical Vendors|Curation Efforts|Governmental Organizations|Journal Publishers|Legacy Depositors|NIH Initiatives|Research and Development|Subscription Services
16324	Allyl butyrate	Allyl butyrate|Allyl butanoate|2051-78-7|Allyl n-butyrate|2-Propenyl butanoate|Vinyl carbinyl butyrate|Butanoic acid, 2-propenyl ester|BUTYRIC ACID, ALLYL ESTER|2-Propen-1-yl butanoate|Allylester kyseliny maselne|FEMA No. 2021|prop-2-en-1-yl butanoate|UNII-DH3T4NN0KO|DH3T4NN0KO|Allylester kyseliny maselne [Czech]|EINECS 218-129-8|NSC 18600|BRN 1751642|AI3-36006|NSC-18600|ALLYL BUTYRATE [FHFI]|ALL…	128.169	C7H12O2	26.300	97.100	1.600	9	0	2	5	InChI=1S/C7H12O2/c1-3-5-7(8)9-6-4-2/h4H,2-3,5-6H2,1H3	CCCC(=O)OCC=C	RMZIOVJHUJAAEY-UHFFFAOYSA-N	prop-2-enyl butanoate	128.083729621	128.083729621	0	1	0	0	0	0	0	0	0	23	3746	1121		Biological Test Results|Chemical and Physical Properties|Classification|Food Additives and Ingredients|Literature|Patents|Pharmacology and Biochemistry|Safety and Hazards|Toxicity|Use and Manufacturing|Spectral Information|Biological Test Results: Active	12	1080660|1080661|1080662|1080663|1080664|1080665|1080666|1080667|1080668|1080669|1080670|1080671|1080672|1963987|1963988	20050326	A&J Pharmtech CO., LTD.|A2B Chem|AA BLOCKS|abcr GmbH|ABI Chem|AHH Chemical co.,ltd|AK Scientific, Inc. (AKSCI)|AKos Consulting & Solutions|Alfa Chemistry|Amadis Chemical|Angene Chemical|BenchChem|Bic Biotech|BOC Sciences|ChEBI|Chem-Space.com Database|Chembase.cn|ChEMBL|ChemDB|Chemhere|ChemIDplus|Chemieliva Pharmaceutical Co., Ltd|Cheminformatics Friedrich-Schiller-University Jena|ChemShuttle|Chem…	Chemical Vendors|Curation Efforts|Governmental Organizations|Journal Publishers|Legacy Depositors|NIH Initiatives|Research and Development|Subscription Services
15834	Prop-2-enyl 3-phenylprop-2-enoate	prop-2-enyl 3-phenylprop-2-enoate|ALLYLCINNAMATE|AKOS028110007|DB-003582	188.220	C12H12O2	26.300	212.000	3.000	14	0	2	5	InChI=1S/C12H12O2/c1-2-10-14-12(13)9-8-11-6-4-3-5-7-11/h2-9H,1,10H2	C=CCOC(=O)C=CC1=CC=CC=C1	KCMITHMNVLRGJU-UHFFFAOYSA-N	prop-2-enyl 3-phenylprop-2-enoate	188.083729621	188.083729621	0	1	0	0	0	0	1	0	1	5	367	185		Classification|Literature|Patents|Use and Manufacturing|Spectral Information	5		20050326	ABI Chem|Acadechem|Achemica|AKos Consulting & Solutions|AN PharmaTech|Anward|Ark Pharm, Inc.|ChemDB|Chemieliva Pharmaceutical Co., Ltd|Cheminformatics Friedrich-Schiller-University Jena|ChemMol|ChemSpider|ChemTik|Clearsynth|Cooke Chemical Co., Ltd|Debye Scientific Co., Ltd|DiscoveryGate|eMolecules|EPA DSSTox|EPA Substance Registry Services|Google Patents|Hairui Chemical|IBM|King Scientific|LabNet…	Chemical Vendors|Curation Efforts|Governmental Organizations|Legacy Depositors|Research and Development|Subscription Services
641423	Allyl Cinnamate	Allyl cinnamate|1866-31-5|Propenyl cinnamate|Vinyl carbinyl cinnamate|CINNAMIC ACID, ALLYL ESTER|Allyl 3-phenyl-2-propenoate|2-Propenoic acid, 3-phenyl-, 2-propenyl ester|Allyl beta-phenylacrylate|FEMA No. 2022|Allylester kyseliny skoricove|NSC 20972|2-Propen-1-yl 3-phenyl-2-propenoate|prop-2-enyl (E)-3-phenylprop-2-enoate|2-Propenyl 3-phenyl-2-propenoate|EINECS 217-477-8|Allylester kyseliny skor…	188.220	C12H12O2	26.300	212.000	3.000	14	0	2	5	InChI=1S/C12H12O2/c1-2-10-14-12(13)9-8-11-6-4-3-5-7-11/h2-9H,1,10H2/b9-8+	C=CCOC(=O)/C=C/C1=CC=CC=C1	KCMITHMNVLRGJU-CMDGGOBGSA-N	prop-2-enyl (E)-3-phenylprop-2-enoate	188.083729621	188.083729621	0	1	0	0	0	0	1	1	0	22	2477	954		Biological Test Results|Chemical and Physical Properties|Classification|Food Additives and Ingredients|Literature|Patents|Safety and Hazards|Toxicity|Use and Manufacturing|Spectral Information|Taxonomy|Biological Test Results: Active	12	1098563|1098564|1098565|1098567|1098568|1098569|1098570|1098571|1098572|1098573|1098574	20050326	001Chemical|10X CHEM|3WAY PHARM INC|A&J Pharmtech CO., LTD.|A2B Chem|AA BLOCKS|Aaron Chemicals LLC|AbaChemScene|abcr GmbH|ABI Chem|Accel Scientific|Achemtek|Acmec Biochemical|AiFChem, an XtalPi Company|AK Scientific, Inc. (AKSCI)|AKos Consulting & Solutions|Aladdin Scientific|Alfa Chemistry|Alichem|Amadis Chemical|Ambeed|AppChem|AstaTech, Inc.|Aurora Fine Chemicals LLC|Aurum Pharmatech LLC|BenchC…	Chemical Vendors|Curation Efforts|Governmental Organizations|Journal Publishers|Legacy Depositors|Research and Development|Subscription Services
22034852	Allyl cyclohexaneacetate	Allyl cyclohexylacetate|Allyl cyclohexaneacetate|4728-82-9|Cyclohexylacetic acid allyl ester|2-Propenyl cyclohexaneacetate|Cyclohexaneacetic acid, 2-propenyl ester|FEMA No. 2023|Allyl hexahydrophenylacetate|Cyclohexaneacetic acid, allyl ester|Acetic acid, cyclohexyl-, allyl ester|2-Propen-1-yl cyclohexaneacetate|EINECS 225-230-0|BRN 2575626|Cyclohexaneacetic acid, 2-propen-1-yl ester|UNII-M6J8835…	182.260	C11H18O2	26.300	169.000	3.400	13	0	2	5	InChI=1S/C11H18O2/c1-2-8-13-11(12)9-10-6-4-3-5-7-10/h2,10H,1,3-9H2	C=CCOC(=O)CC1CCCCC1	UECFOOSFSUDPOR-UHFFFAOYSA-N	prop-2-enyl 2-cyclohexylacetate	182.130679813	182.130679813	0	1	0	0	0	0	0	0	0	4	479	123		Chemical and Physical Properties|Classification|Food Additives and Ingredients|Literature|Patents|Pharmacology and Biochemistry|Safety and Hazards|Toxicity|Use and Manufacturing|Spectral Information	10		20071205	3WAY PHARM INC|AHH Chemical co.,ltd|AKos Consulting & Solutions|Alfa Chemistry|Ambinter|BenchChem|Bic Biotech|BOC Sciences|ChEBI|Chemhere|ChemIDplus|Chemieliva Pharmaceutical Co., Ltd|Cheminformatics Friedrich-Schiller-University Jena|ChemMol|ChemSpider|DiscoveryGate|Egon Willighagen, Department of Bioinformatics - BiGCaT, Maastricht University|EPA DSSTox|EPA Substance Registry Services|EvitaChem…	Chemical Vendors|Curation Efforts|Governmental Organizations|Journal Publishers|Legacy Depositors|NIH Initiatives|Research and Development|Subscription Services
61405	Allyl cyclohexanebutyrate	ALLYL CYCLOHEXANEBUTYRATE|7493-65-4|Allyl 4-cyclohexylbutyrate|Cyclohexanebutanoic acid, 2-propenyl ester|Allyl hexahydrophenylbutyrate|allyl cyclohexyl butyrate|Cyclohexanebutyric acid, allyl ester|FEMA No. 2024|2-Propen-1-yl cyclohexanebutyrate|9JIF47RD7B|Cyclohexanebutanoic acid, 2-propen-1-yl ester|DTXSID8064721|ALLYL CYCLOHEXANE BUTYRATE [FHFI]|allyl cyclohexane butyrate|DTXCID8047719|616-16…	210.310	C13H22O2	26.300	193.000	4.300	15	0	2	7	InChI=1S/C13H22O2/c1-2-11-15-13(14)10-6-9-12-7-4-3-5-8-12/h2,12H,1,3-11H2	C=CCOC(=O)CCCC1CCCCC1	SIIAEMSHVLJRHI-UHFFFAOYSA-N	prop-2-enyl 4-cyclohexylbutanoate	210.161979940	210.161979940	0	1	0	0	0	0	0	0	0	7	181	56		Chemical and Physical Properties|Classification|Food Additives and Ingredients|Literature|Patents|Pharmacology and Biochemistry|Safety and Hazards|Use and Manufacturing|Spectral Information	9		20050808	3WAY PHARM INC|ABI Chem|AHH Chemical co.,ltd|Alfa Chemistry|Ambinter|AN PharmaTech|BenchChem|BLD Pharm|BOC Sciences|ChEBI|ChemIDplus|Chemieliva Pharmaceutical Co., Ltd|Cheminformatics Friedrich-Schiller-University Jena|ChemMol|ChemSpider|ChemTik|DiscoveryGate|Egon Willighagen, Department of Bioinformatics - BiGCaT, Maastricht University|EPA DSSTox|EPA Substance Registry Services|EvitaChem|FDA Glo…	Chemical Vendors|Curation Efforts|Governmental Organizations|Journal Publishers|Legacy Depositors|NIH Initiatives|Research and Development|Subscription Services
17617	Allyl cyclohexanepropionate	2705-87-5|Allyl cyclohexanepropionate|Allyl cyclohexylpropionate|Cyclohexanepropanoic acid, 2-propenyl ester|Allyl 3-cyclohexylpropionate|3-Allylcyclohexyl propionate|Allyl hexahydrophenylpropionate|Prop-2-en-1-yl 3-cyclohexylpropanoate|prop-2-enyl 3-cyclohexylpropanoate|Allyl beta-cyclohexylpropionate|FEMA No. 2026|2-Propenyl cyclohexanepropanoate|CYCLOHEXANEPROPIONIC ACID, ALLYL ESTER|Cyclohexa…	196.290	C12H20O2	26.300	181.000	3.800	14	0	2	6	InChI=1S/C12H20O2/c1-2-10-14-12(13)9-8-11-6-4-3-5-7-11/h2,11H,1,3-10H2	C=CCOC(=O)CCC1CCCCC1	TWXUTZNBHUWMKJ-UHFFFAOYSA-N	prop-2-enyl 3-cyclohexylpropanoate	196.146329876	196.146329876	0	1	0	0	0	0	0	0	0	17	6158	1897		Biological Test Results|Chemical and Physical Properties|Classification|Food Additives and Ingredients|Literature|Patents|Pharmacology and Biochemistry|Safety and Hazards|Toxicity|Use and Manufacturing|Spectral Information|Taxonomy|Biological Test Results: Micromolar	13	422|651631|651632|651633|651634|720516|720552|720634|720635|720637|720674|720675|720678|720679|720680|720681|720682|720683|720684|720685|720686|720687|720691|720692|720693|720719|720725|743012|743014|743015|743033|743035|743036|743040|743041|743042|743053|743054|743063|743064|743065|743066|743067|743069|743074|743075|743077|743078|743079|743080|743081|743083|743084|743085|743086|743091|743094|743…	20050327	001Chemical|10X CHEM|3WAY PHARM INC|A&J Pharmtech CO., LTD.|A2B Chem|AA BLOCKS|Aaron Chemicals LLC|AbaChemScene|abcr GmbH|ABI Chem|Acadechem|Accel Scientific|Achemica|Achemtek|Acmec Biochemical|AiFChem, an XtalPi Company|AK Scientific, Inc. (AKSCI)|AKos Consulting & Solutions|Aladdin Scientific|Alfa Chemistry|Alichem|Amadis Chemical|Ambeed|AN PharmaTech|Anward|AppChem|AstaTech, Inc.|Aurora Fine C…	Chemical Vendors|Curation Efforts|Governmental Organizations|Journal Publishers|Legacy Depositors|NIH Initiatives|Research and Development|Subscription Services
61407	Allyl cyclohexanevalerate	7493-68-7|Allyl cyclohexanevalerate|Allyl 5-cyclohexylpentanoate|Cyclohexanepentanoic acid, 2-propenyl ester|2-Propenyl cyclohexanepentanoate|Allyl cyclohexylvalerate|Allyl cyclohexane valerate|2-Propen-1-yl cyclohexanevalerate|Allyl hexahydrophenylvalerate|2-Propen-1-yl cyclohexanepentanoate|FEMA No. 2027|ALLYL CYCLOHEXANEPENTANOATE|UNII-BWA3BL8KX5|BWA3BL8KX5|Cyclohexanevaleric acid, allyl ester…	224.340	C14H24O2	26.300	205.000	4.900	16	0	2	8	InChI=1S/C14H24O2/c1-2-12-16-14(15)11-7-6-10-13-8-4-3-5-9-13/h2,13H,1,3-12H2	C=CCOC(=O)CCCCC1CCCCC1	NDXGAVFJHHVIQN-UHFFFAOYSA-N	prop-2-enyl 5-cyclohexylpentanoate	224.177630004	224.177630004	0	1	0	0	0	0	0	0	0	6	210	59		Chemical and Physical Properties|Classification|Food Additives and Ingredients|Literature|Patents|Pharmacology and Biochemistry|Safety and Hazards|Use and Manufacturing	8		20050808	10X CHEM|A&J Pharmtech CO., LTD.|A2B Chem|AA BLOCKS|Aaron Chemicals LLC|ABI Chem|Acadechem|Accel Scientific|AiFChem, an XtalPi Company|AKos Consulting & Solutions|Alfa Chemistry|Alichem|Ambinter|AN PharmaTech|Angene Chemical|AppChem|Aribo Reagent|AstaTech, Inc.|Aurora Fine Chemicals LLC|BenchChem|Bic Biotech|Biocore|Biosynth|BLD Pharm|BOC Sciences|ChEBI|Chem-Space.com Database|Chemenu Inc.|ChemID…	Chemical Vendors|Curation Efforts|Governmental Organizations|Legacy Depositors|NIH Initiatives|Research and Development|Subscription Services
9793905	S-Allylcysteine	S-Allylcysteine|L-DEOXYALLIIN|S-Allyl cysteine|L-Cysteine, S-2-propenyl-|DEOXYALLIIN|S-prop-2-en-1-yl-L-cysteine|S-2-propenyl-L-cysteine|CHEBI:74077|S-allyl-laevo-cysteine|81R3X99M15|CCRIS 7667|FEMA NO. 4322|UNII-81R3X99M15|3-(ALLYLTHIO)-L-ALANINE|DTXSID20894862|ALANINE, 3-(ALLYLTHIO)-|S-(2-PROPENYL)-L-CYSTEINE|NSC 96449|NSC-96449|ALANINE, 3-(ALLYLTHIO)-, L-|L-CYSTEINE, S-2-PROPEN-1-YL-|(R)-ALLYL…	161.220	C6H11NO2S	88.600	127.000	-2.100	10	2	4	5	InChI=1S/C6H11NO2S/c1-2-3-10-4-5(7)6(8)9/h2,5H,1,3-4,7H2,(H,8,9)/t5-/m0/s1	C=CCSC[C@@H](C(=O)O)N	ZFAHNWWNDFHPOH-YFKPBYRVSA-N	(2R)-2-amino-3-prop-2-enylsulfanylpropanoic acid	161.05104977	161.05104977	0	1	0	1	1	0	0	0	0	461	2619	916		Biological Test Results|Interactions and Pathways|Chemical and Physical Properties|Classification|Food Additives and Ingredients|Literature|Patents|Pharmacology and Biochemistry|Safety and Hazards|Use and Manufacturing|Associated Disorders and Diseases|Taxonomy	12	670330|1259409|1508626|1599996|1599998	20061025	001Chemical|10X CHEM|A&J Pharmtech CO., LTD.|A2B Chem|AA BLOCKS|Aaron Chemicals LLC|AbaChemScene|abcr GmbH|Abe Lab, University of Texas MD Anderson Cancer Center|Accel Scientific|Achemtek|Acorn PharmaTech Product List|Activate Scientific|AEchem Scientific Corp., USA|AHH Chemical co.,ltd|AiFChem, an XtalPi Company|AKos Consulting & Solutions|Aladdin Scientific|Alfa Chemistry|Alichem|Amadis Chemica…	Chemical Vendors|Curation Efforts|Governmental Organizations|Journal Publishers|Legacy Depositors|Research and Development|Subscription Services	C26170 - Protective Agent > C275 - Antioxidant|D000970 - Antineoplastic Agents
93831	Allyl decanoate	Allyl decanoate|Allyl caprate|57856-81-2|Decanoic acid, 2-propenyl ester|EINECS 260-992-8|Decanoic acid, 2-propen-1-yl ester|DTXSID5069209|DTXCID2042276|260-992-8|prop-2-enyl decanoate|Allyl n-decanoate|Allyl-Decanoat|Allyl n-caprate|AllOCONon|Allyl decanoate #|SCHEMBL436741|CHEMBL2229587|NS00033802|Q63392699	212.330	C13H24O2	26.300	164.000	4.800	15	0	2	11	InChI=1S/C13H24O2/c1-3-5-6-7-8-9-10-11-13(14)15-12-4-2/h4H,2-3,5-12H2,1H3	CCCCCCCCCC(=O)OCC=C	DQVOTEHORLHPRW-UHFFFAOYSA-N	prop-2-enyl decanoate	212.177630004	212.177630004	0	1	0	0	0	0	0	0	0	7	676	289		Biological Test Results|Chemical and Physical Properties|Classification|Literature|Patents|Safety and Hazards|Use and Manufacturing|Spectral Information|Biological Test Results: Active	9	1080660|1080661|1080662|1080663|1080664|1080665|1080666|1080667|1080668|1080669|1080670|1080671|1080672|1963987	20050327	3WAY PHARM INC|A2B Chem|AA BLOCKS|AAA Chemistry|ABI Chem|AHH Chemical co.,ltd|Alfa Chemistry|Amadis Chemical|Ambinter|BenchChem|BOC Sciences|Chembase.cn|ChEMBL|ChemIDplus|Chemieliva Pharmaceutical Co., Ltd|ChemSpider|ChemTik|DiscoveryGate|Egon Willighagen, Department of Bioinformatics - BiGCaT, Maastricht University|EPA DSSTox|EPA Substance Registry Services|Google Patents|Hairui Chemical|IBM|J&H…	Chemical Vendors|Curation Efforts|Governmental Organizations|Journal Publishers|Legacy Depositors|Research and Development|Subscription Services
226486	4-Allyl-2,6-dimethoxyphenol	4-Allyl-2,6-dimethoxyphenol|6627-88-9|Methoxyeugenol|4-Allylsyringol|2,6-Dimethoxychavicol|Phenol, 2,6-dimethoxy-4-(2-propenyl)-|Phenol, 4-allyl-2,6-dimethoxy-|2,6-Dimethoxy-4-allylphenol|4-Allyl-2,6-dimetoxyphenol|4-Hydroxy-3,5-dimethoxyallylbenzene|FEMA No. 3655|CHEBI:86562|6-methoxyeugenol|UNII-8VF00YWP89|2,6-dimethoxy-4-(2-propenyl)phenol|8VF00YWP89|EINECS 229-600-2|NSC 16953|NSC 60246|NSC-16…	194.230	C11H14O3	38.700	167.000	2.600	14	1	3	4	InChI=1S/C11H14O3/c1-4-5-8-6-9(13-2)11(12)10(7-8)14-3/h4,6-7,12H,1,5H2,2-3H3	COC1=CC(=CC(=C1O)OC)CC=C	FWMPKHMKIJDEMJ-UHFFFAOYSA-N	2,6-dimethoxy-4-prop-2-enylphenol	194.094294304	194.094294304	0	1	0	0	0	0	0	0	0	228	1808	653		Biological Test Results|Chemical and Physical Properties|Classification|Food Additives and Ingredients|Literature|Patents|Pharmacology and Biochemistry|Safety and Hazards|Use and Manufacturing|Spectral Information|Taxonomy|Biological Test Results: Active	12	155|157|161|165|167|175|671761|671762|671764|1256912|1256913|1467529|1467530|1467531|1467533|1467534|1754175|1794731|1794732|1794733|1794735|1794736|1794738|1794739|1794740|1794742|1794745|1794746|1794748|1794750|1794751|1794752|1794753|1794754|1794755|1794756|1794757|1794758|1794759|1794760|1794761|1794763|1794764|1794765|1794766|1794767|1794768|1794769|1794771|1794772|1794773|1794775|1794776|17…	20050326	001Chemical|10X CHEM|3WAY PHARM INC|A&J Pharmtech CO., LTD.|A2B Chem|AA BLOCKS|AAA Chemistry|Aaron Chemicals LLC|AbaChemScene|abcr GmbH|ABI Chem|Acadechem|Accel Scientific|Achemica|Achemtek|Activate Scientific|AHH Chemical co.,ltd|AK Scientific, Inc. (AKSCI)|AKos Consulting & Solutions|Alfa Chemistry|Alichem|Amadis Chemical|Ambeed|Ambinter|Angel Pharmatech Ltd.|Angene Chemical|AppChem|AstaTech, I…	Chemical Vendors|Curation Efforts|Governmental Organizations|Journal Publishers|Legacy Depositors|NIH Initiatives|Research and Development|Subscription Services
16590	Diallyl Disulfide	DIALLYL DISULFIDE|2179-57-9|Diallyldisulfide|Allyl disulfide|Diallyl disulphide|Disulfide, di-2-propenyl|Allyl disulphide|2-Propenyl disulphide|4,5-Dithia-1,7-octadiene|2-Propenyl disulfide|3-(prop-2-enyldisulfanyl)prop-1-ene|FEMA No. 2028|Di(2-propenyl) disulfide|5HI47O6OA7|CCRIS 6290|CHEBI:4488|HSDB 595|3-(Allyldisulfanyl)-1-propene|DTXSID9035206|di-2-propenyldisulfide|EINECS 218-548-6|NSC 2922…	146.300	C6H10S2	50.600	58.900	2.200	8	0	2	5	InChI=1S/C6H10S2/c1-3-5-7-8-6-4-2/h3-4H,1-2,5-6H2	C=CCSSCC=C	PFRGXCVKLLPLIP-UHFFFAOYSA-N	3-(prop-2-enyldisulfanyl)prop-1-ene	146.02239267	146.02239267	0	1	0	0	0	0	0	0	0	1718	10328	3627		Biological Test Results|Interactions and Pathways|Chemical and Physical Properties|Classification|Food Additives and Ingredients|Literature|Patents|Pharmacology and Biochemistry|Safety and Hazards|Toxicity|Use and Manufacturing|Associated Disorders and Diseases|Spectral Information|Taxonomy|Biological Test Results: Active|Biological Test Results: Micromolar	16	1|3|5|7|9|13|15|19|21|23|25|29|31|33|35|37|39|41|43|45|47|49|53|55|59|65|67|71|73|77|79|81|83|85|87|89|91|93|95|97|99|101|103|105|107|109|113|115|119|121|123|125|129|131|133|137|139|141|143|145|161|165|167|875|880|881|884|885|887|889|892|893|894|900|902|910|923|924|927|930|940|995|1030|1379|1422|1452|1454|1457|1458|1460|1463|1467|1468|1469|1471|1476|1477|1478|1479|1490|1519|1766|1768|1865|1948|21…	20050326	001Chemical|10X CHEM|3WAY PHARM INC|A&J Pharmtech CO., LTD.|A2B Chem|AA BLOCKS|Aaron Chemicals LLC|abcr GmbH|ABI Chem|AbMole Bioscience|Acadechem|Accel Scientific|Achemica|Acmec Biochemical|AHH Chemical co.,ltd|AiFChem, an XtalPi Company|AK Scientific, Inc. (AKSCI)|AKos Consulting & Solutions|Aladdin Scientific|Alfa Chemistry|Alichem|Amadis Chemical|Ambeed|AN PharmaTech|Angene Chemical|Anward|App…	Chemical Vendors|Curation Efforts|Governmental Organizations|Journal Publishers|Legacy Depositors|NIH Initiatives|Research and Development|Subscription Services	D000970 - Antineoplastic Agents|D002317 - Cardiovascular Agents > D000959 - Antihypertensive Agents|D009676 - Noxae > D000988 - Antispermatogenic Agents > D013089 - Spermatocidal Agents|D012102 - Reproductive Control Agents > D003270 - Contraceptive Agents|D020011 - Protective Agents > D016587 - Antimutagenic Agents|D020011 - Protective Agents > D016588 - Anticarcinogenic Agents
61408	Allyl 2-ethylbutyrate	ALLYL 2-ETHYLBUTYRATE|2-Propenyl 2-ethylbutanoate|Allyl 2-ethyl butyrate|Butanoic acid, 2-ethyl-, 2-propenyl ester|2-Propenyl 2-ethylbutyrate|FEMA No. 2029|prop-2-en-1-yl 2-ethylbutanoate|UNII-T7177XGV3Q|Butanoic acid, 2-ethyl-, 2-propen-1-yl ester|T7177XGV3Q|Allyl 2-ethylbutanoate|Butyric acid, 2-ethyl-, 2-propenyl ester|EINECS 231-332-6|NSC 32637|NSC-32637|AI3-24767|DTXSID50864078|ALLYL 2-ETHYL…	156.220	C9H16O2	26.300	126.000	2.500	11	0	2	6	InChI=1S/C9H16O2/c1-4-7-11-9(10)8(5-2)6-3/h4,8H,1,5-7H2,2-3H3	CCC(CC)C(=O)OCC=C	NBKXNUWCFMZFMM-UHFFFAOYSA-N	prop-2-enyl 2-ethylbutanoate	156.115029749	156.115029749	0	1	0	0	0	0	0	0	0	8	113	39		Chemical and Physical Properties|Classification|Food Additives and Ingredients|Literature|Patents|Pharmacology and Biochemistry|Safety and Hazards|Use and Manufacturing|Spectral Information	9		20050326	3WAY PHARM INC|A&J Pharmtech CO., LTD.|A2B Chem|AA BLOCKS|ABI Chem|Achemtek|AHH Chemical co.,ltd|Alfa Chemistry|Amadis Chemical|Ambinter|Aurora Fine Chemicals LLC|BenchChem|Bic Biotech|BLD Pharm|BOC Sciences|ChEBI|Chembase.cn|ChemDB|ChemIDplus|Chemieliva Pharmaceutical Co., Ltd|Cheminformatics Friedrich-Schiller-University Jena|ChemMol|ChemSpider|ChemTik|DiscoveryGate|DTP/NCI|Egon Willighagen, De…	Chemical Vendors|Curation Efforts|Governmental Organizations|Journal Publishers|Legacy Depositors|NIH Initiatives|Research and Development|Subscription Services
61337	Allyl furoate	Allyl 2-furoate|4208-49-5|Allyl furoate|Allyl pyromucate|2-Furoic acid, allyl ester|Allyl 2-furancarboxylate|2-Furancarboxylic acid, 2-propenyl ester|FEMA No. 2030|2-Propen-1-yl 2-furoate|2-Propen-1-yl furan-2-carboxylate|EINECS 224-128-3|NSC 18604|AI3-36008|2-Furancarboxylic acid, 2-propen-1-yl ester|NSC-18604|0X7Y34707N|DTXSID6063353|ALLYL 2-FUROATE [FHFI]|2-Furoic acid, allyl ester (8CI)|2-PRO…	152.150	C8H8O3	39.400	153.000	1.600	11	0	3	4	InChI=1S/C8H8O3/c1-2-5-11-8(9)7-4-3-6-10-7/h2-4,6H,1,5H2	C=CCOC(=O)C1=CC=CO1	SJRQTHAMRUOPBJ-UHFFFAOYSA-N	prop-2-enyl furan-2-carboxylate	152.047344113	152.047344113	0	1	0	0	0	0	0	0	0	6	156	58		Biological Test Results|Chemical and Physical Properties|Classification|Food Additives and Ingredients|Literature|Patents|Pharmacology and Biochemistry|Safety and Hazards|Use and Manufacturing|Spectral Information	10	155|157|161|165|167|175|248|328|1098566|1098568|1098569|1098570|1098571|1098572|1098573|1098574|1794731|1794732|1794733|1794735|1794736|1794738|1794739|1794742|1794745|1794746|1794748|1794750|1794751|1794752|1794753|1794754|1794755|1794756|1794757|1794758|1794759|1794760|1794761|1794763|1794764|1794765|1794766|1794767|1794768|1794769|1794771|1794772|1794773|1794775|1794776|1794777|1794778|1794779…	20050326	001Chemical|10X CHEM|3WAY PHARM INC|A&J Pharmtech CO., LTD.|A2B Chem|AA BLOCKS|Aaron Chemicals LLC|AbaChemScene|abcr GmbH|ABI Chem|Accel Scientific|Acmec Biochemical|Activate Scientific|AHH Chemical co.,ltd|AiFChem, an XtalPi Company|AKos Consulting & Solutions|Aladdin Scientific|Alfa Chemistry|Alichem|Amadis Chemical|Ambeed|AN PharmaTech|AppChem|AstaTech, Inc.|Aurora Fine Chemicals LLC|BenchChem…	Chemical Vendors|Curation Efforts|Governmental Organizations|Journal Publishers|Legacy Depositors|NIH Initiatives|Research and Development|Subscription Services
529770	Allyl levulinate	Allyl levulinate|prop-2-enyl 4-oxopentanoate|Levulinic acid, 2-propenyl ester|netfsrnrgbjvmu-uhfffaoysa-n|1070-35-5|Allyl 4-oxopentanoate|Pentanoic acid, 4-oxo-, 2-propenyl ester|Allyl-4-oxopentanoat|Allyl 4-oxopentanoate #|SCHEMBL720931|DTXSID70910208|DB-091263|Q63409861	156.180	C8H12O3	43.400	161.000	0.300	11	0	3	6	InChI=1S/C8H12O3/c1-3-6-11-8(10)5-4-7(2)9/h3H,1,4-6H2,2H3	CC(=O)CCC(=O)OCC=C	NETFSRNRGBJVMU-UHFFFAOYSA-N	prop-2-enyl 4-oxopentanoate	156.078644241	156.078644241	0	1	0	0	0	0	0	0	0	1	196	81		Chemical and Physical Properties|Classification|Literature|Patents|Safety and Hazards|Spectral Information	6		20050327	ABI Chem|Alfa Chemistry|BenchChem|BOC Sciences|ChemSpider|ChemTik|Debye Scientific Co., Ltd|DiscoveryGate|Egon Willighagen, Department of Bioinformatics - BiGCaT, Maastricht University|EPA DSSTox|EPA Substance Registry Services|Google Patents|Hairui Chemical|IBM|J&H Chemical Co.,ltd|Japan Chemical Substance Dictionary (Nikkaji)|MassBank Europe|MassBank of North America (MoNA)|MolGenie|MuseChem|Ne…	Chemical Vendors|Curation Efforts|Governmental Organizations|Journal Publishers|Legacy Depositors|Research and Development|Subscription Services
13367	Allyl Mercaptan	ALLYL MERCAPTAN|2-Propene-1-thiol|prop-2-ene-1-thiol|Allylthiol|Allyl sulfhydrate|FEMA No. 2035|allyl thioalcohol|3-Mercaptopropene|UNII-1X587IBY09|1X587IBY09|NSC 6744|NSC-6744|EINECS 212-792-7|1-PROPENE-3-THIOL|AI3-23286|ALLYL MERCAPTAN [FHFI]|DTXSID2061226|FEMA 2035|ULIKDJVNUXNQHS-UHFFFAOYSA-|NSC6744|2Propene1thiol|Prop2ene1thiol|DTXCID5048558|inchi=1/c3h6s/c1-2-3-4/h2,4h,1,3h2|ulikdjvnuxnqhs-u…	74.150	C3H6S	1.000	17.200	1.200	4	1	1	1	InChI=1S/C3H6S/c1-2-3-4/h2,4H,1,3H2	C=CCS	ULIKDJVNUXNQHS-UHFFFAOYSA-N	prop-2-ene-1-thiol	74.01902136	74.01902136	0	1	0	0	0	0	0	0	0	290	7329	2889		Biological Test Results|Chemical and Physical Properties|Classification|Food Additives and Ingredients|Literature|Patents|Pharmacology and Biochemistry|Safety and Hazards|Toxicity|Use and Manufacturing|Spectral Information|Taxonomy|Biological Test Results: Active	13	1117869|1117870|1117871	20050326	10X CHEM|A2B Chem|AA BLOCKS|abcr GmbH|ABI Chem|Acadechem|Achemica|AHH Chemical co.,ltd|AKos Consulting & Solutions|Amadis Chemical|AN PharmaTech|Angene Chemical|Anward|AppChem|AstaTech, Inc.|BenchChem|Changzhou Highassay Chemical Co., Ltd|ChEBI|Chem-Space.com Database|Chembase.cn|ChEMBL|ChemDB|ChemExper Chemical Directory|ChemIDplus|Chemieliva Pharmaceutical Co., Ltd|ChemMol|ChemSpider|ChemTik|Cy…	Chemical Vendors|Curation Efforts|Governmental Organizations|Journal Publishers|Legacy Depositors|NIH Initiatives|Research and Development|Subscription Services
642534	2-Allyl-3-methylcyclopent-2-en-1-one	2-allyl-3-methylcyclopent-2-en-1-one|SCHEMBL4396504|2-cyclopenten-1-one, 3-methyl-2-(2-propenyl)-|InChI=1/C9H12O/c1-3-4-8-7(2)5-6-9(8)10/h3H,1,4-6H2,2H	136.190	C9H12O	17.100	199.000	1.500	10	0	1	2	InChI=1S/C9H12O/c1-3-4-8-7(2)5-6-9(8)10/h3H,1,4-6H2,2H3	CC1=C(C(=O)CC1)CC=C	PVHNZNUYNVXVLR-UHFFFAOYSA-N	3-methyl-2-prop-2-enylcyclopent-2-en-1-one	136.088815002	136.088815002	0	1	0	0	0	0	0	0	0	1	49	31		Literature|Patents|Spectral Information	3		20060125	ABI Chem|Ambinter|Chemieliva Pharmaceutical Co., Ltd|ChemSpider|DiscoveryGate|Google Patents|IBM|Japan Chemical Substance Dictionary (Nikkaji)|NextBio|NMRShiftDB|PATENTSCOPE (WIPO)|SCRIPDB|SureChEMBL|Thieme Chemistry|Thomson Pharma	Chemical Vendors|Curation Efforts|Governmental Organizations|Journal Publishers|Legacy Depositors|Research and Development|Subscription Services
62434	Allyl methyl disulfide	ALLYL METHYL DISULFIDE|Methyl allyl disulfide|Allyl methyl disulphide|Disulfide, methyl 2-propenyl|Methyl 2-propenyl disulfide|OXW45UTR7B|FEMA No. 3127|UNII-OXW45UTR7B|CCRIS 3266|CHEBI:6854|FEMA 3127|DTXSID60176199|EINECS 218-549-1|DISULFIDE, METHYL-2-PROPENYL|ALLYL METHYL DISULFIDE [FHFI]|METHYL ALLYL DISULPHIDE|methylallyl disulfide|Methyl 2-propenyl disulphide|DTXCID9098690|3-(Methyldisulphany…	120.200	C4H8S2	50.600	34.500	1.600	6	0	2	3	InChI=1S/C4H8S2/c1-3-4-6-5-2/h3H,1,4H2,2H3	CSSCC=C	XNZOTQPMYMCTBZ-UHFFFAOYSA-N	3-(methyldisulfanyl)prop-1-ene	120.00674260	120.00674260	0	1	0	0	0	0	0	0	0	141	683	257		Biological Test Results|Interactions and Pathways|Chemical and Physical Properties|Classification|Food Additives and Ingredients|Literature|Patents|Pharmacology and Biochemistry|Safety and Hazards|Use and Manufacturing|Associated Disorders and Diseases|Spectral Information|Taxonomy	13	1259409	20050327	10X CHEM|3WAY PHARM INC|A&J Pharmtech CO., LTD.|A2B Chem|AA BLOCKS|Aaron Chemicals LLC|AbaChemScene|abcr GmbH|ABI Chem|Accel Scientific|Achemica|Acmec Biochemical|AHH Chemical co.,ltd|AKos Consulting & Solutions|Aladdin Scientific|Alfa Chemistry|Alichem|Amadis Chemical|Ambinter|AN PharmaTech|Anward|AppChem|Aribo Reagent|AstaTech, Inc.|BenchChem|BOC Sciences|ChEBI|Chem-Space.com Database|ChemDB|Ch…	Chemical Vendors|Curation Efforts|Governmental Organizations|Journal Publishers|Legacy Depositors|NIH Initiatives|Research and Development|Subscription Services
66282	Allyl methyl sulfide	Allyl methyl sulfide|1-Propene, 3-(methylthio)-|3-methylsulfanylprop-1-ene|Allyl methyl sulphide|3-(methylthio)-1-propene|Methyl allyl sulfide|3-(methylsulfanyl)prop-1-ene|CCRIS 7066|EINECS 233-422-0|UNII-V7QI1R316C|Methylallyl sulphide|Methyl allyl sulphide|V7QI1R316C|Allyl methyl sulfide, 8CI|DTXSID9064976|3-(Methylsulphanyl)prop-1-ene|DTXCID6032643|nvlpqiptcclbeu-uhfffaoysa-n|10152-76-8|3-meth…	88.170	C4H8S	25.300	24.800	1.500	5	0	1	2	InChI=1S/C4H8S/c1-3-4-5-2/h3H,1,4H2,2H3	CSCC=C	NVLPQIPTCCLBEU-UHFFFAOYSA-N	3-methylsulfanylprop-1-ene	88.03467143	88.03467143	0	1	0	0	0	0	0	0	0	238	1731	663		Biological Test Results|Interactions and Pathways|Chemical and Physical Properties|Classification|Food Additives and Ingredients|Literature|Patents|Pharmacology and Biochemistry|Safety and Hazards|Use and Manufacturing|Associated Disorders and Diseases|Spectral Information|Taxonomy	13	1259409|1963987	20050327	001Chemical|10X CHEM|1st Scientific|3WAY PHARM INC|A&J Pharmtech CO., LTD.|A2B Chem|AA BLOCKS|Aaron Chemicals LLC|AbaChemScene|abcr GmbH|ABI Chem|Acadechem|Accel Scientific|Achemica|Acmec Biochemical|AHH Chemical co.,ltd|AiFChem, an XtalPi Company|AKos Consulting & Solutions|Alfa Chemistry|Amadis Chemical|Ambeed|Angene Chemical|Anward|AppChem|AstaTech, Inc.|Aurora Fine Chemicals LLC|BenchChem|Bic…	Chemical Vendors|Curation Efforts|Governmental Organizations|Journal Publishers|Legacy Depositors|NIH Initiatives|Research and Development|Subscription Services
61926	Allyl methyl trisulfide	ALLYL METHYL TRISULFIDE|34135-85-8|Trisulfide, methyl 2-propenyl|Methyl allyl trisulfide|Allyl methyl trisulphide|3-(methyltrisulfanyl)prop-1-ene|Methyl 2-propenyl trisulfide|Methylallyl trisulfide|Trisulfide, allyl methyl|1-Allyl-3-methyltrisulfane|CCRIS 3265|Methyl allyl trisulphide|EINECS 251-843-8|UNII-983O8ZL28A|4,5,6-Trithia-1-heptene|DTXSID30187717|METHYL ALLYL TRISULFIDE [MI]|ALLYL METHYL…	152.300	C4H8S3	75.900	44.200	2.000	7	0	3	4	InChI=1S/C4H8S3/c1-3-4-6-7-5-2/h3H,1,4H2,2H3	CSSSCC=C	JGMPRNFEEAJLAJ-UHFFFAOYSA-N	3-(methyltrisulfanyl)prop-1-ene	151.97881378	151.97881378	0	1	0	0	0	0	0	0	0	162	1321	315		Biological Test Results|Chemical and Physical Properties|Classification|Food Additives and Ingredients|Literature|Patents|Pharmacology and Biochemistry|Safety and Hazards|Use and Manufacturing|Spectral Information|Taxonomy	11	1259409	20050327	3WAY PHARM INC|A2B Chem|AA BLOCKS|AbaChemScene|ABBLIS Chemicals|ABI Chem|Acadechem|Accel Scientific|AHH Chemical co.,ltd|AK Scientific, Inc. (AKSCI)|Alfa Chemistry|Amadis Chemical|BenchChem|Bic Biotech|BOC Sciences|Chemhere|Chemical Carcinogenesis Research Information System (CCRIS)|ChemIDplus|Chemieliva Pharmaceutical Co., Ltd|Cheminformatics Friedrich-Schiller-University Jena|ChemMol|ChemSpider…	Chemical Vendors|Curation Efforts|Governmental Organizations|Journal Publishers|Legacy Depositors|NIH Initiatives|Research and Development|Subscription Services
61410	Allyl nonanoate	ALLYL NONANOATE|7493-72-3|Allyl pelargonate|Nonanoic acid, 2-propenyl ester|Nonanoic acid, allyl ester|Allyl nonylate|2-Propenyl nonanoate|2-Propenyl pelargonate|Allyl n-nonanoate|FEMA No. 2036|Nonanoic acid, 2-propen-1-yl ester|GKV2G6HUKE|UNII-GKV2G6HUKE|PROP-2-EN-1-YL NONANOATE|EINECS 231-334-7|NSC 20974|DTXSID3024447|AI3-36010|NSC-20974|ALLYL NONANOATE [FHFI]|DTXCID204447|Nonanoic acid, allyl …	198.300	C12H22O2	26.300	152.000	4.300	14	0	2	10	InChI=1S/C12H22O2/c1-3-5-6-7-8-9-10-12(13)14-11-4-2/h4H,2-3,5-11H2,1H3	CCCCCCCCC(=O)OCC=C	MFLWLDDOGSNSKO-UHFFFAOYSA-N	prop-2-enyl nonanoate	198.161979940	198.161979940	0	1	0	0	0	0	0	0	0	13	291	75		Biological Test Results|Chemical and Physical Properties|Classification|Food Additives and Ingredients|Literature|Patents|Pharmacology and Biochemistry|Safety and Hazards|Use and Manufacturing|Spectral Information|Biological Test Results: Active|Biological Test Results: Micromolar	12	421|426|427|433|434|435|445|530|540|541|542|543|544|545|546|584|585|595|596|603|605|654|655|656|657|658|659|660|661|662|663|664|665|666|667|875|880|881|884|885|886|887|889|892|893|894|900|902|912|921|923|924|925|926|938|946|947|948|955|960|961|962|963|964|965|966|967|968|969|970|971|972|973|974|975|976|977|978|979|980|981|982|983|984|985|986|987|988|989|993|994|995|1030|1452|1457|1458|1469|1471|1…	20050326	10X CHEM|3WAY PHARM INC|A2B Chem|AA BLOCKS|AbaChemScene|abcr GmbH|ABI Chem|Achemtek|AHH Chemical co.,ltd|AKos Consulting & Solutions|Aladdin Scientific|Alfa Chemistry|Alichem|Amadis Chemical|Ambinter|AN PharmaTech|AppChem|AstaTech, Inc.|Aurora Fine Chemicals LLC|BenchChem|BLD Pharm|BOC Sciences|ChEBI|ChEMBL|ChemDB|ChemIDplus|Chemieliva Pharmaceutical Co., Ltd|Cheminformatics Friedrich-Schiller-Un…	Chemical Vendors|Curation Efforts|Governmental Organizations|Journal Publishers|Legacy Depositors|NIH Initiatives|Research and Development|Subscription Services
20219	Allyl octanoate	Allyl octanoate|Allyl caprylate|4230-97-1|2-Propenyl octanoate|prop-2-enyl octanoate|Octanoic acid, 2-propenyl ester|Allyl octylate|2-Propenyl octylate|OCTANOIC ACID, ALLYL ESTER|Octanoic acid, 2-propen-1-yl ester|prop-2-en-1-yl octanoate|Allyl n-octanoate|FEMA No. 2037|EINECS 224-184-9|UNII-17ZH17CKME|17ZH17CKME|NSC 32645|BRN 1768774|AI3-36007|NSC-32645|ALLYL OCTANOATE [FHFI]|DTXSID9063370|3-02-…	184.270	C11H20O2	26.300	141.000	3.800	13	0	2	9	InChI=1S/C11H20O2/c1-3-5-6-7-8-9-11(12)13-10-4-2/h4H,2-3,5-10H2,1H3	CCCCCCCC(=O)OCC=C	PZGMUSDNQDCNAG-UHFFFAOYSA-N	prop-2-enyl octanoate	184.146329876	184.146329876	0	1	0	0	0	0	0	0	0	16	3307	1182		Biological Test Results|Chemical and Physical Properties|Classification|Food Additives and Ingredients|Literature|Patents|Pharmacology and Biochemistry|Safety and Hazards|Toxicity|Use and Manufacturing|Spectral Information|Taxonomy|Biological Test Results: Active	13	1080660|1080661|1080662|1080663|1080664|1080665|1080666|1080667|1080668|1080669|1080670|1080671|1080672|1098566|1098568|1098569|1098570|1098574|1963987	20050326	3WAY PHARM INC|A2B Chem|AA BLOCKS|ABI Chem|Achemtek|AHH Chemical co.,ltd|Alfa Chemistry|Amadis Chemical|Ambinter|AN PharmaTech|Aurora Fine Chemicals LLC|BenchChem|BLD Pharm|BOC Sciences|ChEBI|Chembase.cn|ChEMBL|ChemDB|Chemhere|ChemIDplus|Chemieliva Pharmaceutical Co., Ltd|Cheminformatics Friedrich-Schiller-University Jena|ChemMol|ChemSpider|ChemTik|Clearsynth|Debye Scientific Co., Ltd|DiscoveryGa…	Chemical Vendors|Curation Efforts|Governmental Organizations|Journal Publishers|Legacy Depositors|NIH Initiatives|Research and Development|Subscription Services
84328	(2-Allyloxyethyl)benzene	Allyl phenethyl ether|Ether, allyl phenethyl|14289-65-7|Allyl phenylethyl ether|(2-Allyloxyethyl)benzene|Allyl-1-phenylethyl(2)ether|Allyl 2-phenylethyl ether|C6MM76LNV6|Benzene, (2-(2-propenyloxy)ethyl)-|Benzene, (2-(2-propen-1-yloxy)ethyl)-|EINECS 238-212-2|NSC 70009|NSC-70009|Benzene, [2-(2-propenyloxy)ethyl]-|DTXSID8065745|(2-(2-PROPENYLOXY)ETHYL)BENZENE|(2-(2-PROPEN-1-YLOXY)ETHYL)BENZENE|[2-…	162.230	C11H14O	9.200	114.000	2.700	12	0	1	5	InChI=1S/C11H14O/c1-2-9-12-10-8-11-6-4-3-5-7-11/h2-7H,1,8-10H2	C=CCOCCC1=CC=CC=C1	QNBZQCMSRGAZCR-UHFFFAOYSA-N	2-prop-2-enoxyethylbenzene	162.104465066	162.104465066	0	1	0	0	0	0	0	0	0	7	285	61		Classification|Literature|Patents|Safety and Hazards|Use and Manufacturing|Spectral Information	6		20050326	3WAY PHARM INC|A&J Pharmtech CO., LTD.|AAA Chemistry|ABI Chem|AHH Chemical co.,ltd|AKos Consulting & Solutions|Alfa Chemistry|AN PharmaTech|BenchChem|BOC Sciences|ChemDB|Chemhere|ChemIDplus|Chemieliva Pharmaceutical Co., Ltd|ChemMol|ChemSpider|DiscoveryGate|DTP/NCI|Egon Willighagen, Department of Bioinformatics - BiGCaT, Maastricht University|EPA DSSTox|EPA Substance Registry Services|EvitaChem|F…	Chemical Vendors|Curation Efforts|Governmental Organizations|Journal Publishers|Legacy Depositors|Research and Development|Subscription Services
24117	Allyl phenoxyacetate	Allyl phenoxyacetate|Acetic acid, phenoxy-, 2-propenyl ester|Acetate P.A.|Acetate pa|allyl phenoxy acetate|2-Propenyl phenoxyacetate|FEMA No. 2038|ACETIC ACID, PHENOXY-, ALLYL ESTER|UNII-Q3P8UAF9WE|Q3P8UAF9WE|EINECS 231-335-2|Acetic acid, 2-phenoxy-, 2-propen-1-yl ester|NSC 408892|BRN 2102680|AI3-22347|NSC-408892|DTXSID3064722|prop-2-en-1-yl 2-phenoxyacetate|ALLYL PHENOXYACETATE [FHFI]|ALLYL PHEN…	192.210	C11H12O3	35.500	183.000	2.100	14	0	3	6	InChI=1S/C11H12O3/c1-2-8-13-11(12)9-14-10-6-4-3-5-7-10/h2-7H,1,8-9H2	C=CCOC(=O)COC1=CC=CC=C1	VUFZVGQUAVDKMC-UHFFFAOYSA-N	prop-2-enyl 2-phenoxyacetate	192.078644241	192.078644241	0	1	0	0	0	0	0	0	0	16	3084	863		Chemical and Physical Properties|Classification|Food Additives and Ingredients|Literature|Patents|Pharmacology and Biochemistry|Safety and Hazards|Toxicity|Use and Manufacturing|Spectral Information|Taxonomy	11		20050326	001Chemical|10X CHEM|3WAY PHARM INC|A&J Pharmtech CO., LTD.|A2B Chem|AA BLOCKS|Aaron Chemicals LLC|AbaChemScene|abcr GmbH|ABI Chem|Acadechem|Accel Scientific|Achemica|Achemtek|Acmec Biochemical|AHH Chemical co.,ltd|AiFChem, an XtalPi Company|AK Scientific, Inc. (AKSCI)|AKos Consulting & Solutions|Aladdin Scientific|Alfa Chemistry|Alichem|Amadis Chemical|Ambeed|AN PharmaTech|Anward|Apexmol|AppChem…	Chemical Vendors|Curation Efforts|Governmental Organizations|Journal Publishers|Legacy Depositors|NIH Initiatives|Research and Development|Subscription Services
15717	Allyl phenylacetate	Allyl phenylacetate|1797-74-6|2-Propenyl phenylacetate|Phenylacetic acid allyl ester|Benzeneacetic acid, 2-propen-1-yl ester|prop-2-enyl 2-phenylacetate|Benzeneacetic acid, 2-propenyl ester|Allyl alpha-toluate|2-Propenyl benzeneacetate|ACETIC ACID, PHENYL-, ALLYL ESTER|FEMA No. 2039|NSC 6574|EINECS 217-281-2|3D2NBC7K7Q|BRN 1867491|AI3-22225|NSC-6574|ALLYL .ALPHA.-TOLUATE|DTXSID8061977|prop-2-en-1…	176.210	C11H12O2	26.300	169.000	2.400	13	0	2	5	InChI=1S/C11H12O2/c1-2-8-13-11(12)9-10-6-4-3-5-7-10/h2-7H,1,8-9H2	C=CCOC(=O)CC1=CC=CC=C1	ZCDYAMJXVAUTIM-UHFFFAOYSA-N	prop-2-enyl 2-phenylacetate	176.083729621	176.083729621	0	1	0	0	0	0	0	0	0	19	492	213		Biological Test Results|Interactions and Pathways|Chemical and Physical Properties|Classification|Drug and Medication Information|Food Additives and Ingredients|Literature|Patents|Pharmacology and Biochemistry|Safety and Hazards|Toxicity|Use and Manufacturing|Spectral Information|Taxonomy	14	155|157|161|165|167|175	20050326	001Chemical|10X CHEM|1st Scientific|3WAY PHARM INC|A&J Pharmtech CO., LTD.|A2B Chem|AA BLOCKS|AbaChemScene|abcr GmbH|ABI Chem|Accel Scientific|Achemica|Achemtek|AHH Chemical co.,ltd|AK Scientific, Inc. (AKSCI)|AKos Consulting & Solutions|Aladdin Scientific|Alfa Chemistry|Alichem|Amadis Chemical|Ambinter|AN PharmaTech|Anward|AppChem|AstaTech, Inc.|Aurora Fine Chemicals LLC|BenchChem|Bic Biotech|BO…	Chemical Vendors|Curation Efforts|Governmental Organizations|Journal Publishers|Legacy Depositors|NIH Initiatives|Research and Development|Subscription Services
16591	Allyl propyl disulfide	ALLYL PROPYL DISULFIDE|2179-59-1|4,5-Dithia-1-octene|Disulfide, 2-propenyl propyl|2-Propenyl propyl disulfide|Allyl propyl disulphide|Disulfide, allyl propyl|Propyl allyl disulfide|CCRIS 4571|DTXSID8024448|HSDB 2519|EINECS 218-550-7|0167D73R1T|BRN 1744005|DTXCID604448|3-(propyldisulfanyl)prop-1-ene|FEMA NO. 4073|ALLYL PROPYL DISULFIDE [FHFI]|ALLYL PROPYL DISULFIDE [HSDB]|4,5Dithia1octene|Disulfid…	148.300	C6H12S2	50.600	52.500	2.400	8	0	2	5	InChI=1S/C6H12S2/c1-3-5-7-8-6-4-2/h3H,1,4-6H2,2H3	CCCSSCC=C	FCSSPCOFDUKHPV-UHFFFAOYSA-N	1-(prop-2-enyldisulfanyl)propane	148.03804273	148.03804273	0	1	0	0	0	0	0	0	0	161	1832	680		Biological Test Results|Chemical and Physical Properties|Classification|Food Additives and Ingredients|Identification|Literature|Patents|Pharmacology and Biochemistry|Safety and Hazards|Toxicity|Use and Manufacturing|Associated Disorders and Diseases|Spectral Information|Taxonomy|Biological Test Results: Active|Biological Test Results: Micromolar	16	651631|651632|651633|651634|720516|720552|720634|720635|720637|720674|720675|720678|720679|720680|720681|720682|720683|720684|720685|720686|720687|720691|720692|720693|720719|720725|743012|743014|743015|743033|743035|743036|743040|743041|743042|743053|743054|743063|743064|743065|743066|743067|743069|743074|743075|743077|743078|743079|743080|743081|743083|743084|743085|743086|743091|743094|743122|…	20050327	001Chemical|10X CHEM|3WAY PHARM INC|A&J Pharmtech CO., LTD.|A2B Chem|AA BLOCKS|Aaron Chemicals LLC|ABBLIS Chemicals|abcr GmbH|ABI Chem|Acadechem|Accel Scientific|Achemica|Acmec Biochemical|AHH Chemical co.,ltd|AiFChem, an XtalPi Company|AK Scientific, Inc. (AKSCI)|AKos Consulting & Solutions|Aladdin Scientific|Alfa Chemistry|Alichem|Amadis Chemical|Ambeed|AN PharmaTech|Angene Chemical|Anward|AppC…	Chemical Vendors|Curation Efforts|Governmental Organizations|Journal Publishers|Legacy Depositors|NIH Initiatives|Research and Development|Subscription Services
98781	3-(Propylthio)propene	Allyl propyl sulfide|3-(Propylthio)propene|1-Propene, 3-(propylthio)-|1-prop-2-enylsulfanylpropane|3-(propylthio)-1-Propene|6038AN0CTJ|EINECS 248-673-1|NSC-164926|DTXSID80182136|NSC 164926|DTXCID90104627|248-673-1|27817-67-0|Allyl n-propyl sulfide|Propyl allyl sulfide|Allylpropyl sulfide|Sulfide, allyl propyl|UNII-6038AN0CTJ|Allylpropylsulfid|C6H12S|4-thia-1-heptene|MFCD00015220|Allyl n-propyl su…	116.230	C6H12S	25.300	41.400	2.400	7	0	1	4	InChI=1S/C6H12S/c1-3-5-7-6-4-2/h3H,1,4-6H2,2H3	CCCSCC=C	JMLIYQJQKZYHDQ-UHFFFAOYSA-N	1-prop-2-enylsulfanylpropane	116.06597156	116.06597156	0	1	0	0	0	0	0	0	0	20	116	59		Biological Test Results|Chemical and Physical Properties|Classification|Food Additives and Ingredients|Literature|Patents|Safety and Hazards|Use and Manufacturing|Spectral Information|Taxonomy	10	248	20050326	10X CHEM|3WAY PHARM INC|A&J Pharmtech CO., LTD.|A2B Chem|AA BLOCKS|AAA Chemistry|abcr GmbH|ABI Chem|Achemica|Achemtek|Acmec Biochemical|AHH Chemical co.,ltd|AK Scientific, Inc. (AKSCI)|AKos Consulting & Solutions|Aladdin Scientific|Alfa Chemistry|Alichem|Amadis Chemical|AN PharmaTech|Anward|AppChem|AstaTech, Inc.|Aurora Fine Chemicals LLC|BenchChem|Bic Biotech|BOC Sciences|Chembase.cn|ChemDB|Chem…	Chemical Vendors|Curation Efforts|Governmental Organizations|Journal Publishers|Legacy Depositors|Research and Development|Subscription Services
66330	Allyl salicylate	Allyl salicylate|Salicylic acid, allyl ester|allyl 2-hydroxybenzoate|Benzoic acid, 2-hydroxy-, 2-propenyl ester|J7HJ0PS9K0|EINECS 233-992-0|Benzoic acid, 2-hydroxy-, 2-propen-1-yl ester|UNII-J7HJ0PS9K0|NSC 408281|NSC-408281|ALLYL O-HYDROXYBENZOATE|AI3-04978|DTXSID3065089|DTXCID2032897|Salicylic acid, allyl ester (8CI)|233-992-0|yykbldclpbwooe-uhfffaoysa-n|10484-09-0|prop-2-enyl 2-hydroxybenzoate|…	178.180	C10H10O3	46.500	189.000	3.000	13	1	3	4	InChI=1S/C10H10O3/c1-2-7-13-10(12)8-5-3-4-6-9(8)11/h2-6,11H,1,7H2	C=CCOC(=O)C1=CC=CC=C1O	YYKBLDCLPBWOOE-UHFFFAOYSA-N	prop-2-enyl 2-hydroxybenzoate	178.062994177	178.062994177	0	1	0	0	0	0	0	0	0	5	4254	1463		Biological Test Results|Chemical and Physical Properties|Classification|Literature|Patents|Use and Manufacturing|Spectral Information	7	155|157|161|165|167|175|1794731|1794732|1794733|1794735|1794736|1794738|1794739|1794740|1794742|1794745|1794746|1794748|1794750|1794751|1794752|1794753|1794754|1794755|1794756|1794757|1794758|1794759|1794760|1794761|1794763|1794764|1794765|1794766|1794767|1794768|1794769|1794771|1794772|1794773|1794774|1794775|1794776|1794777|1794778|1794779|1794780|1794781|1794782|1794783|1794784|1794785|1794786…	20050326	3WAY PHARM INC|A&J Pharmtech CO., LTD.|A2B Chem|AA BLOCKS|abcr GmbH|ABI Chem|Accel Scientific|AHH Chemical co.,ltd|AK Scientific, Inc. (AKSCI)|AKos Consulting & Solutions|Alfa Chemistry|Amadis Chemical|Ambinter|AstaTech, Inc.|Aurora Fine Chemicals LLC|BenchChem|Bic Biotech|BOC Sciences|Chembase.cn|ChemDB|Chemenu Inc.|Chemhere|ChemIDplus|Chemieliva Pharmaceutical Co., Ltd|ChemSpider|ChemTik|Debye …	Chemical Vendors|Curation Efforts|Governmental Organizations|Journal Publishers|Legacy Depositors|Research and Development|Subscription Services
53423725	Prop-1-en-2-yl hexa-2,4-dienoate	DTXSID10865566|prop-1-en-2-yl hexa-2,4-dienoate	152.190	C9H12O2	26.300	200.000	2.400	11	0	2	4	InChI=1S/C9H12O2/c1-4-5-6-7-9(10)11-8(2)3/h4-7H,2H2,1,3H3	CC=CC=CC(=O)OC(=C)C	IKRJCCMZOAVHGM-UHFFFAOYSA-N	prop-1-en-2-yl hexa-2,4-dienoate	152.083729621	152.083729621	0	1	0	0	0	0	2	0	2	0	1	1		Patents	1		20111030	ChemTik|EPA DSSTox|Google Patents	Chemical Vendors|Curation Efforts|Governmental Organizations|Legacy Depositors|Research and Development
6435833	Allyl sorbate	ALLYL SORBATE|Allyl 2,4-hexadienoate|Sorbic acid, allyl ester|Allyl hexa-2,4-dienoate|2,4-Hexadienoic acid, 2-propenyl ester, (2E,4E)-|30895-79-5|2,4-Hexadienoic acid, 2-propenyl ester|2,4-Hexadienoic acid, 2-propen-1-yl ester, (2E,4E)-|EINECS 231-336-8|2,4-Hexadienoic acid, 2-propenyl ester, (E,E)-|2-Propenyl 2,4-hexadienoate, (E,E)-|ALLYL SORBATE [FHFI]|AI3-21792|2-Propenyl 2,4-hexadienoate, tr…	152.190	C9H12O2	26.300	178.000	2.200	11	0	2	5	InChI=1S/C9H12O2/c1-3-5-6-7-9(10)11-8-4-2/h3-7H,2,8H2,1H3/b5-3+,7-6+	C/C=C/C=C/C(=O)OCC=C	CVNZYQJBZIJLCL-TWTPFVCWSA-N	prop-2-enyl (2E,4E)-hexa-2,4-dienoate	152.083729621	152.083729621	0	1	0	0	0	0	2	2	0	10	314	127		Biological Test Results|Chemical and Physical Properties|Classification|Food Additives and Ingredients|Literature|Patents|Pharmacology and Biochemistry|Safety and Hazards|Use and Manufacturing|Spectral Information	10	309842|309843|309844|309845|309846|309847	20060428	3WAY PHARM INC|A2B Chem|AA BLOCKS|ABI Chem|AK Scientific, Inc. (AKSCI)|AKos Consulting & Solutions|Alfa Chemistry|Aurora Fine Chemicals LLC|BenchChem|BOC Sciences|ChEBI|ChEMBL|Chemical Synthesis Database|ChemIDplus|Chemieliva Pharmaceutical Co., Ltd|ChemSpider|DiscoveryGate|Egon Willighagen, Department of Bioinformatics - BiGCaT, Maastricht University|EPA DSSTox|EPA Substance Registry Services|FD…	Chemical Vendors|Curation Efforts|Governmental Organizations|Journal Publishers|Legacy Depositors|NIH Initiatives|Research and Development|Subscription Services
11617	Allyl Sulfide	DIALLYL SULFIDE|Allyl sulfide|592-88-1|Diallyl sulphide|Diallyl thioether|1-Propene, 3,3'-thiobis-|Diallyl monosulfide|Thioallyl ether|Allyl monosulfide|diallylsulfide|Allyl sulphide|2-Propenyl sulphide|3,3-Thiobis(1-propene)|3-prop-2-enylsulfanylprop-1-ene|FEMA No. 2042|NSC 20947|CCRIS 3252|3-Allylsulfanyl-propene|Di(2-propenyl) sulfide|HSDB 7333|Bis(2-propenyl) sulfide|EINECS 209-775-1|60G7CF7C…	114.210	C6H10S	25.300	49.200	2.200	7	0	1	4	InChI=1S/C6H10S/c1-3-5-7-6-4-2/h3-4H,1-2,5-6H2	C=CCSCC=C	UBJVUCKUDDKUJF-UHFFFAOYSA-N	3-prop-2-enylsulfanylprop-1-ene	114.05032149	114.05032149	0	1	0	0	0	0	0	0	0	1825	14364	5003		Biological Test Results|Interactions and Pathways|Chemical and Physical Properties|Classification|Drug and Medication Information|Food Additives and Ingredients|Literature|Patents|Pharmacology and Biochemistry|Safety and Hazards|Toxicity|Use and Manufacturing|Associated Disorders and Diseases|Spectral Information|Taxonomy|Biological Test Results: Active	16	608|875|880|881|884|885|887|889|892|893|894|900|902|910|923|924|927|930|940|995|1030|1033|1379|1422|1452|1454|1457|1458|1460|1463|1467|1468|1469|1471|1476|1477|1478|1479|1490|1519|1549|1552|1637|1648|1766|1768|1865|1948|2101|2107|2112|2147|2451|2472|2517|2528|2546|2549|2551|7789|482138|485281|485290|504327|504332|504847|504865|588579|602332|670330|679018|679141|679142|679143|679162|679312|679494|…	20050326	10X CHEM|A&J Pharmtech CO., LTD.|A2B Chem|AA BLOCKS|abcr GmbH|Abe Lab, University of Texas MD Anderson Cancer Center|ABI Chem|Acadechem|Achemica|AHH Chemical co.,ltd|AK Scientific, Inc. (AKSCI)|AKos Consulting & Solutions|Aladdin Scientific|Amadis Chemical|AN PharmaTech|Angene Chemical|Anward|AppChem|BenchChem|Bic Biotech|BindingDB|Biosynth|Burnham Center for Chemical Genomics|Center for Chemical…	Chemical Vendors|Curation Efforts|Governmental Organizations|Journal Publishers|Legacy Depositors|NIH Initiatives|Research and Development|Subscription Services	D000970 - Antineoplastic Agents|D004791 - Enzyme Inhibitors > D065607 - Cytochrome P-450 Enzyme Inhibitors|D020011 - Protective Agents > D000975 - Antioxidants|D020011 - Protective Agents > D016588 - Anticarcinogenic Agents
184493	Cycloheptanol, 2,2,7,7-tetramethyl-1-(2-propenyl)-	105463-44-3|Cycloheptanol, 2,2,7,7-tetramethyl-1-(2-propenyl)-|DTXSID8075178|DTXCID8032960|2,2,7,7-tetramethyl-1-prop-2-enylcycloheptan-1-ol|1-allyl-2,2,7,7-tetramethylcycloheptanol|SCHEMBL3506476|1-allyl-2,2,7,7-tetramethyl cycloheptanol|1-Allyl-2,2,7,7-tetramethylcycloheptan-1-ol|Cycloheptanol,2,2,7,7-tetramethyl-1-(2-propenyl)-	210.360	C14H26O	20.200	220.000	4.500	15	1	1	2	InChI=1S/C14H26O/c1-6-9-14(15)12(2,3)10-7-8-11-13(14,4)5/h6,15H,1,7-11H2,2-5H3	CC1(CCCCC(C1(CC=C)O)(C)C)C	FFYUAKBJWFOMLK-UHFFFAOYSA-N	2,2,7,7-tetramethyl-1-prop-2-enylcycloheptan-1-ol	210.198365449	210.198365449	0	1	0	0	0	0	0	0	0	0	21	8		Classification|Patents|Safety and Hazards|Spectral Information	4		20050809	AAA Chemistry|ABI Chem|Achemica|Alfa Chemistry|BenchChem|BLD Pharm|ChemIDplus|ChemSpider|ChemTik|EPA DSSTox|EPA Substance Registry Services|Google Patents|Hairui Chemical|IBM|J&H Chemical Co.,ltd|Japan Chemical Substance Dictionary (Nikkaji)|MolGenie|MuseChem|NextBio|NextMove Software|PATENTSCOPE (WIPO)|PubChem Reference Collection|RR Scientific|SureChEMBL|THE BioTek|ToxPlanet|Wikidata|ZeroPM - Z…	Chemical Vendors|Curation Efforts|Governmental Organizations|Legacy Depositors|Research and Development|Subscription Services
5971	Allyl Isothiocyanate	ALLYL ISOTHIOCYANATE|57-06-7|3-isothiocyanatoprop-1-ene|Redskin|Allylsenevol|Allylsenfoel|Oleum sinapis|Allylsevenolum|Senfoel|Allyl isosulfocyanate|Allyspol|Carbospol|1-Propene, 3-isothiocyanato-|3-Isothiocyanato-1-propene|Senf oel|2-Propenyl isothiocyanate|Oleum sinapis volatile|Isothiocyanate d'allyle|Allyl sevenolum|Allyspol 75EC|Allyl thioisocyanate|Isothiocyanic acid allyl ester|Allyl isosu…	99.160	C4H5NS	44.500	81.500	2.400	6	0	2	2	InChI=1S/C4H5NS/c1-2-3-5-4-6/h2H,1,3H2	C=CCN=C=S	ZOJBYZNEUISWFT-UHFFFAOYSA-N	3-isothiocyanatoprop-1-ene	99.01427034	99.01427034	0	1	0	0	0	0	0	0	0	2971	31647	11430		Agrochemical Information|Biological Test Results|Interactions and Pathways|Chemical and Physical Properties|Classification|Drug and Medication Information|Food Additives and Ingredients|Identification|Literature|Patents|Pharmacology and Biochemistry|Safety and Hazards|Toxicity|Use and Manufacturing|Associated Disorders and Diseases|Spectral Information|Taxonomy|Biological Test Results: Active|Bio…	19	421|426|427|433|434|435|445|530|540|541|542|543|544|545|546|584|585|595|596|603|605|654|655|656|657|658|659|660|661|662|663|664|665|666|667|875|880|881|884|885|886|887|889|892|893|894|900|902|912|921|923|924|925|926|938|946|947|948|955|960|961|962|963|964|965|966|967|968|969|970|971|972|973|974|975|976|977|978|979|980|981|982|983|984|985|986|987|988|989|993|994|995|1030|1189|1194|1199|1208|1452|1…	20050326	10X CHEM|3WAY PHARM INC|A2B Chem|AA BLOCKS|AAA Chemistry|abcr GmbH|ABI Chem|Acadechem|Achemtek|AK Scientific, Inc. (AKSCI)|AKos Consulting & Solutions|Aladdin Scientific|Alfa Chemistry|Amadis Chemical|AN PharmaTech|AppChem|AstaTech, Inc.|Aurora Fine Chemicals LLC|Aurum Pharmatech LLC|Baker Lab, Chemistry Department, The University of North Carolina at Chapel Hill|BenchChem|Bic Biotech|BindingDB|B…	Chemical Vendors|Curation Efforts|Governmental Organizations|Journal Publishers|Legacy Depositors|NIH Initiatives|Research and Development|Subscription Services	D000074385 - Food Ingredients > D005503 - Food Additives > D005520 - Food Preservatives
61995	Allyl thiopropionate	Allyl thiopropionate|S-Allyl thiopropionate|S-2-Propenyl propanethioate|Thioacrylic propionate|95HUD1BW6G|Propanethioic acid, S-2-propenyl ester|FEMA No. 3329|UNII-95HUD1BW6G|ALLYL THIOPROPIONATE [FHFI]|PROPANETHIOIC ACID, S-2-PROPEN-1-YL ESTER|1-(prop-2-en-1-ylsulfanyl)propan-1-one|620-617-4|gkrisglfpmfksx-uhfffaoysa-n|41820-22-8|S-prop-2-enyl propanethioate|S-Allyl propanethioate|S-Allyl propan…	130.210	C6H10OS	42.400	88.500	1.800	8	0	2	4	InChI=1S/C6H10OS/c1-3-5-8-6(7)4-2/h3H,1,4-5H2,2H3	CCC(=O)SCC=C	GKRISGLFPMFKSX-UHFFFAOYSA-N	S-prop-2-enyl propanethioate	130.04523611	130.04523611	0	1	0	0	0	0	0	0	0	2	139	36		Chemical and Physical Properties|Classification|Food Additives and Ingredients|Literature|Patents|Pharmacology and Biochemistry|Safety and Hazards|Use and Manufacturing|Spectral Information	9		20050327	3WAY PHARM INC|A&J Pharmtech CO., LTD.|A2B Chem|AA BLOCKS|ABBLIS Chemicals|abcr GmbH|ABI Chem|Achemtek|AKos Consulting & Solutions|Alfa Chemistry|Amadis Chemical|Ambinter|Aurora Fine Chemicals LLC|BenchChem|BLD Pharm|BOC Sciences|Chembase.cn|ChemDB|ChemIDplus|Chemieliva Pharmaceutical Co., Ltd|Cheminformatics Friedrich-Schiller-University Jena|ChemMol|ChemSpider|Cooke Chemical Co., Ltd|CymitQuimi…	Chemical Vendors|Curation Efforts|Governmental Organizations|Journal Publishers|Legacy Depositors|NIH Initiatives|Research and Development|Subscription Services
5364729	Allyl tiglate	ALLYL TIGLATE|7493-71-2|Tiglic acid, allyl ester|Allyl 2-methylcrotonate|FEMA No. 2043|2-Butenoic acid, 2-methyl-, 2-propenyl ester, (E)-|UNII-VVM5VQM38Z|Allyl trans-2-methyl-2-butenoate|VVM5VQM38Z|2-Propenyl 2-methyl-2-butenoate, (E)-|EINECS 231-333-1|ALLYL TIGLATE [FHFI]|DTXSID701019875|DTXCID801477743|odoznbushkfcsh-fnorwqnlsa-n|prop-2-enyl (E)-2-methylbut-2-enoate|Allyl tiglate, >=97%|Allyl 2…	140.180	C8H12O2	26.300	157.000	2.000	10	0	2	4	InChI=1S/C8H12O2/c1-4-6-10-8(9)7(3)5-2/h4-5H,1,6H2,2-3H3/b7-5+	C/C=C(\C)/C(=O)OCC=C	ODOZNBUSHKFCSH-FNORWQNLSA-N	prop-2-enyl (E)-2-methylbut-2-enoate	140.083729621	140.083729621	0	1	0	0	0	0	1	1	0	7	718	231		Chemical and Physical Properties|Classification|Food Additives and Ingredients|Literature|Patents|Safety and Hazards|Use and Manufacturing|Spectral Information	8		20050327	10X CHEM|3WAY PHARM INC|A&J Pharmtech CO., LTD.|A2B Chem|AA BLOCKS|AbaChemScene|ABI Chem|AHH Chemical co.,ltd|Alfa Chemistry|Ambinter|AN PharmaTech|Aurora Fine Chemicals LLC|BenchChem|Bic Biotech|BLD Pharm|BOC Sciences|ChEBI|Chembase.cn|ChemIDplus|Chemieliva Pharmaceutical Co., Ltd|ChemMol|ChemSpider|Combi-Blocks|CymitQuimica|Debye Scientific Co., Ltd|DiscoveryGate|Egon Willighagen, Department of…	Chemical Vendors|Curation Efforts|Governmental Organizations|Journal Publishers|Legacy Depositors|Research and Development|Subscription Services
51330	Allyl 3,5,5-trimethylhexanoate	Allyl 3,5,5-trimethylhexanoate|71500-37-3|EINECS 275-536-3|Hexanoic acid, 3,5,5-trimethyl-, 2-propenyl ester|DTXSID401015812|DTXCID901419027|275-536-3|prop-2-enyl 3,5,5-trimethylhexanoate|71500-21-5|2-Propenyl 3,5,5-trimethylhexanoate|3,5,5-Trimethylhexanoic acid allyl ester|BRN 2079208|HEXANOIC ACID, 3,5,5-TRIMETHYL-, ALLYL ESTER|SCHEMBL3505818|allyl 3,5,5-trimethyl hexanoate|NSXNWIWVNIJLHK-UHFF…	198.300	C12H22O2	26.300	189.000	3.800	14	0	2	7	InChI=1S/C12H22O2/c1-6-7-14-11(13)8-10(2)9-12(3,4)5/h6,10H,1,7-9H2,2-5H3	CC(CC(=O)OCC=C)CC(C)(C)C	NSXNWIWVNIJLHK-UHFFFAOYSA-N	prop-2-enyl 3,5,5-trimethylhexanoate	198.161979940	198.161979940	0	1	0	1	0	1	0	0	0	2	30	13		Classification|Literature|Patents|Safety and Hazards|Toxicity|Use and Manufacturing	6		20050808	ABI Chem|AHH Chemical co.,ltd|AKos Consulting & Solutions|Alfa Chemistry|BenchChem|BLD Pharm|BOC Sciences|ChemIDplus|Chemieliva Pharmaceutical Co., Ltd|ChemMol|ChemSpider|DiscoveryGate|EPA DSSTox|Google Patents|Hairui Chemical|Japan Chemical Substance Dictionary (Nikkaji)|LeadScope|MolGenie|NextBio|NORMAN Suspect List Exchange|PATENTSCOPE (WIPO)|PubChem Reference Collection|RR Scientific|Smolecul…	Chemical Vendors|Curation Efforts|Governmental Organizations|Legacy Depositors|Research and Development|Subscription Services
61412	Allyl 10-undecenoate	7493-76-7|ALLYL 10-UNDECENOATE|10-Undecenoic acid, 2-propenyl ester|10-Undecenoic acid, allyl ester|Allyl undec-10-enoate|2-Propenyl 10-undecenoate|FEMA No. 2044|QM7A7RN7O9|10-Undecenoic acid, 2-propen-1-yl ester|EINECS 231-337-3|NSC 62647|NSC-62647|AI3-22365|DTXSID8064723|ALLYL 10-UNDECENOATE [FHFI]|10-Undecenoic acid, allyl ester (8CI)|Allyl 10-undecenylate|DTXCID2047721|Allyl undecylenate|prop…	224.340	C14H24O2	26.300	197.000	4.800	16	0	2	12	InChI=1S/C14H24O2/c1-3-5-6-7-8-9-10-11-12-14(15)16-13-4-2/h3-4H,1-2,5-13H2	C=CCCCCCCCCC(=O)OCC=C	VJOZUTGJXVDWDJ-UHFFFAOYSA-N	prop-2-enyl undec-10-enoate	224.177630004	224.177630004	0	1	0	0	0	0	0	0	0	7	86	27		Biological Test Results|Chemical and Physical Properties|Classification|Food Additives and Ingredients|Literature|Patents|Pharmacology and Biochemistry|Safety and Hazards|Use and Manufacturing|Spectral Information	10	155|157|161|165|167|175	20050326	3WAY PHARM INC|A&J Pharmtech CO., LTD.|A2B Chem|AA BLOCKS|abcr GmbH|ABI Chem|Alfa Chemistry|Amadis Chemical|Ambinter|AN PharmaTech|Aurora Fine Chemicals LLC|BenchChem|BOC Sciences|ChEBI|Chembase.cn|ChemDB|ChemIDplus|Chemieliva Pharmaceutical Co., Ltd|Cheminformatics Friedrich-Schiller-University Jena|ChemMol|ChemSpider|ChemTik|Debye Scientific Co., Ltd|DiscoveryGate|DTP/NCI|Egon Willighagen, Depa…	Chemical Vendors|Curation Efforts|Governmental Organizations|Journal Publishers|Legacy Depositors|NIH Initiatives|Research and Development|Subscription Services
80606	Allyl valerate	Allyl valerate|Allyl pentanoate|prop-2-enyl pentanoate|Pentanoic acid, 2-propenyl ester|Valeric acid allyl ester|prop-2-en-1-yl pentanoate|YZV641464H|EINECS 228-675-9|NSC-32631|ALLYL VALERATE [FHFI]|FEMA NO. 4074|DTXSID70212577|NSC 32631|PENTANOIC ACID 2-PROPENYL ESTER|DTXCID00135068|228-675-9|6321-45-5|allyl n-valerate|allylvalerat|UNII-YZV641464H|Allyl pentanoate #|SCHEMBL437266|CHEBI:180290|NS…	142.200	C8H14O2	26.300	108.000	2.100	10	0	2	6	InChI=1S/C8H14O2/c1-3-5-6-8(9)10-7-4-2/h4H,2-3,5-7H2,1H3	CCCCC(=O)OCC=C	PWYXVVREDGESBB-UHFFFAOYSA-N	prop-2-enyl pentanoate	142.099379685	142.099379685	0	1	0	0	0	0	0	0	0	10	968	373		Chemical and Physical Properties|Classification|Food Additives and Ingredients|Literature|Patents|Pharmacology and Biochemistry|Safety and Hazards|Use and Manufacturing|Spectral Information|Taxonomy	10		20050326	3WAY PHARM INC|A&J Pharmtech CO., LTD.|A2B Chem|AA BLOCKS|AAA Chemistry|ABI Chem|AHH Chemical co.,ltd|Ambinter|BenchChem|BOC Sciences|ChEBI|ChemDB|Chemhere|ChemIDplus|Chemieliva Pharmaceutical Co., Ltd|Cheminformatics Friedrich-Schiller-University Jena|ChemMol|ChemSpider|ChemTik|DiscoveryGate|DTP/NCI|Egon Willighagen, Department of Bioinformatics - BiGCaT, Maastricht University|EPA DSSTox|FDA Glo…	Chemical Vendors|Curation Efforts|Governmental Organizations|Journal Publishers|Legacy Depositors|NIH Initiatives|Research and Development|Subscription Services
17816	Allyl isovalerate	ALLYL ISOVALERATE|2835-39-4|Allyl isopentanoate|2-Propenyl 3-methylbutanoate|Butanoic acid, 3-methyl-, 2-propenyl ester|FEMA No. 2045|ALLYLISOVALERATE|NCI-C54717|prop-2-en-1-yl 3-methylbutanoate|Allyl iso-valerate|CCRIS 21|NSC 18606|HSDB 4183|EINECS 220-609-7|Butanoic acid, 3-methyl-, 2-propen-1-yl ester|BRN 1750520|DTXSID4039233|UNII-3551Z86V7T|AI3-24271|NSC-18606|3551Z86V7T|DTXCID0048|ALLYL ISO…	142.200	C8H14O2	26.300	116.000	2.000	10	0	2	5	InChI=1S/C8H14O2/c1-4-5-10-8(9)6-7(2)3/h4,7H,1,5-6H2,2-3H3	CC(C)CC(=O)OCC=C	HOMAGVUCNZNWBC-UHFFFAOYSA-N	prop-2-enyl 3-methylbutanoate	142.099379685	142.099379685	0	1	0	0	0	0	0	0	0	33	336	94		Biological Test Results|Chemical and Physical Properties|Classification|Food Additives and Ingredients|Literature|Patents|Pharmacology and Biochemistry|Safety and Hazards|Toxicity|Use and Manufacturing|Associated Disorders and Diseases|Spectral Information|Biological Test Results: Active|Biological Test Results: Micromolar|Biological Test Results: Nanomolar	15	1189|1194|1199|1205|1208|1469|1479|588513|588514|588515|588516|588526|588527|588532|588533|588534|588535|588536|588537|588541|588543|588544|588545|588546|588547|651631|651632|651633|651634|651741|651743|651749|651751|651777|651778|651838|720516|720552|720634|720635|720636|720637|720653|720659|720674|720675|720678|720679|720680|720681|720682|720683|720684|720685|720686|720687|720691|720692|720693|…	20050326	10X CHEM|3WAY PHARM INC|A&J Pharmtech CO., LTD.|A2B Chem|AA BLOCKS|ABI Chem|Acadechem|AHH Chemical co.,ltd|AKos Consulting & Solutions|Alfa Chemistry|Amadis Chemical|Ambinter|Angene Chemical|Aurora Fine Chemicals LLC|Baker Lab, Chemistry Department, The University of North Carolina at Chapel Hill|BenchChem|Bic Biotech|Biocore|BLD Pharm|BOC Sciences|Carcinogenic Potency Database (CPDB)|ChEBI|Chemb…	Chemical Vendors|Curation Efforts|Governmental Organizations|Journal Publishers|Legacy Depositors|NIH Initiatives|Research and Development|Subscription Services
162248	Cyclohexanol, 1-ethenyl-2-(1-methylpropyl)-, 1-acetate	37172-02-4|EINECS 253-377-0|Cyclohexanol, 1-ethenyl-2-(1-methylpropyl)-, 1-acetate|1-Vinyl-2-(1-methylpropyl)cyclohexyl acetate|DTXSID40865852|DTXCID90814214|2-(1-Methylpropyl)-1-vinylcyclohexyl acetate|(2-butan-2-yl-1-ethenylcyclohexyl) acetate|Cyclohexanol, 1-ethenyl-2-(1-methylpropyl)-, acetate|DIHYDROAMBRATE|amber acetate|SCHEMBL878515|KOSQMCNVEGXSCQ-UHFFFAOYSA-N|NS00012988	224.340	C14H24O2	26.300	259.000	4.100	16	0	2	5	InChI=1S/C14H24O2/c1-5-11(3)13-9-7-8-10-14(13,6-2)16-12(4)15/h6,11,13H,2,5,7-10H2,1,3-4H3	CCC(C)C1CCCCC1(C=C)OC(=O)C	KOSQMCNVEGXSCQ-UHFFFAOYSA-N	(2-butan-2-yl-1-ethenylcyclohexyl) acetate	224.177630004	224.177630004	0	1	0	3	0	3	0	0	0	2	311	61		Chemical and Physical Properties|Classification|Literature|Patents|Safety and Hazards|Use and Manufacturing|Spectral Information	7		20050808	AAA Chemistry|ABI Chem|Alfa Chemistry|BenchChem|BOC Sciences|ChemIDplus|Chemieliva Pharmaceutical Co., Ltd|ChemMol|ChemSpider|ChemTik|DiscoveryGate|EPA DSSTox|EPA Substance Registry Services|Google Patents|Hairui Chemical|IBM|J&H Chemical Co.,ltd|Japan Chemical Substance Dictionary (Nikkaji)|MolGenie|NextBio|NORMAN Suspect List Exchange|PATENTSCOPE (WIPO)|PubChem Reference Collection|RR Scientifi…	Chemical Vendors|Curation Efforts|Governmental Organizations|Legacy Depositors|Research and Development|Subscription Services
164422	2-tert-Butylcyclohexyloxybutanol	2-Butanol, 1-[[2-(1,1-dimethylethyl)cyclohexyl]oxy]-|2-t-Butylcyclohexyloxy-2-butanol|2-tert-butylcyclohexyloxybutanol|1-(2-tert-butylcyclohexyloxy)-2-butanol|1DR20642YH|2-t-butylcyclohexyloxybutanol|DTXSID00869896|2-Butanol, 1-((2-(1,1-dimethylethyl)cyclohexyl)oxy)-|1-((2-tert-Butylcyclohexyl)oxy)butan-2-ol|EC 412-300-2|1-[(2-tert-butylcyclohexyl)oxy]butan-2-ol|DTXCID00817791|2-T-BUTYLCYCLOHEXYL…	228.370	C14H28O2	29.500	195.000	3.800	16	1	2	5	InChI=1S/C14H28O2/c1-5-11(15)10-16-13-9-7-6-8-12(13)14(2,3)4/h11-13,15H,5-10H2,1-4H3	CCC(COC1CCCCC1C(C)(C)C)O	GQBVHGLNSHPKPG-UHFFFAOYSA-N	1-(2-tert-butylcyclohexyl)oxybutan-2-ol	228.208930132	228.208930132	0	1	0	3	0	3	0	0	0	3	1313	356		Biological Test Results|Chemical and Physical Properties|Classification|Literature|Patents|Safety and Hazards|Use and Manufacturing|Spectral Information|Biological Test Results: Active	9	1260422|1260423	20050808	AAA Chemistry|ABI Chem|Amadis Chemical|BenchChem|ChEMBL|ChemIDplus|Chemieliva Pharmaceutical Co., Ltd|ChemSpider|DiscoveryGate|Egon Willighagen, Department of Bioinformatics - BiGCaT, Maastricht University|EPA DSSTox|EPA Substance Registry Services|EvitaChem|FDA Global Substance Registration System (GSRS)|Google Patents|IBM|Japan Chemical Substance Dictionary (Nikkaji)|MolGenie|NextBio|NextMove S…	Chemical Vendors|Curation Efforts|Governmental Organizations|Journal Publishers|Legacy Depositors|Research and Development|Subscription Services
15219341	2-Heptanol, 3,4,5,6,6-pentamethyl-	3,4,5,6,6-pentamethylheptan-2-ol|87118-95-4|3,4,5,6,6-pentamethyl-2-heptanol|DTXSID101007351|DTXCID301434207|617-964-9|2-heptanol, 3,4,5,6,6-pentamethyl-|starbld0008110|SCHEMBL295089|tetramethyl-4-methylene-2-heptanol|AKOS006272476	186.330	C12H26O	20.200	146.000	4.100	13	1	1	4	InChI=1S/C12H26O/c1-8(9(2)11(4)13)10(3)12(5,6)7/h8-11,13H,1-7H3	CC(C(C)C(C)O)C(C)C(C)(C)C	XEFKRPWKRQTXDA-UHFFFAOYSA-N	3,4,5,6,6-pentamethylheptan-2-ol	186.198365449	186.198365449	0	1	0	4	0	4	0	0	0	3	534	139		Chemical and Physical Properties|Classification|Literature|Patents|Safety and Hazards|Use and Manufacturing	6		20070209	A2B Chem|AA BLOCKS|AHH Chemical co.,ltd|AKos Consulting & Solutions|Alfa Chemistry|BenchChem|BLD Pharm|BOC Sciences|ChemIDplus|Chemieliva Pharmaceutical Co., Ltd|ChemMol|ChemSpider|Clearsynth|CymitQuimica|DiscoveryGate|EPA DSSTox|Google Patents|Hairui Chemical|IBM|Japan Chemical Substance Dictionary (Nikkaji)|LGC Standards|MolGenie|MuseChem|NextMove Software|PATENTSCOPE (WIPO)|PubChem Reference C…	Chemical Vendors|Curation Efforts|Governmental Organizations|Legacy Depositors|Research and Development|Subscription Services
161936	Cyclohexanol, 1-ethynyl-2-(1-methylpropyl)-, 1-acetate	Ambrate|37172-05-7|1-Acetoxy-1-ethynyl-2-sec-butylcyclohexanol|EINECS 253-378-6|BRN 2212862|Acetoxy-2-sec-butyl-1-ethynylcyclohexane|1-Ethynyl-2-(1-methylpropyl)cyclohexanol acetate|Cyclohexanol, 1-ethynyl-2-(1-methylpropyl)-, 1-acetate|DTXSID00865853|DTXCID50814215|Cyclohexanol, 1-ethynyl-2-(1-methylpropyl)-, acetate|1-Ethynyl-2-(1-methylpropyl)cyclohexyl acetate|amber cyclohexanol|1-Acetoxy-2-s…	222.320	C14H22O2	26.300	299.000	3.600	16	0	2	5	InChI=1S/C14H22O2/c1-5-11(3)13-9-7-8-10-14(13,6-2)16-12(4)15/h2,11,13H,5,7-10H2,1,3-4H3	CCC(C)C1CCCCC1(C#C)OC(=O)C	PKVIIPGIGKYQFI-UHFFFAOYSA-N	(2-butan-2-yl-1-ethynylcyclohexyl) acetate	222.161979940	222.161979940	0	1	0	3	0	3	0	0	0	1	28	19		Classification|Literature|Patents|Safety and Hazards|Toxicity|Use and Manufacturing	6		20050808	AAA Chemistry|ABI Chem|Alfa Chemistry|Amadis Chemical|BOC Sciences|ChemIDplus|Chemieliva Pharmaceutical Co., Ltd|ChemSpider|ChemTik|DiscoveryGate|EPA DSSTox|EPA Substance Registry Services|Google Patents|Hairui Chemical|J&H Chemical Co.,ltd|Japan Chemical Substance Dictionary (Nikkaji)|LeadScope|MolGenie|NextBio|NORMAN Suspect List Exchange|PATENTSCOPE (WIPO)|PubChem Reference Collection|RR Scien…	Chemical Vendors|Curation Efforts|Governmental Organizations|Legacy Depositors|Research and Development|Subscription Services
94111	Cyclododecane, (ethoxymethoxy)-	(Ethoxymethoxy)cyclododecane|Boisambrene forte|Cyclododecane, (ethoxymethoxy)-|Ethoxycyclododecyloxymethane|BRN 2434529|EINECS 261-332-1|Formaldehyde, cyclododecyl ethyl acetal|DTXSID1052248|EC 261-332-1|DTXCID6030819|261-332-1|58567-11-6|ethoxymethoxycyclododecane|Cyclododecane,(ethoxymethoxy)-|(ethoxymethoxy)-cyclododecane|SCHEMBL111971|CHEMBL3730724|Ethoxymethoxycyclododecane (Buazambren)|DB-2…	242.400	C15H30O2	18.500	147.000	5.500	17	0	2	4	InChI=1S/C15H30O2/c1-2-16-14-17-15-12-10-8-6-4-3-5-7-9-11-13-15/h15H,2-14H2,1H3	CCOCOC1CCCCCCCCCCC1	VQNUNMBDOKEZHS-UHFFFAOYSA-N	ethoxymethoxycyclododecane	242.224580195	242.224580195	0	1	0	0	0	0	0	0	0	4	5184	1350		Biological Test Results|Chemical and Physical Properties|Classification|Literature|Patents|Safety and Hazards|Toxicity|Use and Manufacturing|Spectral Information	9	1260422	20050808	A2B Chem|AA BLOCKS|AAA Chemistry|ABI Chem|Alfa Chemistry|BenchChem|BOC Sciences|ChEMBL|ChemIDplus|Chemieliva Pharmaceutical Co., Ltd|ChemMol|ChemSpider|ChemTik|Debye Scientific Co., Ltd|DiscoveryGate|EPA DSSTox|EPA Substance Registry Services|EvitaChem|Google Patents|Hairui Chemical|IBM|iChemical Technology USA Inc|J&H Chemical Co.,ltd|Japan Chemical Substance Dictionary (Nikkaji)|LeadScope|MolGe…	Chemical Vendors|Curation Efforts|Governmental Organizations|Journal Publishers|Legacy Depositors|Research and Development|Subscription Services
104471	1,3-Dioxepin, 4,7-dihydro-2-methyl-2-(3-methylbutyl)-	1,3-Dioxepin, 4,7-dihydro-2-methyl-2-(3-methylbutyl)-|4,7-Dihydro-2-isopentyl-2-methyl-1,3-dioxepin|EINECS 258-487-2|4,7-Dihydro-2-methyl-2-(3-methylbutyl)-1,3-dioxepin|DTXSID2068842|DTXCID8041406|258-487-2|53338-05-9|2-methyl-2-(3-methylbutyl)-4,7-dihydro-1,3-dioxepine|amber dioxepine|SCHEMBL878491|NS00012714	184.270	C11H20O2	18.500	163.000	2.600	13	0	2	3	InChI=1S/C11H20O2/c1-10(2)6-7-11(3)12-8-4-5-9-13-11/h4-5,10H,6-9H2,1-3H3	CC(C)CCC1(OCC=CCO1)C	FFANAZFONFVGKZ-UHFFFAOYSA-N	2-methyl-2-(3-methylbutyl)-4,7-dihydro-1,3-dioxepine	184.146329876	184.146329876	0	1	0	0	0	0	0	0	0	1	142	44		Classification|Literature|Patents|Safety and Hazards|Use and Manufacturing|Spectral Information	6		20050808	AAA Chemistry|ABI Chem|BenchChem|BOC Sciences|ChemIDplus|Chemieliva Pharmaceutical Co., Ltd|ChemMol|ChemSpider|ChemTik|EPA DSSTox|EPA Substance Registry Services|Google Patents|Hairui Chemical|IBM|J&H Chemical Co.,ltd|Japan Chemical Substance Dictionary (Nikkaji)|MolGenie|NextBio|NextMove Software|NORMAN Suspect List Exchange|PATENTSCOPE (WIPO)|PubChem Reference Collection|RR Scientific|Smolecule…	Chemical Vendors|Curation Efforts|Governmental Organizations|Legacy Depositors|Research and Development|Subscription Services
161949	Cyclododecane, 1-methoxy-1-methyl-	1-Methoxy-1-methylcyclododecane|Madrox|Cyclododecane, 1-methoxy-1-methyl-|1-Methylcyclododecyl methyl ether|1-Methyl-1-methoxycyclododecane|EINECS 253-534-3|BRN 2238172|DTXSID4068034|DTXCID0039350|253-534-3|37514-30-0|amber dodecane|FJ62QR3MEQ|SCHEMBL873976|QACBYNLZEUNZSC-UHFFFAOYSA-N|NS00012802|Q63398860	212.370	C14H28O	9.200	141.000	5.300	15	0	1	1	InChI=1S/C14H28O/c1-14(15-2)12-10-8-6-4-3-5-7-9-11-13-14/h3-13H2,1-2H3	CC1(CCCCCCCCCCC1)OC	QACBYNLZEUNZSC-UHFFFAOYSA-N	1-methoxy-1-methylcyclododecane	212.214015512	212.214015512	0	1	0	0	0	0	0	0	0	3	388	110		Chemical and Physical Properties|Classification|Literature|Patents|Safety and Hazards|Toxicity|Use and Manufacturing|Spectral Information	8		20050808	3WAY PHARM INC|AAA Chemistry|ABI Chem|Alfa Chemistry|Ambinter|BenchChem|BOC Sciences|ChemIDplus|Chemieliva Pharmaceutical Co., Ltd|ChemSpider|ChemTik|DiscoveryGate|Egon Willighagen, Department of Bioinformatics - BiGCaT, Maastricht University|EPA DSSTox|EPA Substance Registry Services|FDA Global Substance Registration System (GSRS)|Google Patents|Hairui Chemical|IBM|J&H Chemical Co.,ltd|Japan Che…	Chemical Vendors|Curation Efforts|Governmental Organizations|Legacy Depositors|Research and Development|Subscription Services
103377	1-Naphthalenol, 1,2,3,4,4a,7,8,8a-octahydro-2,4a,5,8a-tetramethyl-, 1-formate	65405-72-3|1-Naphthalenol, 1,2,3,4,4a,7,8,8a-octahydro-2,4a,5,8a-tetramethyl-, 1-formate|2,4a,5,8a-Tetramethyl-1,2,3,4,4a,7,8,8a-octahydro-1-naphthyl formate|EINECS 265-742-1|DTXSID90867144|2,5,9,10-Tetramethyl-5,6-dehydro-1-decalyl formate|1,2,3,4,4a,7,8,8a-Octahydro-2,4a,5,8a-tetramethyl-1-naphthyl formate|DTXCID20815350|265-742-1|(2,4a,5,8a-tetramethyl-1,2,3,4,7,8-hexahydronaphthalen-1-yl) for…	236.350	C15H24O2	26.300	347.000	4.100	17	0	2	2	InChI=1S/C15H24O2/c1-11-7-9-14(3)12(2)6-5-8-15(14,4)13(11)17-10-16/h6,10-11,13H,5,7-9H2,1-4H3	CC1CCC2(C(=CCCC2(C1OC=O)C)C)C	DAWDTDPJINNEJM-UHFFFAOYSA-N	(2,4a,5,8a-tetramethyl-1,2,3,4,7,8-hexahydronaphthalen-1-yl) formate	236.177630004	236.177630004	0	1	0	4	0	4	0	0	0	1	248	63		Chemical and Physical Properties|Classification|Literature|Patents|Safety and Hazards|Use and Manufacturing|Spectral Information	7		20050808	AA BLOCKS|AAA Chemistry|ABI Chem|AKos Consulting & Solutions|Alfa Chemistry|Ambinter|BenchChem|BOC Sciences|Chem-Space.com Database|Chembase.cn|ChemDB|ChemIDplus|Chemieliva Pharmaceutical Co., Ltd|Cheminformatics Friedrich-Schiller-University Jena|ChemSpider|ChemTik|DiscoveryGate|EPA DSSTox|EPA Substance Registry Services|Google Patents|Hairui Chemical|IBM|J&H Chemical Co.,ltd|Japan Chemical Subs…	Chemical Vendors|Curation Efforts|Governmental Organizations|Legacy Depositors|Research and Development|Subscription Services
163259	3-Pentanone, 1-(2,6,6-trimethyl-2-cyclohexen-1-yl)-, reaction products with 2-propyn-1-ol	EINECS 271-889-2|271-889-2|prop-2-yn-1-ol;1-(2,6,6-trimethylcyclohex-2-en-1-yl)pentan-3-one|SCHEMBL1774018|BKHCAESJENSNLE-UHFFFAOYSA-N	264.400	C17H28O2	37.300	299.000		19	1	2	4	InChI=1S/C14H24O.C3H4O/c1-5-12(15)8-9-13-11(2)7-6-10-14(13,3)4;1-2-3-4/h7,13H,5-6,8-10H2,1-4H3;1,4H,3H2	CCC(=O)CCC1C(=CCCC1(C)C)C.C#CCO	BKHCAESJENSNLE-UHFFFAOYSA-N	prop-2-yn-1-ol;1-(2,6,6-trimethylcyclohex-2-en-1-yl)pentan-3-one	264.208930132	264.208930132	0	2	0	1	0	1	0	0	0	1	78	22		Chemical and Physical Properties|Classification|Literature|Patents|Safety and Hazards|Use and Manufacturing	6		20050808	AAA Chemistry|ABI Chem|BenchChem|ChemIDplus|ChemSpider|ChemTik|EPA Substance Registry Services|Kingston Chemistry|MolGenie|NextBio|PubChem Reference Collection|SureChEMBL|THE BioTek|ZeroPM - Zero Pollution of Persistent, Mobile Substances	Chemical Vendors|Curation Efforts|Governmental Organizations|Legacy Depositors|Research and Development|Subscription Services
107166	1,5,5,9-Tetramethyl-13-oxatricyclo (8.3.0.0.(4.9))tridecane	AMBROX DL|Amberlyn|Ambrotech|Cetalox|Tetramethyl-perhydronaphthofuran|Dodecahydrotetramethyl naphthofuran|Naphtho[2,1-b]furan, dodecahydro-3a,6,6,9a-tetramethyl-|EINECS 223-118-6|dodecahydro-3a,6,6,9a-tetramethylnaphtho[2,1-b]furan|DTXSID2048119|EC 223-118-6|Dodecahydro-3a,6,6,9a-tetramethylnaphtho(2,1-b)furan|Dodecahydro-3a,6,6,9a-tetramethylnaphto(2,1-b)furan|Dodecahydro-3a,6,6,9a-tetramethylna…	236.390	C16H28O	9.200	321.000	4.700	17	0	1	0	InChI=1S/C16H28O/c1-14(2)8-5-9-15(3)12(14)6-10-16(4)13(15)7-11-17-16/h12-13H,5-11H2,1-4H3	CC1(CCCC2(C1CCC3(C2CCO3)C)C)C	YPZUZOLGGMJZJO-UHFFFAOYSA-N	3a,6,6,9a-tetramethyl-2,4,5,5a,7,8,9,9b-octahydro-1H-benzo[e][1]benzofuran	236.214015512	236.214015512	0	1	0	4	0	4	0	0	0	24	7339	2179		Biological Test Results|Chemical and Physical Properties|Classification|Food Additives and Ingredients|Literature|Patents|Pharmacology and Biochemistry|Safety and Hazards|Use and Manufacturing|Spectral Information	10	1260422|1794808	20050327	A2B Chem|AA BLOCKS|AAA Chemistry|ABI Chem|AKos Consulting & Solutions|Alfa Chemistry|Ambinter|ASINEX|Aurora Fine Chemicals LLC|BenchChem|BioCrick|BOC Sciences|ChEBI|Chem-Impex|ChEMBL|ChemDB|Chemical Synthesis Database|ChemIDplus|Chemieliva Pharmaceutical Co., Ltd|Cheminformatics Friedrich-Schiller-University Jena|ChemSpider|Cooke Chemical Co., Ltd|DiscoveryGate|eMolecules|EPA DSSTox|EPA Substance…	Chemical Vendors|Curation Efforts|Governmental Organizations|Journal Publishers|Legacy Depositors|NIH Initiatives|Research and Development|Subscription Services
93639	5H-3,5a-Epoxynaphth[2,1-c]oxepin, dodecahydro-3,8,8,11a-tetramethyl-	5H-3,5a-Epoxynaphth[2,1-c]oxepin, dodecahydro-3,8,8,11a-tetramethyl-|EINECS 260-686-4|dodecahydro-3,8,8,11a-tetramethyl-5H-3,5a-epoxynaphth[2,1-c]oxepin|DTXSID3041538|Dodecahydro-3,8,8,11a-tetramethyl-5H-3,5a-epoxynaphth(2,1-c)oxepin|5H-3,5a-Epoxynaphth(2,1-c)oxepin, dodecahydro-3,8,8,11a-tetramethyl-|DTXCID1021538|260-686-4|57345-19-4|5,5,9,13-tetramethyl-14,16-dioxatetracyclo[11.2.1.01,10.04,9]…	278.400	C18H30O2	18.500	431.000	4.700	20	0	2	0	InChI=1S/C18H30O2/c1-15(2)8-5-9-16(3)13(15)7-11-18-12-19-17(4,20-18)10-6-14(16)18/h13-14H,5-12H2,1-4H3	CC1(CCCC2(C1CCC34C2CCC(O3)(OC4)C)C)C	PHNCACYNYORRNS-UHFFFAOYSA-N	5,5,9,13-tetramethyl-14,16-dioxatetracyclo[11.2.1.01,10.04,9]hexadecane	278.224580195	278.224580195	0	1	0	5	0	5	0	0	0	1	171	66		Chemical and Physical Properties|Classification|Literature|Patents|Safety and Hazards|Use and Manufacturing|Spectral Information|Taxonomy	8		20050327	A2B Chem|AA BLOCKS|AAA Chemistry|ABI Chem|Alfa Chemistry|BenchChem|BOC Sciences|ChemIDplus|Chemieliva Pharmaceutical Co., Ltd|Cheminformatics Friedrich-Schiller-University Jena|ChemMol|ChemSpider|DiscoveryGate|EPA DSSTox|EPA Substance Registry Services|EvitaChem|Google Patents|IBM|J&H Chemical Co.,ltd|Japan Chemical Substance Dictionary (Nikkaji)|MolGenie|NextBio|NIST Mass Spectrometry Data Cente…	Chemical Vendors|Curation Efforts|Governmental Organizations|Legacy Depositors|Research and Development|Subscription Services
170687	Cyclododeca(c)furan, tetradecahydro-	tetradecahydrocyclododeca[c]furan|Cyclododeca[c]furan, tetradecahydro-|EINECS 255-957-9|14-Oxabicyclo(10.3.0)pentadecane|Cyclododeca(c)furan, tetradecahydro-|Tetradecahydrocyclododeca(c)furan|DTXSID20885876|Cyclododecacfuran, tetradecahydro-|DTXCID001025235|255-957-9|42824-62-4|TETRADECAHYDRO-CYCLODODECA[C]FURAN|SCHEMBL3506522|ZOMKNVYKXOZLFE-UHFFFAOYSA-N|STL560926|AKOS030489451|DB-246383|NS000606…	210.360	C14H26O	9.200	149.000	5.200	15	0	1	0	InChI=1S/C14H26O/c1-2-4-6-8-10-14-12-15-11-13(14)9-7-5-3-1/h13-14H,1-12H2	C1CCCCCC2COCC2CCCC1	ZOMKNVYKXOZLFE-UHFFFAOYSA-N	1,3,3a,4,5,6,7,8,9,10,11,12,13,13a-tetradecahydrocyclododeca[c]furan	210.198365449	210.198365449	0	1	0	2	0	2	0	0	0	1	3	2		Chemical and Physical Properties|Classification|Literature|Patents|Safety and Hazards|Use and Manufacturing|Spectral Information	7		20050808	ABI Chem|AKos Consulting & Solutions|Alfa Chemistry|BOC Sciences|Chem-Space.com Database|Chembase.cn|ChemDB|ChemIDplus|Chemieliva Pharmaceutical Co., Ltd|Cheminformatics Friedrich-Schiller-University Jena|ChemMol|ChemSpider|Debye Scientific Co., Ltd|DiscoveryGate|EPA DSSTox|EPA Substance Registry Services|J&H Chemical Co.,ltd|Japan Chemical Substance Dictionary (Nikkaji)|LabNetwork, a WuXi AppTec…	Chemical Vendors|Curation Efforts|Governmental Organizations|Legacy Depositors|Research and Development|Subscription Services
162452	1,2,3,4,4a,5,6,7-Octahydro-2,5,5-trimethyl-2-naphthol	41199-19-3|1,2,3,4,4a,5,6,7-Octahydro-2,5,5-trimethyl-2-naphthol|2,5,5-trimethyl-1,3,4,4a,6,7-hexahydronaphthalen-2-ol|2-Naphthalenol, 1,2,3,4,4a,5,6,7-octahydro-2,5,5-trimethyl-|1,2,3,4,4a,5,6,7-Octahydro-2,5,5-trimethyl-2-naphthalenol|AMBRINOL S|Octahydro-2,5,5-trimethyl-2-naphthol|EINECS 255-256-8|SCHEMBL295622|DTXSID1052084|2,5,5-trimethyl-1,2,3,4,4a,5,6,7-octahydronaphthalen-2-ol|EINECS 276-…	194.310	C13H22O	20.200	264.000	2.800	14	1	1	0	InChI=1S/C13H22O/c1-12(2)7-4-5-10-9-13(3,14)8-6-11(10)12/h5,11,14H,4,6-9H2,1-3H3	CC1(CCC=C2C1CCC(C2)(C)O)C	GPVOTKFXWGURGP-UHFFFAOYSA-N	2,5,5-trimethyl-1,3,4,4a,6,7-hexahydronaphthalen-2-ol	194.167065321	194.167065321	0	1	0	2	0	2	0	0	0	1	2516	654		Chemical and Physical Properties|Classification|Literature|Patents|Safety and Hazards|Use and Manufacturing|Spectral Information	7		20050808	3WAY PHARM INC|A2B Chem|AAA Chemistry|ABI Chem|AHH Chemical co.,ltd|Alfa Chemistry|Ambinter|BenchChem|Bic Biotech|BLD Pharm|BOC Sciences|ChemIDplus|Chemieliva Pharmaceutical Co., Ltd|ChemMol|ChemSpider|Cooke Chemical Co., Ltd|Day Biochem|Debye Scientific Co., Ltd|DiscoveryGate|EPA DSSTox|EPA Substance Registry Services|EvitaChem|Finetech Industry Limited|Google Patents|Hairui Chemical|IBM|J&H Che…	Chemical Vendors|Curation Efforts|Governmental Organizations|Journal Publishers|Legacy Depositors|Research and Development|Subscription Services
6433191	(2R,8aS)-1-[(E)-6-[(1S)-2,2-dimethyl-6-methylidenecyclohexyl]-4-methylhex-3-enyl]-2,5,5,8a-tetramethyl-3,4,4a,6,7,8-hexahydro-1H-naphthalen-2-ol	NS00011956	428.700	C30H52O	20.200	683.000	9.600	31	1	1	6	InChI=1S/C30H52O/c1-22(15-16-24-23(2)13-10-18-27(24,3)4)12-9-14-26-29(7)20-11-19-28(5,6)25(29)17-21-30(26,8)31/h12,24-26,31H,2,9-11,13-21H2,1,3-8H3/b22-12+/t24-,25?,26?,29+,30-/m1/s1	C/C(=C\CCC1[C@]2(CCCC(C2CC[C@@]1(C)O)(C)C)C)/CC[C@@H]3C(=C)CCCC3(C)C	BIADSXOKHZFLSN-YEUOVSOVSA-N	(2R,8aS)-1-[(E)-6-[(1S)-2,2-dimethyl-6-methylidenecyclohexyl]-4-methylhex-3-enyl]-2,5,5,8a-tetramethyl-3,4,4a,6,7,8-hexahydro-1H-naphthalen-2-ol	428.401816278	428.401816278	0	1	0	5	3	2	1	1	0	0	3	1		Classification|Patents	2		20060428	ABI Chem|AN PharmaTech|ChemMol|ChemSpider|Google Patents|LeadScope|NextBio|NORMAN Suspect List Exchange|NovoSeek|PATENTSCOPE (WIPO)|SureChEMBL|ToxPlanet|Wikidata	Chemical Vendors|Curation Efforts|Governmental Organizations|Legacy Depositors|Research and Development|Subscription Services
162061	Cyclododecane, (methoxymethoxy)-	(Methoxymethoxy)cyclododecane|Boisambrene|Cyclododecane, (methoxymethoxy)-|Formaldehyde cyclodecyl methyl acetal|Formaldehyde cyclododecyl methyl acetal|Methoxycyclodocecyloxymethane|EINECS 255-908-1|BRN 2432409|DTXSID4068408|DTXCID4040135|255-908-1|42604-12-6|methoxymethoxycyclododecane|ambrene acetal|MNA54SZ3RD|SCHEMBL3504567|HPTIDIPGIUCQFC-UHFFFAOYSA-N|NS00012483	228.370	C14H28O2	18.500	136.000	5.100	16	0	2	3	InChI=1S/C14H28O2/c1-15-13-16-14-11-9-7-5-3-2-4-6-8-10-12-14/h14H,2-13H2,1H3	COCOC1CCCCCCCCCCC1	HPTIDIPGIUCQFC-UHFFFAOYSA-N	methoxymethoxycyclododecane	228.208930132	228.208930132	0	1	0	0	0	0	0	0	0	2	279	118		Classification|Literature|Patents|Safety and Hazards|Toxicity|Use and Manufacturing	6		20050808	AAA Chemistry|ABI Chem|Alfa Chemistry|BenchChem|BOC Sciences|ChemIDplus|Chemieliva Pharmaceutical Co., Ltd|ChemSpider|ChemTik|DiscoveryGate|EPA DSSTox|EPA Substance Registry Services|FDA Global Substance Registration System (GSRS)|Google Patents|Hairui Chemical|IBM|J&H Chemical Co.,ltd|Japan Chemical Substance Dictionary (Nikkaji)|Kingston Chemistry|LeadScope|MolGenie|NextBio|NORMAN Suspect List …	Chemical Vendors|Curation Efforts|Governmental Organizations|Legacy Depositors|Research and Development|Subscription Services
3591866	(7E)-1-oxacycloheptadec-7-en-2-one	7779-50-2|1-oxacycloheptadec-7-en-2-one|(7E)-1-oxacycloheptadec-7-en-2-one||O-6-Hexadecenlactone|HMWPDRYGIBLSHB-UHFFFAOYSA-N|HAA77950|AKOS030254953|G77463	252.390	C16H28O2	26.300	233.000	5.500	18	0	2	0	InChI=1S/C16H28O2/c17-16-14-12-10-8-6-4-2-1-3-5-7-9-11-13-15-18-16/h4,6H,1-3,5,7-15H2	C1CCCCC=CCCCCC(=O)OCCCC1	HMWPDRYGIBLSHB-UHFFFAOYSA-N	1-oxacycloheptadec-7-en-2-one	252.208930132	252.208930132	0	1	0	0	0	0	1	0	1	1	115	38		Chemical and Physical Properties|Classification|Food Additives and Ingredients|Literature|Patents|Safety and Hazards|Use and Manufacturing	7		20050909	3WAY PHARM INC|A2B Chem|ABI Chem|Accel Scientific|AKos Consulting & Solutions|Aladdin Scientific|Angene Chemical|AstaTech, Inc.|Baker Lab, Chemistry Department, The University of North Carolina at Chapel Hill|BenchChem|Biosynth|BOC Sciences|ChemDB|Chemenu Inc.|Chemieliva Pharmaceutical Co., Ltd|Cheminformatics Friedrich-Schiller-University Jena|ChemSpider|ChemTik|Cooke Chemical Co., Ltd|CymitQuim…	Chemical Vendors|Curation Efforts|Governmental Organizations|Legacy Depositors|Research and Development|Subscription Services
5365703	Oxacycloheptadec-8-en-2-one, (8Z)-	123-69-3|Ambrettolide|Oxacycloheptadec-8-en-2-one|Oxacycloheptadec-8-en-2-one, (8Z)-|Hexadec-7-en-16-olide|OXACYCLOHEPTADEC-8-EN-2-ONE, (Z)-|7-HEXADECEN-16-OLIDE, (Z)-|DTXCID00809959|94300-41-1|dtxsid6040799|Ambrettolid|Musk natural|Natural musk ambrette|(8Z)-1-oxacycloheptadec-8-en-2-one|Musk|Musk ambrette (natural)|omega-6-Hexadecenlactone|(Z)-Oxacycloheptadec-8-en-2-one|16-Hydroxy-7-hexadeceno…	252.390	C16H28O2	26.300	233.000	5.500	18	0	2	0	InChI=1S/C16H28O2/c17-16-14-12-10-8-6-4-2-1-3-5-7-9-11-13-15-18-16/h2,4H,1,3,5-15H2/b4-2-	C1CCCCOC(=O)CCCCC/C=C\CCC1	NVIPUOMWGQAOIT-RQOWECAXSA-N	(8Z)-1-oxacycloheptadec-8-en-2-one	252.208930132	252.208930132	0	1	0	0	0	0	1	1	0	27	565	174		Biological Test Results|Chemical and Physical Properties|Classification|Food Additives and Ingredients|Literature|Patents|Pharmacology and Biochemistry|Safety and Hazards|Toxicity|Use and Manufacturing|Spectral Information|Taxonomy	12	1260422	20050327	A2B Chem|AA BLOCKS|ABI Chem|AK Scientific, Inc. (AKSCI)|AKos Consulting & Solutions|Alfa Chemistry|Ambinter|AN PharmaTech|BenchChem|ChEBI|ChEMBL|Chemenu Inc.|Chemhere|ChemIDplus|Chemieliva Pharmaceutical Co., Ltd|ChemMol|ChemSpider|Collaborative Drug Discovery, Inc.|CymitQuimica|DiscoveryGate|Egon Willighagen, Department of Bioinformatics - BiGCaT, Maastricht University|EPA DSSTox|FDA Global Subs…	Chemical Vendors|Curation Efforts|Governmental Organizations|Journal Publishers|Legacy Depositors|NIH Initiatives|Research and Development|Subscription Services
5355293	Isoambrettolide, (Z)-	Cis-isoambrettolide|Isoambrettolide, (Z)-|FEMA no. 4145, Z-|UNII-9UY96U8Y3J|9UY96U8Y3J|Oxacycloheptadec-10-en-2-one, (Z)-|Oxacycloheptadec-10-en-2-one, (10Z)-|93635-21-3|Isoambrettolide|Oxacycloheptadec-10-en-2-one|(10Z)-1-oxacycloheptadec-10-en-2-one|28645-51-4|UNII-0DI2GU512F|FEMA No. 2555|omega-6-Hexadecenlactone (natural)|EINECS 249-120-7|NSC 31697|9-Hexadecenoic acid, 16-hydroxy-, o-lactone|…	252.390	C16H28O2	26.300	233.000	5.500	18	0	2	0	InChI=1S/C16H28O2/c17-16-14-12-10-8-6-4-2-1-3-5-7-9-11-13-15-18-16/h1,3H,2,4-15H2/b3-1-	C1CCC/C=C\CCCCCCOC(=O)CCC1	QILMAYXCYBTEDM-IWQZZHSRSA-N	(10Z)-1-oxacycloheptadec-10-en-2-one	252.208930132	252.208930132	0	1	0	0	0	0	1	1	0	8	1133	285		Chemical and Physical Properties|Classification|Food Additives and Ingredients|Literature|Patents|Pharmacology and Biochemistry|Safety and Hazards|Use and Manufacturing|Spectral Information	9		20050326	10X CHEM|AA BLOCKS|ABI Chem|Achemtek|Ambinter|BenchChem|BLD Pharm|BOC Sciences|ChEBI|Chembase.cn|ChemExper Chemical Directory|ChemIDplus|ChemSpider|DiscoveryGate|DTP/NCI|Egon Willighagen, Department of Bioinformatics - BiGCaT, Maastricht University|eNovation Chemicals|EvitaChem|FDA Global Substance Registration System (GSRS)|Finetech Industry Limited|Google Patents|Human Metabolome Database (HMDB…	Chemical Vendors|Curation Efforts|Governmental Organizations|Journal Publishers|Legacy Depositors|NIH Initiatives|Research and Development|Subscription Services
162452	1,2,3,4,4a,5,6,7-Octahydro-2,5,5-trimethyl-2-naphthol	41199-19-3|1,2,3,4,4a,5,6,7-Octahydro-2,5,5-trimethyl-2-naphthol|2,5,5-trimethyl-1,3,4,4a,6,7-hexahydronaphthalen-2-ol|2-Naphthalenol, 1,2,3,4,4a,5,6,7-octahydro-2,5,5-trimethyl-|1,2,3,4,4a,5,6,7-Octahydro-2,5,5-trimethyl-2-naphthalenol|AMBRINOL S|Octahydro-2,5,5-trimethyl-2-naphthol|EINECS 255-256-8|SCHEMBL295622|DTXSID1052084|2,5,5-trimethyl-1,2,3,4,4a,5,6,7-octahydronaphthalen-2-ol|EINECS 276-…	194.310	C13H22O	20.200	264.000	2.800	14	1	1	0	InChI=1S/C13H22O/c1-12(2)7-4-5-10-9-13(3,14)8-6-11(10)12/h5,11,14H,4,6-9H2,1-3H3	CC1(CCC=C2C1CCC(C2)(C)O)C	GPVOTKFXWGURGP-UHFFFAOYSA-N	2,5,5-trimethyl-1,3,4,4a,6,7-hexahydronaphthalen-2-ol	194.167065321	194.167065321	0	1	0	2	0	2	0	0	0	1	2516	654		Chemical and Physical Properties|Classification|Literature|Patents|Safety and Hazards|Use and Manufacturing|Spectral Information	7		20050808	3WAY PHARM INC|A2B Chem|AAA Chemistry|ABI Chem|AHH Chemical co.,ltd|Alfa Chemistry|Ambinter|BenchChem|Bic Biotech|BLD Pharm|BOC Sciences|ChemIDplus|Chemieliva Pharmaceutical Co., Ltd|ChemMol|ChemSpider|Cooke Chemical Co., Ltd|Day Biochem|Debye Scientific Co., Ltd|DiscoveryGate|EPA DSSTox|EPA Substance Registry Services|EvitaChem|Finetech Industry Limited|Google Patents|Hairui Chemical|IBM|J&H Che…	Chemical Vendors|Curation Efforts|Governmental Organizations|Journal Publishers|Legacy Depositors|Research and Development|Subscription Services
10857465	(-)-Ambroxide	(-)-Ambroxide|6790-58-5|Ambroxan|Ambroxide|(-)-ambrox|Ambroxide, (-)-|K60YJF1E9A|(3aR,5aS,9aS,9bR)-3a,6,6,9a-tetramethyldodecahydronaphtho[2,1-b]furan|AMBERMOX|AMBROFIX|ORCANOX|TD34B3O8M9|DTXSID0047113|CHEBI:78307|AMBROXIDE [MI]|(3aR,5aS,9aS,9bR)-3a,6,6,9a-tetramethyl-2,4,5,5a,7,8,9,9b-octahydro-1H-benzo[e][1]benzofuran|EINECS 229-861-2|(-)-NORLABDANE OXIDE|DTXCID8027113|EC 229-861-2|Naphtho(2,1-…	236.390	C16H28O	9.200	321.000	4.700	17	0	1	0	InChI=1S/C16H28O/c1-14(2)8-5-9-15(3)12(14)6-10-16(4)13(15)7-11-17-16/h12-13H,5-11H2,1-4H3/t12-,13+,15-,16+/m0/s1	C[C@]12CCCC([C@@H]1CC[C@@]3([C@@H]2CCO3)C)(C)C	YPZUZOLGGMJZJO-LQKXBSAESA-N	(3aR,5aS,9aS,9bR)-3a,6,6,9a-tetramethyl-2,4,5,5a,7,8,9,9b-octahydro-1H-benzo[e][1]benzofuran	236.214015512	236.214015512	0	1	0	4	4	0	0	0	0	133	8858	2746		Biological Test Results|Chemical and Physical Properties|Classification|Food Additives and Ingredients|Literature|Patents|Safety and Hazards|Use and Manufacturing|Spectral Information|Taxonomy|Biological Test Results: Active	11	377599|651631|651632|651633|651634|720516|720552|720634|720635|720637|720674|720675|720678|720679|720680|720681|720682|720683|720684|720685|720686|720687|720691|720692|720693|720719|720725|743012|743014|743015|743033|743035|743036|743040|743041|743042|743053|743054|743063|743064|743065|743066|743067|743069|743074|743075|743077|743078|743079|743080|743081|743083|743084|743085|743086|743091|743094|…	20061026	001Chemical|10X CHEM|3WAY PHARM INC|A&J Pharmtech CO., LTD.|A2B Chem|AA BLOCKS|Aaron Chemicals LLC|AbaChemScene|abcr GmbH|Accel Scientific|Acmec Biochemical|Activate Scientific|AiFChem, an XtalPi Company|AK Scientific, Inc. (AKSCI)|AKos Consulting & Solutions|Aladdin Scientific|Alfa Chemistry|Amadis Chemical|Ambeed|Ambinter|AppChem|AstaTech, Inc.|Aurora Fine Chemicals LLC|Baker Lab, Chemistry Dep…	Chemical Vendors|Curation Efforts|Governmental Organizations|Journal Publishers|Legacy Depositors|Research and Development|Subscription Services
196435	6,6,9a-Trimethyldodecahydronaphtho[2,1-b]furan	65588-69-4|6,6,9a-Trimethyldodecahydronaphtho[2,1-b]furan|starbld0007314|SCHEMBL759448|DTXSID30984167	222.370	C15H26O	9.200	283.000	4.500	16	0	1	0	InChI=1S/C15H26O/c1-14(2)8-4-9-15(3)11-7-10-16-12(11)5-6-13(14)15/h11-13H,4-10H2,1-3H3	CC1(CCCC2(C1CCC3C2CCO3)C)C	IPEPBOBQYDJNON-UHFFFAOYSA-N	6,6,9a-trimethyl-1,2,3a,4,5,5a,7,8,9,9b-decahydrobenzo[e][1]benzofuran	222.198365449	222.198365449	0	1	0	4	0	4	0	0	0	14	44	20		Chemical and Physical Properties|Classification|Literature|Patents	4		20050809	A2B Chem|AA BLOCKS|ABI Chem|BLD Pharm|ChemIDplus|Chemieliva Pharmaceutical Co., Ltd|Cheminformatics Friedrich-Schiller-University Jena|ChemSpider|Clearsynth|EPA DSSTox|Google Patents|IBM|Japan Chemical Substance Dictionary (Nikkaji)|MolGenie|NextBio|NIST Mass Spectrometry Data Center|PATENTSCOPE (WIPO)|RR Scientific|Starshine Chemical|SureChEMBL|ToxPlanet|ZeroPM - Zero Pollution of Persistent, Mo…	Chemical Vendors|Curation Efforts|Governmental Organizations|Legacy Depositors|Research and Development|Subscription Services
119	Gamma-Aminobutyric Acid	4-Aminobutanoic acid|gamma-aminobutyric acid|GABA|Piperidic acid|Piperidinic acid|Aminalon|Gaballon|Gammalone|Gammasol|Mielomade|Gamarex|Gammar|Reanal|Butyric acid, 4-amino-|gamma-amino-n-butyric acid|Immu-G|gamma-Aminobutanoic acid|Gammagee|Gamulin|omega-Aminobutyric acid|Aminalone|gamma-Amino butyric acid|gamma-Aminobuttersaeure|GAMMA-AMINO-BUTANOIC ACID|gamma Aminobutyric acid|DF 468|CCRIS 372…	103.120	C4H9NO2	63.300	62.700	-3.200	7	2	3	3	InChI=1S/C4H9NO2/c5-3-1-2-4(6)7/h1-3,5H2,(H,6,7)	C(CC(=O)O)CN	BTCSSZJGUNDROE-UHFFFAOYSA-N	4-aminobutanoic acid	103.063328530	103.063328530	0	1	0	0	0	0	0	0	0	87067	59172	23855	gamma-Aminobutyric Acid	Biological Test Results|Interactions and Pathways|Chemical and Physical Properties|Classification|Drug and Medication Information|Food Additives and Ingredients|Literature|Patents|Pharmacology and Biochemistry|Safety and Hazards|Toxicity|Use and Manufacturing|Associated Disorders and Diseases|Spectral Information|Taxonomy|Biological Test Results: Active|Biological Test Results: Micromolar	17	155|157|161|165|167|175|190|248|328|357|410|411|422|429|436|444|445|446|447|448|450|451|485|526|530|547|568|583|584|585|587|588|589|590|591|592|593|594|595|596|597|598|602|603|605|606|607|618|620|629|630|631|633|639|648|662|687|694|701|719|731|732|750|757|758|759|760|761|764|775|781|782|793|797|798|799|800|803|804|817|818|827|828|834|841|861|862|868|871|873|875|878|879|880|881|883|884|885|886|887…	20040916	001Chemical|10X CHEM|3WAY PHARM INC|A&J Pharmtech CO., LTD.|A2B Chem|AA BLOCKS|AAA Chemistry|Aaron Chemicals LLC|AbaChemScene|ABBLIS Chemicals|Abe Lab, University of Texas MD Anderson Cancer Center|ABI Chem|AbMole Bioscience|Acadechem|Accel Scientific|Ace Therapeutics|Achemica|Achemo Scientific Limited|Achemtek|Acmec Biochemical|Acorn PharmaTech Product List|Activate Scientific|Adooq BioScience|A…	Chemical Vendors|Curation Efforts|Governmental Organizations|Journal Publishers|Legacy Depositors|NIH Initiatives|Research and Development|Subscription Services	D018377 - Neurotransmitter Agents > D018682 - GABA Agents
4	1-Amino-2-propanol	1-Aminopropan-2-ol|1-AMINO-2-PROPANOL|Isopropanolamine|Monoisopropanolamine|Threamine|2-Hydroxypropylamine|2-Propanol, 1-amino-|DL-1-Amino-2-propanol|1-Methyl-2-aminoethanol|2-Hydroxypropanamine|2-Amino-1-methylethanol|1-Amino-2-hydroxypropane|2-Hydroxy-1-propylamine|Mono-iso-propanolamine|alpha-Aminoisopropyl alcohol|CCRIS 2284|2-Hydroxy-1-propanamine|HSDB 5224|beta-Aminoisopropanol|NSC 3188|AI3…	75.110	C3H9NO	46.300	22.900	-1.000	5	2	2	1	InChI=1S/C3H9NO/c1-3(5)2-4/h3,5H,2,4H2,1H3	CC(CN)O	HXKKHQJGJAFBHI-UHFFFAOYSA-N	1-aminopropan-2-ol	75.068413911	75.068413911	0	1	0	1	0	1	0	0	0	660	72319	24992		Biological Test Results|Interactions and Pathways|Chemical and Physical Properties|Classification|Food Additives and Ingredients|Identification|Literature|Patents|Pharmacology and Biochemistry|Safety and Hazards|Toxicity|Use and Manufacturing|Spectral Information|Taxonomy|Biological Test Results: Active	15	155|157|161|165|167|175|1188|23443|158688|651631|651632|651633|651634|720516|720552|720634|720635|720637|720674|720675|720678|720679|720680|720681|720682|720683|720684|720685|720686|720687|720691|720692|720693|720719|720725|743012|743014|743015|743033|743035|743036|743040|743041|743042|743053|743054|743063|743064|743065|743066|743067|743069|743074|743075|743077|743078|743079|743080|743081|743083|…	20050326	001Chemical|10X CHEM|3WAY PHARM INC|4C Pharma Scientific Inc|A2B Chem|AA BLOCKS|AAA Chemistry|Aaron Chemicals LLC|AbaChemScene|abcr GmbH|ABI Chem|Acadechem|Accel Scientific|Accela ChemBio Inc.|Achemica|Achemtek|Acmec Biochemical|ACT Chemical|AHH Chemical co.,ltd|AiFChem, an XtalPi Company|AK Scientific, Inc. (AKSCI)|AKos Consulting & Solutions|Aladdin Scientific|Alfa Chemistry|Alichem|Amadis Chem…	Chemical Vendors|Curation Efforts|Governmental Organizations|Journal Publishers|Legacy Depositors|Research and Development|Subscription Services
222	Ammonia	ammonia|7664-41-7|Ammonia gas|Nitro-sil|Ammonia anhydrous|Ammoniakgas|Ammonia, anhydrous|Ammoniak|AM-Fol|Ammoniak Kconzentrierter|ammoniac|Aqueous ammonia|Caswell No. 041|Refrigerent R717|amoniaco|Ammoniaca|Amoniak|CCRIS 2278|HSDB 162|NH3|R 717 (ammonia)|EPA Pesticide Chemical Code 005302|Ammonia inhalant|Ammonium causticum|R 717|EINECS 231-635-3|UNII-5138Q19F1X|CHEBI:16134|5138Q19F1X|DTXSID00238…	17.031	H3N	1.000	0.000	-0.700	1	1	1	0	InChI=1S/H3N/h1H3	N	QGZKDVFQNNGYKY-UHFFFAOYSA-N	azane	17.026549100	17.026549100	0	1	0	0	0	0	0	0	0	191816	562531	260754	Ammonia	Agrochemical Information|Biological Test Results|Interactions and Pathways|Chemical and Physical Properties|Classification|Drug and Medication Information|Food Additives and Ingredients|Identification|Literature|Patents|Pharmacology and Biochemistry|Safety and Hazards|Toxicity|Use and Manufacturing|Associated Disorders and Diseases|Spectral Information|Taxonomy|Biological Test Results: Active	18	146636|147084|613857|613858|613859|613860|613861|613862|614224|677156|677157|1132810|1259407|1259408|1259410|1618237	20040916	001Chemical|10X CHEM|1st Scientific|3WAY PHARM INC|4C Pharma Scientific Inc|A2B Chem|A2Z Chemical|AA BLOCKS|AAA Chemistry|Aaron Chemicals LLC|AAT Bioquest|AbaChemScene|ABBLIS Chemicals|abcr GmbH|Abe Lab, University of Texas MD Anderson Cancer Center|ABI Chem|AbMole Bioscience|AbovChem LLC|Acadechem|ACBlock-Lab|Accel Scientific|Accela ChemBio Inc.|Ace Therapeutics|Acemol|Aceschem Inc|Achemica|Ache…	Chemical Vendors|Curation Efforts|Governmental Organizations|Journal Publishers|Legacy Depositors|NIH Initiatives|Research and Development|Subscription Services
25519	Ammonium sulfide	AMMONIUM SULFIDE|Diammonium sulfide|Ammonium sulphide|DIAMMONIUM SULPHIDE|AMMONIUM MONOSULPHIDE|AMMONIUM SULFIDE [MI]|Ammonium sulfide ((nh4)2S)|AMMONIUM SULPHIDE, TRUE|FEMA No. 2053|AMMONIUM SULFIDE [FHFI]|DIAMMONIUM SULFIDE [HSDB]|DTXSID60893218|AMMONIUM SULFIDE, SOLUTION|AMMONIUM SULPHIDE, SOLUTION|DTXCID001323150|AMMONIUM SULFHYDRATE SOLUTION|AMMONIUM HYDROGEN SULFIDE SOLUTION|einecs 235-223-…	68.150	H8N2S	3.000	0.000		3	2	1	0	InChI=1S/2H3N.S/h2*1H3;/q;;-2/p+2	[NH4+].[NH4+].[S-2]	UYJXRRSPUVSSMN-UHFFFAOYSA-P	diazanium;sulfide	68.04081944	68.04081944	0	3	0	0	0	0	0	0	0	2624	13762	5897		Chemical and Physical Properties|Classification|Drug and Medication Information|Food Additives and Ingredients|Identification|Literature|Patents|Pharmacology and Biochemistry|Safety and Hazards|Toxicity|Use and Manufacturing|Associated Disorders and Diseases	12		20050808	abcr GmbH|ABI Chem|Acmec Biochemical|Aladdin Scientific|Alfa Chemistry|Amadis Chemical|Ambinter|BenchChem|BOC Sciences|BroadPharm|Chembase.cn|ChemMol|ChemSpider|CymitQuimica|DiscoveryGate|Egon Willighagen, Department of Bioinformatics - BiGCaT, Maastricht University|Enamine|EPA DSSTox|EPA Substance Registry Services|FDA Global Substance Registration System (GSRS)|Finetech Industry Limited|Google …	Chemical Vendors|Curation Efforts|Governmental Organizations|Journal Publishers|Legacy Depositors|Research and Development|Subscription Services
12348	n-AMYL ACETATE	Amyl acetate|Pentyl acetate|628-63-7|n-Amyl acetate|N-PENTYL ACETATE|Acetic acid, pentyl ester|Amyl acetic ester|1-Pentyl acetate|Birnenoel|n-Pentyl ethanoate|Acetic acid, amyl ester|Amyl acetic ether|Amylazetat|Pent-acetate 28|1-Pentanol acetate|Octan amylu|Acetate d'amyle|Primary amyl acetate|Prim-amyl acetate|Amylazetat [German]|Holiday Pet Repellent|Holiday Repellent Dust|Octan amylu [Polish]…	130.180	C7H14O2	26.300	79.000	1.900	9	0	2	5	InChI=1S/C7H14O2/c1-3-4-5-6-9-7(2)8/h3-6H2,1-2H3	CCCCCOC(=O)C	PGMYKACGEOXYJE-UHFFFAOYSA-N	pentyl acetate	130.099379685	130.099379685	0	1	0	0	0	0	0	0	0	3682	101743	34387		Biological Test Results|Chemical and Physical Properties|Classification|Drug and Medication Information|Food Additives and Ingredients|Identification|Literature|Patents|Pharmacology and Biochemistry|Safety and Hazards|Toxicity|Use and Manufacturing|Associated Disorders and Diseases|Spectral Information|Taxonomy|Biological Test Results: Active|Biological Test Results: Micromolar	17	1576|212400|651631|651632|651633|651634|720516|720552|720634|720635|720637|720674|720675|720678|720679|720680|720681|720682|720683|720684|720685|720686|720687|720691|720692|720693|720719|720725|743012|743014|743015|743033|743035|743036|743040|743041|743042|743053|743054|743063|743064|743065|743066|743067|743069|743074|743075|743077|743078|743079|743080|743081|743083|743084|743085|743086|743091|74…	20050326	10X CHEM|A&J Pharmtech CO., LTD.|A2B Chem|AA BLOCKS|abcr GmbH|ABI Chem|Acadechem|Achemica|Achemtek|Acorn PharmaTech Product List|AK Scientific, Inc. (AKSCI)|AKos Consulting & Solutions|Aladdin Scientific|Alfa Chemistry|Amadis Chemical|Ambinter|AN PharmaTech|Angene Chemical|Anward|AppChem|Aurora Fine Chemicals LLC|Baker Lab, Chemistry Department, The University of North Carolina at Chapel Hill|Ben…	Chemical Vendors|Curation Efforts|Governmental Organizations|Journal Publishers|Legacy Depositors|NIH Initiatives|Research and Development|Subscription Services
61296	Isoamyl acetoacetate	Isoamyl acetoacetate|Acetoacetic acid isoamyl ester|3-Methylbutyl 3-oxobutanoate|Isopentyl 3-oxobutanoate|Isopentyl acetoacetate|Isoamyl acetylacetate|Isoamyl beta-ketobutyrate|Butanoic acid, 3-oxo-, 3-methylbutyl ester|3-Methylbutyl acetoacetate|Isopentyl beta-ketobutyrate|Acetoacetic acid, isopentyl ester|FEMA No. 3551|3-Methylbutyl beta-ketobutyrate|UNII-4QVH533ZIY|4QVH533ZIY|EINECS 218-991-5|…	172.220	C9H16O3	43.400	161.000	1.600	12	0	3	6	InChI=1S/C9H16O3/c1-7(2)4-5-12-9(11)6-8(3)10/h7H,4-6H2,1-3H3	CC(C)CCOC(=O)CC(=O)C	XHRGPLDMNNGHCX-UHFFFAOYSA-N	3-methylbutyl 3-oxobutanoate	172.109944368	172.109944368	0	1	0	0	0	0	0	0	0	7	416	116		Chemical and Physical Properties|Classification|Food Additives and Ingredients|Literature|Patents|Safety and Hazards|Use and Manufacturing|Spectral Information	8		20050327	001Chemical|10X CHEM|3WAY PHARM INC|A&J Pharmtech CO., LTD.|A2B Chem|AA BLOCKS|AbaChemScene|abcr GmbH|ABI Chem|Achemica|AHH Chemical co.,ltd|AiFChem, an XtalPi Company|AKos Consulting & Solutions|Aladdin Scientific|Alfa Chemistry|Alichem|Amadis Chemical|Ambinter|Anward|AppChem|AstaTech, Inc.|Aurora Fine Chemicals LLC|BenchChem|Bic Biotech|BLD Pharm|BOC Sciences|ChEBI|Chem-Space.com Database|Chemb…	Chemical Vendors|Curation Efforts|Governmental Organizations|Journal Publishers|Legacy Depositors|Research and Development|Subscription Services
31260	Isoamyl alcohol	Isoamyl alcohol|Isopentyl alcohol|3-Methylbutan-1-ol|Isopentanol|3-Methylbutanol|Isoamylol|Isobutylcarbinol|Iso-amylalkohol|2-Methyl-4-butanol|Isobutyl carbinol|ISOAMYLALCOHOL|Alcool isoamylique|Amylowy alkohol|Isoamyl alkohol|Alcool amilico|Fermentation amyl alcohol|i-Amyl Alcohol|3-Metil-butanolo|isopentan-1-ol|Isoamyl alcohol (natural)|1-Hydroxy-3-Methylbutane|FEMA No. 2057|FEMA Number 2057|NS…	88.150	C5H12O	20.200	25.100	1.200	6	1	1	2	InChI=1S/C5H12O/c1-5(2)3-4-6/h5-6H,3-4H2,1-2H3	CC(C)CCO	PHTQWCKDNZKARW-UHFFFAOYSA-N	3-methylbutan-1-ol	88.088815002	88.088815002	0	1	0	0	0	0	0	0	0	13885	63030	26400		Biological Test Results|Interactions and Pathways|Chemical and Physical Properties|Classification|Drug and Medication Information|Food Additives and Ingredients|Identification|Literature|Patents|Pharmacology and Biochemistry|Safety and Hazards|Toxicity|Use and Manufacturing|Associated Disorders and Diseases|Spectral Information|Taxonomy	16	346025|651631|651632|651633|651634|720516|720552|720634|720635|720637|720674|720675|720678|720679|720680|720681|720682|720683|720684|720685|720686|720687|720691|720692|720693|720719|720725|743012|743014|743015|743033|743035|743036|743040|743041|743042|743053|743054|743063|743064|743065|743066|743067|743069|743074|743075|743077|743078|743079|743080|743081|743083|743084|743085|743086|743091|743094|…	20040916	10X CHEM|1st Scientific|3WAY PHARM INC|A&J Pharmtech CO., LTD.|A2B Chem|AA BLOCKS|AAA Chemistry|abcr GmbH|ABI Chem|Acadechem|Achemica|Acmec Biochemical|AHH Chemical co.,ltd|AK Scientific, Inc. (AKSCI)|AKos Consulting & Solutions|Aladdin Scientific|Alfa Chemistry|Amadis Chemical|Ambinter|AN PharmaTech|Angene Chemical|Anward|AppChem|Aurora Fine Chemicals LLC|Avantor Inc|Baker Lab, Chemistry Departm…	Chemical Vendors|Curation Efforts|Governmental Organizations|Journal Publishers|Legacy Depositors|NIH Initiatives|Research and Development|Subscription Services
8060	Pentylamine	Amylamine|Pentylamine|110-58-7|1-Pentylamine|pentan-1-amine|N-AMYLAMINE|1-Aminopentane|n-Pentylamine|1-Pentanamine|Monoamylamine|monopentylamine|CCRIS 6210|pentyl amine|n--Amylamine|UNII-E05QM3V8EF|NSC 7906|EINECS 203-780-2|BRN 0505953|AI3-15379|NSC-7906|N-AMYLAMINE [MI]|PENTYLAMINE [FHFI]|DTXSID0021919|FEMA NO. 4242|CHEBI:74848|EC 203-780-2|4-04-00-00674 (Beilstein Handbook Reference)|1-PENTYLAM…	87.160	C5H13N	26.000	19.900	1.500	6	1	1	3	InChI=1S/C5H13N/c1-2-3-4-5-6/h2-6H2,1H3	CCCCCN	DPBLXKKOBLCELK-UHFFFAOYSA-N	pentan-1-amine	87.104799419	87.104799419	0	1	0	0	0	0	0	0	0	893	59364	20390		Biological Test Results|Interactions and Pathways|Chemical and Physical Properties|Classification|Food Additives and Ingredients|Literature|Patents|Safety and Hazards|Toxicity|Use and Manufacturing|Spectral Information|Taxonomy|Biological Test Results: Active	13	1188|1259407	20050326	10X CHEM|A&J Pharmtech CO., LTD.|A2B Chem|AA BLOCKS|AAA Chemistry|abcr GmbH|ABI Chem|Acadechem|Accel Scientific|Achemica|Achemtek|AiFChem, an XtalPi Company|AK Scientific, Inc. (AKSCI)|AKos Consulting & Solutions|Aladdin Scientific|Alfa Chemistry|Amadis Chemical|Ambinter|AN PharmaTech|Angene Chemical|Anward|Apexmol|AppChem|AstaTech, Inc.|Aurora Fine Chemicals LLC|BenchChem|Bic Biotech|BindingDB|B…	Chemical Vendors|Curation Efforts|Governmental Organizations|Journal Publishers|Legacy Depositors|Research and Development|Subscription Services
7894	Isoamylamine	ISOAMYLAMINE|Isopentylamine|107-85-7|3-METHYLBUTAN-1-AMINE|3-Methylbutylamine|1-Amino-3-methylbutane|Monoisoamylamine|Leucamine|Isovalerylamine|3-Methylbutanamine|1-Butanamine, 3-methyl-|Monoisopentylamine|3-Methyl-1-butanamine|gamma-Isoamylamine|Isobutylcarbylamine|3-Methyl-Butylamine|1-Aminoisopentane|Butylamine, 3-methyl-|3,3-Dimethylpropylamine|.gamma.-Isoamylamine|2-(2-isopropyl)ethylamine|P…	87.160	C5H13N	26.000	25.100	1.000	6	1	1	2	InChI=1S/C5H13N/c1-5(2)3-4-6/h5H,3-4,6H2,1-2H3	CC(C)CCN	BMFVGAAISNGQNM-UHFFFAOYSA-N	3-methylbutan-1-amine	87.104799419	87.104799419	0	1	0	0	0	0	0	0	0	466	19248	6052		Biological Test Results|Interactions and Pathways|Chemical and Physical Properties|Classification|Drug and Medication Information|Food Additives and Ingredients|Literature|Patents|Pharmacology and Biochemistry|Safety and Hazards|Use and Manufacturing|Spectral Information|Taxonomy|Biological Test Results: Active	14	155|157|161|165|167|175|101210|1345438	20050326	10X CHEM|3WAY PHARM INC|A2B Chem|AA BLOCKS|AAA Chemistry|Aaron Chemicals LLC|abcr GmbH|ABI Chem|AbMole Bioscience|Accel Scientific|Achemica|AHH Chemical co.,ltd|AiFChem, an XtalPi Company|AK Scientific, Inc. (AKSCI)|AKos Consulting & Solutions|Aladdin Scientific|Alfa Chemistry|Amadis Chemical|Ambinter|Angene Chemical|Anward|AppChem|AstaTech, Inc.|Aurora Fine Chemicals LLC|BenchChem|Bic Biotech|Bi…	Chemical Vendors|Curation Efforts|Governmental Organizations|Journal Publishers|Legacy Depositors|NIH Initiatives|Research and Development|Subscription Services
6430804	2-Butenoic acid, 2-methyl-, pentyl ester, (2Z)-	Pentyl 2-methylisocrotonate|7785-63-9|pentyl (Z)-2-methylbut-2-enoate|Pentyl 2-methyl-2-butenoate|2-Butenoic acid, 2-methyl-, pentyl ester, (2Z)-|EINECS 232-083-6|AI3-33334|DTXSID70884430|2-Butenoic acid, 2-methyl-, pentyl ester, (Z)-|2-Butenoic acid, 2-methyl-, pentyl ester, (E)-|DTXCID801023871|Pentyl (2Z)-2-methyl-2-butenoate|232-083-6|Pentyl angelate|SCHEMBL10602340|pentyl (z)-2-methyl-2-bute…	170.250	C10H18O2	26.300	159.000	3.100	12	0	2	6	InChI=1S/C10H18O2/c1-4-6-7-8-12-10(11)9(3)5-2/h5H,4,6-8H2,1-3H3/b9-5-	CCCCCOC(=O)/C(=C\C)/C	XJWDRSSGOHXOLQ-UITAMQMPSA-N	pentyl (Z)-2-methylbut-2-enoate	170.130679813	170.130679813	0	1	0	0	0	0	1	1	0	4	12	8		Chemical and Physical Properties|Classification|Food Additives and Ingredients|Literature|Patents|Safety and Hazards|Use and Manufacturing|Spectral Information|Taxonomy	9		20060428	ABI Chem|AKos Consulting & Solutions|Alfa Chemistry|BenchChem|BLD Pharm|BOC Sciences|ChemIDplus|Chemieliva Pharmaceutical Co., Ltd|ChemSpider|Egon Willighagen, Department of Bioinformatics - BiGCaT, Maastricht University|EPA DSSTox|EPA Substance Registry Services|EvitaChem|Google Patents|J&H Chemical Co.,ltd|Japan Chemical Substance Dictionary (Nikkaji)|MolGenie|NextBio|NIST Chemistry WebBook|NIS…	Chemical Vendors|Curation Efforts|Governmental Organizations|Journal Publishers|Legacy Depositors|Research and Development|Subscription Services
5366155	2-Butenoic acid, 2-methyl-, 3-methylbutyl ester, (2Z)-	2-Butenoic acid, 2-methyl-, 3-methylbutyl ester, (2Z)-|EINECS 233-985-2|2-Butenoic acid, 2-methyl-, 3-methylbutyl ester, (Z)-|DTXSID70884475|Isopentyl 2-methylcrotonate (Z)-|3-Methylbutyl (2Z)-2-methyl-2-butenoate|DTXCID701023911|Angelic Acid Isoamyl Ester|10482-55-0|Isoamyl angelate|3-Methylbutyl angelate|(Z)-isopentyl 2-methylbut-2-enoate|3-methylbutyl (Z)-2-methylbut-2-enoate|iso-Amyl tiglate|…	170.250	C10H18O2	26.300	169.000	3.000	12	0	2	5	InChI=1S/C10H18O2/c1-5-9(4)10(11)12-7-6-8(2)3/h5,8H,6-7H2,1-4H3/b9-5-	C/C=C(/C)\C(=O)OCCC(C)C	ZARFDQHJMNVNLE-UITAMQMPSA-N	3-methylbutyl (Z)-2-methylbut-2-enoate	170.130679813	170.130679813	0	1	0	0	0	0	1	1	0	10	153	44		Chemical and Physical Properties|Classification|Food Additives and Ingredients|Literature|Patents|Safety and Hazards|Use and Manufacturing|Spectral Information|Taxonomy	9		20050327	10X CHEM|3WAY PHARM INC|A2B Chem|AA BLOCKS|AbaChemScene|abcr GmbH|ABI Chem|Acadechem|Activate Scientific|AEchem Scientific Corp., USA|AiFChem, an XtalPi Company|AKos Consulting & Solutions|Alfa Chemistry|Alichem|Amadis Chemical|Ambeed|Ambinter|AN PharmaTech|AppChem|AstaTech, Inc.|BenchChem|BLD Pharm|BOC Sciences|Chem-Space.com Database|Chemenu Inc.|ChemIDplus|Chemieliva Pharmaceutical Co., Ltd|Ch…	Chemical Vendors|Curation Efforts|Governmental Organizations|Journal Publishers|Legacy Depositors|Research and Development|Subscription Services
100495	Pentyl anthranilate	Pentyl anthranilate|30100-15-3|Pentyl 2-aminobenzoate|Benzoic acid, 2-amino-, pentyl ester|AMYL ANTHRANILATE|JFQ1HHK2EN|NSC-309826|anthranilic acid n-pentyl ester|EINECS 250-049-9|Benzoic acid, 2-amino-,pentyl ester|UNII-JFQ1HHK2EN|AI3-36706|Pentyl 2-aminobenzoate #|SCHEMBL3102580|DTXSID70184189|ANTHRANILIC ACID AMYL ESTER|NSC309826|AKOS010556259|NSC 309826|DS-007121|NS00028850|Q63409011	207.270	C12H17NO2	52.300	194.000	4.000	15	1	3	6	InChI=1S/C12H17NO2/c1-2-3-6-9-15-12(14)10-7-4-5-8-11(10)13/h4-5,7-8H,2-3,6,9,13H2,1H3	CCCCCOC(=O)C1=CC=CC=C1N	JCKCYPSMCQDSHT-UHFFFAOYSA-N	pentyl 2-aminobenzoate	207.125928785	207.125928785	0	1	0	0	0	0	0	0	0	1	163	108		Biological Test Results|Chemical and Physical Properties|Classification|Literature|Patents|Spectral Information	6	330	20050326	3WAY PHARM INC|A&J Pharmtech CO., LTD.|A2B Chem|AA BLOCKS|AAA Chemistry|ABI Chem|AKos Consulting & Solutions|Alfa Chemistry|Ambinter|Aurora Fine Chemicals LLC|BenchChem|ChemDB|Chemhere|ChemIDplus|Chemieliva Pharmaceutical Co., Ltd|ChemMol|ChemSpider|ChemTik|Debye Scientific Co., Ltd|DiscoveryGate|DTP/NCI|Egon Willighagen, Department of Bioinformatics - BiGCaT, Maastricht University|EPA DSSTox|FDA…	Chemical Vendors|Curation Efforts|Governmental Organizations|Journal Publishers|Legacy Depositors|Research and Development|Subscription Services
7193	Isoamyl benzoate	Isoamyl benzoate|Isopentyl benzoate|94-46-2|3-Methylbutyl benzoate|Isopentyl alcohol, benzoate|1-Butanol, 3-methyl-, benzoate|1-(3-Methyl)butyl benzoate|3-Methyl-1-butyl benzoate|BENZOIC ACID, ISOPENTYL ESTER|Benzoic acid, 1-(3-methyl)butyl ester|FEMA No. 2058|Isoamyl benzoate (natural)|NSC 9284|1-Butanol, 3-methyl-, 1-benzoate|EINECS 202-334-4|BRN 1946447|0AY72CK43K|DTXSID8047185|AI3-01966|NSC-9…	192.250	C12H16O2	26.300	169.000	3.800	14	0	2	5	InChI=1S/C12H16O2/c1-10(2)8-9-14-12(13)11-6-4-3-5-7-11/h3-7,10H,8-9H2,1-2H3	CC(C)CCOC(=O)C1=CC=CC=C1	MLLAPOCBLWUFAP-UHFFFAOYSA-N	3-methylbutyl benzoate	192.115029749	192.115029749	0	1	0	0	0	0	0	0	0	51	2730	1080		Biological Test Results|Chemical and Physical Properties|Classification|Food Additives and Ingredients|Literature|Patents|Pharmacology and Biochemistry|Safety and Hazards|Toxicity|Use and Manufacturing|Spectral Information|Taxonomy|Biological Test Results: Active	13	155|157|161|165|167|175|651631|651632|651633|651634|720516|720552|720634|720635|720637|720674|720675|720678|720679|720680|720681|720682|720683|720684|720685|720686|720687|720691|720692|720693|720719|720725|743012|743014|743015|743033|743035|743036|743040|743041|743042|743053|743054|743063|743064|743065|743066|743067|743069|743074|743075|743077|743078|743079|743080|743081|743083|743084|743085|7430…	20050326	001Chemical|10X CHEM|3WAY PHARM INC|A&J Pharmtech CO., LTD.|A2B Chem|AA BLOCKS|AAA Chemistry|Aaron Chemicals LLC|AbaChemScene|abcr GmbH|ABI Chem|Accel Scientific|Accela ChemBio Inc.|Achemica|Achemtek|Acmec Biochemical|AHH Chemical co.,ltd|AK Scientific, Inc. (AKSCI)|AKos Consulting & Solutions|Aladdin Scientific|Alfa Chemistry|Alichem|Amadis Chemical|Ambeed|AN PharmaTech|Anward|AppChem|AstaTech, …	Chemical Vendors|Curation Efforts|Governmental Organizations|Journal Publishers|Legacy Depositors|NIH Initiatives|Research and Development|Subscription Services
7795	Isoamyl butyrate	Isoamyl butyrate|Isopentyl butyrate|106-27-4|3-Methylbutyl butanoate|Isoamyl butanoate|ISOPENTYL BUTANOATE|3-Methylbutyl butyrate|Butanoic acid, 3-methylbutyl ester|Butyric acid, isopentyl ester|Isoamyl-n-butyrate|Isopentyl alcohol, butyrate|Isoamyl butylate|Butyric acid isoamylester|FEMA No. 2060|Isoamyl butyrate (natural)|Isopentyl-n-butyrate|3-Methyl-1-butyl butanoate|CCRIS 6556|butanoic acid …	158.240	C9H18O2	26.300	108.000	2.600	11	0	2	6	InChI=1S/C9H18O2/c1-4-5-9(10)11-7-6-8(2)3/h8H,4-7H2,1-3H3	CCCC(=O)OCCC(C)C	PQLMXFQTAMDXIZ-UHFFFAOYSA-N	3-methylbutyl butanoate	158.130679813	158.130679813	0	1	0	0	0	0	0	0	0	179	7680	2449		Biological Test Results|Interactions and Pathways|Chemical and Physical Properties|Classification|Food Additives and Ingredients|Literature|Patents|Pharmacology and Biochemistry|Safety and Hazards|Toxicity|Use and Manufacturing|Associated Disorders and Diseases|Spectral Information|Taxonomy|Biological Test Results: Micromolar	15	155|157|161|165|167|175|651631|651632|651633|651634|720516|720552|720634|720635|720637|720674|720675|720678|720679|720680|720681|720682|720683|720684|720685|720686|720687|720691|720692|720693|720719|720725|743012|743014|743015|743033|743035|743036|743040|743041|743042|743053|743054|743063|743064|743065|743066|743067|743069|743074|743075|743077|743078|743079|743080|743081|743083|743084|743085|7430…	20050326	001Chemical|10X CHEM|3WAY PHARM INC|A&J Pharmtech CO., LTD.|A2B Chem|AA BLOCKS|AAA Chemistry|Aaron Chemicals LLC|AbaChemScene|abcr GmbH|ABI Chem|Acadechem|Accel Scientific|Achemica|Achemtek|Acmec Biochemical|AHH Chemical co.,ltd|AK Scientific, Inc. (AKSCI)|AKos Consulting & Solutions|Aladdin Scientific|Alfa Chemistry|Alichem|Amadis Chemical|Ambeed|AN PharmaTech|Anward|AppChem|AstaTech, Inc.|Baker…	Chemical Vendors|Curation Efforts|Governmental Organizations|Journal Publishers|Legacy Depositors|NIH Initiatives|Research and Development|Subscription Services
75554	Amyl isobutyrate	Amyl isobutyrate|Pentyl isobutyrate|2445-72-9|Pentyl 2-methylpropanoate|Propanoic acid, 2-methyl-, pentyl ester|Isobutyric acid, pentyl ester|Pentyl 2-methylpropionate|7UEX06WJZW|EINECS 219-494-6|AI3-06017|DTXSID5074341|N-PENTYL 2-METHYLPROPANOATE|2-METHYLPROPIONIC ACID PENTYL ESTER|DTXCID9037082|219-494-6|Propanoic acid,2-methyl-, pentyl ester|UNII-7UEX06WJZW|Amylisobutyrat|Pentyl isobutanoate|n…	158.240	C9H18O2	26.300	108.000	3.000	11	0	2	6	InChI=1S/C9H18O2/c1-4-5-6-7-11-9(10)8(2)3/h8H,4-7H2,1-3H3	CCCCCOC(=O)C(C)C	UYGGIIOLYXRSQY-UHFFFAOYSA-N	pentyl 2-methylpropanoate	158.130679813	158.130679813	0	1	0	0	0	0	0	0	0	19	645	228		Chemical and Physical Properties|Classification|Food Additives and Ingredients|Literature|Patents|Safety and Hazards|Use and Manufacturing|Spectral Information|Taxonomy	9		20050327	3WAY PHARM INC|A&J Pharmtech CO., LTD.|A2B Chem|AA BLOCKS|AAA Chemistry|ABI Chem|AHH Chemical co.,ltd|AKos Consulting & Solutions|Alfa Chemistry|Ambinter|AN PharmaTech|BenchChem|Bic Biotech|BLD Pharm|BOC Sciences|ChEBI|Chem-Impex|Chembase.cn|ChemIDplus|Chemieliva Pharmaceutical Co., Ltd|Cheminformatics Friedrich-Schiller-University Jena|ChemMol|ChemSpider|ChemTik|CymitQuimica|Debye Scientific Co.…	Chemical Vendors|Curation Efforts|Governmental Organizations|Journal Publishers|Legacy Depositors|Research and Development|Subscription Services
519786	Isoamyl isobutyrate	Isoamyl isobutyrate|Isopentyl isobutyrate|2050-01-3|Propanoic acid, 2-methyl-, 3-methylbutyl ester|3-Methylbutyl 2-methylpropanoate|3-Methylbutyl isobutyrate|Isoamyl isobutanoate|Isoamyl 2-methylpropanoate|Isobutyric acid, isopentyl ester|Isopentyl 2-methylpropanoate|3-Methyl-1-butyl isobutyrate|Isopentyl alcohol, isobutyrate|RF0ZT103EG|FEMA No. 3507|DTXSID0062131|CHEBI:87537|ISOAMYL ISOBUTYRATE …	158.240	C9H18O2	26.300	117.000	2.800	11	0	2	5	InChI=1S/C9H18O2/c1-7(2)5-6-11-9(10)8(3)4/h7-8H,5-6H2,1-4H3	CC(C)CCOC(=O)C(C)C	VFTGLSWXJMRZNB-UHFFFAOYSA-N	3-methylbutyl 2-methylpropanoate	158.130679813	158.130679813	0	1	0	0	0	0	0	0	0	41	2394	717		Chemical and Physical Properties|Classification|Food Additives and Ingredients|Literature|Patents|Pharmacology and Biochemistry|Safety and Hazards|Use and Manufacturing|Spectral Information|Taxonomy	10		20050327	001Chemical|10X CHEM|1st Scientific|A&J Pharmtech CO., LTD.|A2B Chem|AA BLOCKS|Aaron Chemicals LLC|AbaChemScene|abcr GmbH|ABI Chem|Acadechem|Accel Scientific|Achemica|Acmec Biochemical|AHH Chemical co.,ltd|AiFChem, an XtalPi Company|AK Scientific, Inc. (AKSCI)|AKos Consulting & Solutions|Aladdin Scientific|Alfa Chemistry|Alichem|Amadis Chemical|Ambeed|Angene Chemical|Anward|AppChem|AstaTech, Inc.…	Chemical Vendors|Curation Efforts|Governmental Organizations|Journal Publishers|Legacy Depositors|NIH Initiatives|Research and Development|Subscription Services
108505	alpha-Amylcinnamaldehyde diethyl acetal	2-Diethoxymethyl-1-phenylhept-1-ene|alpha-Amylcinnamaldehyde diethyl acetal|1,1-Diethoxy-2-amyl-3-phenyl-2-propene|EINECS 262-413-4|(2-(Diethoxymethyl)-1-heptenyl)benzene|1,1-Diethoxy-2-n-amyl-3-phenylacrolein|alpha-Amylcinnamic aldehyde diethyl acetal|1,1-Diethoxy-2-(phenylmethylene) heptane|Benzene, (2-(diethoxymethyl)-1-heptenyl)-|3FMP5Z2ZYW|alpha-Amylcinnamaldehyde, diethyl acetal|DTXSID90694…	276.400	C18H28O2	18.500	248.000	5.600	20	0	2	10	InChI=1S/C18H28O2/c1-4-7-9-14-17(18(19-5-2)20-6-3)15-16-12-10-8-11-13-16/h8,10-13,15,18H,4-7,9,14H2,1-3H3	CCCCCC(=CC1=CC=CC=C1)C(OCC)OCC	MPKOLWUWOADQCX-UHFFFAOYSA-N	2-(diethoxymethyl)hept-1-enylbenzene	276.208930132	276.208930132	0	1	0	0	0	0	1	0	1	3	68	18		Classification|Literature|Patents|Safety and Hazards|Toxicity|Use and Manufacturing	6		20050808	ABI Chem|AKos Consulting & Solutions|Aurora Fine Chemicals LLC|ChemDB|ChemIDplus|Chemieliva Pharmaceutical Co., Ltd|ChemSpider|Cooke Chemical Co., Ltd|EPA DSSTox|EPA Substance Registry Services|Google Patents|Hairui Chemical|IBM|LeadScope|Mcule|MolGenie|NextBio|NORMAN Suspect List Exchange|PATENTSCOPE (WIPO)|PubChem Reference Collection|Sigma-Aldrich|Springer Nature|SureChEMBL|ToxPlanet|ZeroPM - …	Chemical Vendors|Curation Efforts|Governmental Organizations|Journal Publishers|Legacy Depositors|Research and Development|Subscription Services
62337	[2-(Dimethoxymethyl)-1-heptenyl]benzene	2-(dimethoxymethyl)hept-1-enylbenzene|91-87-2|[2-(Dimethoxymethyl)-1-heptenyl]benzene|a-Amylcinnamaldehyde dimethyl acetal|alpha-amyl cinnamaldehyde dimethyl acetal|SCHEMBL874602|DTXSID1052612|CHEBI:171701|QCHZKUPVENJLAW-UHFFFAOYSA-N|AAA09187|?-Amylcinnamaldehyde dimethyl acetal|NS00011961|alpha-Amylcinnamaldehyde Dimethyl Acetal; a-Amylcinnamaldehyde dimethyl acetal	248.360	C16H24O2	18.500	225.000	4.900	18	0	2	8	InChI=1S/C16H24O2/c1-4-5-7-12-15(16(17-2)18-3)13-14-10-8-6-9-11-14/h6,8-11,13,16H,4-5,7,12H2,1-3H3	CCCCCC(=CC1=CC=CC=C1)C(OC)OC	QCHZKUPVENJLAW-UHFFFAOYSA-N	2-(dimethoxymethyl)hept-1-enylbenzene	248.177630004	248.177630004	0	1	0	0	0	0	1	0	1	1	151	56		Chemical and Physical Properties|Classification|Literature|Patents|Safety and Hazards|Use and Manufacturing	6		20050808	ABI Chem|Biosynth|ChEBI|ChemDB|Chemieliva Pharmaceutical Co., Ltd|Cheminformatics Friedrich-Schiller-University Jena|ChemSpider|Clearsynth|CymitQuimica|EPA DSSTox|Google Patents|Hairui Chemical|IBM|LGC Standards|MolGenie|Molport|NextBio|NORMAN Suspect List Exchange|Parchem|PATENTSCOPE (WIPO)|RR Scientific|Smolecule|SureChEMBL|THE BioTek|ZeroPM - Zero Pollution of Persistent, Mobile Substances	Chemical Vendors|Curation Efforts|Governmental Organizations|Legacy Depositors|Research and Development|Subscription Services
6437178	Methyl 2-((2-(phenylmethylene)octylidene)amino)benzoate	Methyl 2-((2-(phenylmethylene)octylidene)amino)benzoate|Methyl 2-[[2-(phenylmethylene)octylidene]amino]benzoate|267-798-2|XTFDJRLNMKZPCR-FSCFHPQOSA-N	349.500	C23H27NO2	38.700	463.000	6.500	26	0	3	10	InChI=1S/C23H27NO2/c1-3-4-5-7-14-20(17-19-12-8-6-9-13-19)18-24-22-16-11-10-15-21(22)23(25)26-2/h6,8-13,15-18H,3-5,7,14H2,1-2H3/b20-17+,24-18?	CCCCCC/C(=C\C1=CC=CC=C1)/C=NC2=CC=CC=C2C(=O)OC	XTFDJRLNMKZPCR-FSCFHPQOSA-N	methyl 2-[[(2E)-2-benzylideneoctylidene]amino]benzoate	349.204179104	349.204179104	0	1	0	0	0	0	1	1	0	0	0	0		Chemical and Physical Properties|Classification|Patents|Safety and Hazards|Use and Manufacturing	5		20060428	ABI Chem|Bic Biotech|ChemIDplus|ChemSpider|Japan Chemical Substance Dictionary (Nikkaji)|MolGenie|NextBio|PATENTSCOPE (WIPO)|PubChem Reference Collection|ToxPlanet|ZeroPM - Zero Pollution of Persistent, Mobile Substances|ZINC	Chemical Vendors|Curation Efforts|Governmental Organizations|Legacy Depositors|Research and Development|Subscription Services
6436780	2-Propenoic acid, 3-phenyl-, pentyl ester	EINECS 222-478-1|AI3-24209|NSC 46140|2-Propenoic acid, 3-phenyl-, pentyl ester|DTXSID7063051|3487-99-8|DTXCID5038913|Cinnamic acid, pentyl ester (8CI)|cis-Amyl cinnamate|SCHEMBL17629134|QDRJCWZGTMRXCL-KHPPLWFESA-N	218.290	C14H18O2	26.300	215.000	4.400	16	0	2	7	InChI=1S/C14H18O2/c1-2-3-7-12-16-14(15)11-10-13-8-5-4-6-9-13/h4-6,8-11H,2-3,7,12H2,1H3/b11-10-	CCCCCOC(=O)/C=C\C1=CC=CC=C1	QDRJCWZGTMRXCL-KHPPLWFESA-N	pentyl (Z)-3-phenylprop-2-enoate	218.130679813	218.130679813	0	1	0	0	0	0	1	1	0	0	44	2		Chemical and Physical Properties|Classification|Food Additives and Ingredients|Patents|Safety and Hazards|Use and Manufacturing	6		20060428	ABI Chem|ChemIDplus|ChemSpider|Google Patents|NextBio|NIST Mass Spectrometry Data Center|NovoSeek|PATENTSCOPE (WIPO)|PubChem Reference Collection|SureChEMBL|ZINC	Chemical Vendors|Curation Efforts|Governmental Organizations|Legacy Depositors|Research and Development|Subscription Services
62660	3-Methylbut-1-yl 3-phenylacrylate	CHEMBL3183801|3-methylbut-1-yl 3-phenylacrylate	218.290	C14H18O2	26.300	225.000	4.300	16	0	2	6	InChI=1S/C14H18O2/c1-12(2)10-11-16-14(15)9-8-13-6-4-3-5-7-13/h3-9,12H,10-11H2,1-2H3	CC(C)CCOC(=O)C=CC1=CC=CC=C1	JFHCDEYLWGVZMX-UHFFFAOYSA-N	3-methylbutyl 3-phenylprop-2-enoate	218.130679813	218.130679813	0	1	0	0	0	0	1	0	1	3	223	105		Classification|Literature|Patents|Use and Manufacturing|Spectral Information	5		20050327	ABI Chem|Achemica|AN PharmaTech|ChEMBL|ChemDB|Chemieliva Pharmaceutical Co., Ltd|Cheminformatics Friedrich-Schiller-University Jena|ChemMol|ChemSpider|ChemTik|EPA DSSTox|EPA Substance Registry Services|Google Patents|Hairui Chemical|IBM|MassBank Europe|Mcule|MolCore|Molecule Market|MolGenie|MP Biomedicals|NextBio|Parchem|PATENTSCOPE (WIPO)|Springer Nature|SureChEMBL|Wubei-Biochem	Chemical Vendors|Curation Efforts|Governmental Organizations|Journal Publishers|Legacy Depositors|Research and Development|Subscription Services
582291	1-Heptanol, 2-(phenylmethylene)-, acetate	2-benzylideneheptyl acetate|7493-78-9|1-Heptanol, 2-(phenylmethylene)-, acetate|1-Heptanol,2-(phenylmethylene)-, 1-acetate|1-Heptanol, 2-(phenylmethylene)-, 1-acetate|alpha-amyl cinnamyl acetate|SCHEMBL1171598|DTXSID80864081|CMJSVJIGLBDCME-UHFFFAOYSA-N|AKOS024333647|(2E)-2-pentyl-3-phenyl-2-propenyl acetate|NS00045895	246.340	C16H22O2	26.300	262.000	4.900	18	0	2	8	InChI=1S/C16H22O2/c1-3-4-6-11-16(13-18-14(2)17)12-15-9-7-5-8-10-15/h5,7-10,12H,3-4,6,11,13H2,1-2H3	CCCCCC(=CC1=CC=CC=C1)COC(=O)C	CMJSVJIGLBDCME-UHFFFAOYSA-N	2-benzylideneheptyl acetate	246.161979940	246.161979940	0	1	0	0	0	0	1	0	1	1	130	28		Chemical and Physical Properties|Classification|Food Additives and Ingredients|Literature|Patents|Safety and Hazards|Use and Manufacturing	7		20050327	A2B Chem|ABI Chem|AKos Consulting & Solutions|Aurora Fine Chemicals LLC|BenchChem|BOC Sciences|ChemDB|Chemieliva Pharmaceutical Co., Ltd|Cheminformatics Friedrich-Schiller-University Jena|ChemSpider|ChemTik|Clearsynth|CymitQuimica|EPA DSSTox|EPA Substance Registry Services|EvitaChem|Hairui Chemical|J&H Chemical Co.,ltd|Mcule|MolGenie|NextBio|NORMAN Suspect List Exchange|PATENTSCOPE (WIPO)|Sigma-A…	Chemical Vendors|Curation Efforts|Governmental Organizations|Legacy Depositors|Research and Development|Subscription Services
7584	alpha-Amyl cinnamyl alcohol	2-Pentylcinnamic alcohol|alpha-amyl cinnamyl alcohol|SCHEMBL872839|2-(phenylmethylidene)heptan-1-ol|LIPHCKNQPJXUQF-UHFFFAOYSA-N|AKOS028108453|G92398	204.310	C14H20O	20.200	178.000	4.400	15	1	1	6	InChI=1S/C14H20O/c1-2-3-5-10-14(12-15)11-13-8-6-4-7-9-13/h4,6-9,11,15H,2-3,5,10,12H2,1H3	CCCCCC(=CC1=CC=CC=C1)CO	LIPHCKNQPJXUQF-UHFFFAOYSA-N	2-benzylideneheptan-1-ol	204.151415257	204.151415257	0	1	0	0	0	0	1	0	1	11	343	113		Classification|Literature|Patents|Use and Manufacturing|Spectral Information	5		20050327	A2B Chem|ABI Chem|Acadechem|Accel Scientific|Activate Scientific|AKos Consulting & Solutions|Alfa Chemistry|Amadis Chemical|Ark Pharm, Inc.|AstaTech, Inc.|Aurora Fine Chemicals LLC|ChemDB|Chemieliva Pharmaceutical Co., Ltd|Cheminformatics Friedrich-Schiller-University Jena|ChemSpider|ChemTik|Clearsynth|Cooke Chemical Co., Ltd|CymitQuimica|eMolecules|EPA DSSTox|EPA Substance Registry Services|Goog…	Chemical Vendors|Curation Efforts|Governmental Organizations|Journal Publishers|Legacy Depositors|Research and Development|Subscription Services
20838596	(E)-alpha-amylcinnamyl formate	9KDU777EKJ|(E)-alpha-amylcinnamyl formate|SCHEMBL5165040|.ALPHA.-AMYLCINNAMYL FORMATE, (E)-|Q27272670|1-HEPTANOL, 2-(PHENYLMETHYLENE)-, 1-FORMATE, (E)-	232.320	C15H20O2	26.300	227.000	4.900	17	0	2	8	InChI=1S/C15H20O2/c1-2-3-5-10-15(12-17-13-16)11-14-8-6-4-7-9-14/h4,6-9,11,13H,2-3,5,10,12H2,1H3/b15-11+	CCCCC/C(=C\C1=CC=CC=C1)/COC=O	AWNFWGNFOOJDNO-RVDMUPIBSA-N	[(2E)-2-benzylideneheptyl] formate	232.146329876	232.146329876	0	1	0	0	0	0	1	1	0	0	20	6		Patents	1		20071205	ChemSpider|Egon Willighagen, Department of Bioinformatics - BiGCaT, Maastricht University|FDA Global Substance Registration System (GSRS)|SureChEMBL|Wikidata	Curation Efforts|Governmental Organizations|Legacy Depositors|Research and Development
6435835	alpha-Pentylcinnamyl isovalerate	ALPHA-AMYLCINNAMYL ISOVALERATE|alpha-Pentylcinnamyl isovalerate|2-Benzylidene-1-heptyl isovalerate|ZR2O0NCP37|2-Benzylideneheptyl isovalerate|FEMA No. 2067|alpha-Amylcinnamyl isovalerianate|2-(Phenylmethylene)heptyl 3-methylbutanoate|Butanoic acid, 3-methyl-, 2-(phenylmethylene)heptyl ester|Isovaleric acid, beta-pentylcinnamyl ester|alpha-Amyl-beta-phenylacryl 3-methylbutanoate|DTXSID10920523|749…	288.400	C19H28O2	26.300	312.000	6.200	21	0	2	10	InChI=1S/C19H28O2/c1-4-5-7-12-18(14-17-10-8-6-9-11-17)15-21-19(20)13-16(2)3/h6,8-11,14,16H,4-5,7,12-13,15H2,1-3H3/b18-14-	CCCCC/C(=C/C1=CC=CC=C1)/COC(=O)CC(C)C	RNKTVAMGERKTEZ-JXAWBTAJSA-N	[(2Z)-2-benzylideneheptyl] 3-methylbutanoate	288.208930132	288.208930132	0	1	0	0	0	0	1	1	0	1	71	18		Chemical and Physical Properties|Classification|Food Additives and Ingredients|Literature|Patents|Pharmacology and Biochemistry|Safety and Hazards|Use and Manufacturing	8		20060428	ABI Chem|AN PharmaTech|BOC Sciences|ChEBI|ChemIDplus|ChemMol|ChemSpider|Egon Willighagen, Department of Bioinformatics - BiGCaT, Maastricht University|EPA DSSTox|FDA Global Substance Registration System (GSRS)|Google Patents|Human Metabolome Database (HMDB)|J&H Chemical Co.,ltd|Metabolomics Workbench|MolGenie|NextBio|NORMAN Suspect List Exchange|Parchem|PubChem Reference Collection|SureChEMBL|Wik…	Chemical Vendors|Curation Efforts|Governmental Organizations|Legacy Depositors|NIH Initiatives|Research and Development|Subscription Services
117549	2-Cyclopenten-1-one, 2-pentyl-	2-Pentyl-2-cyclopenten-1-one|25564-22-1|2-Pentylcyclopent-2-en-1-one|2-Cyclopenten-1-one, 2-pentyl-|Amyl cyclopentenone|BRN 1857975|EINECS 247-104-4|1UOK9N9N72|DTXSID6029331|DTXCID809331|EC 247-104-4|4-07-00-00195 (Beilstein Handbook Reference)|2Pentylcyclopent2en1one|2Cyclopenten1one, 2pentyl|247-104-4|2-Pentyl-2-Cyclopentene-1-One|2-pentyl-2-cyclopentenone|2-pentyl-cyclopent-2-en-1-one|MFCD0003…	152.230	C10H16O	17.100	168.000	3.000	11	0	1	4	InChI=1S/C10H16O/c1-2-3-4-6-9-7-5-8-10(9)11/h7H,2-6,8H2,1H3	CCCCCC1=CCCC1=O	ILHZVKAXFCDFMT-UHFFFAOYSA-N	2-pentylcyclopent-2-en-1-one	152.120115130	152.120115130	0	1	0	0	0	0	0	0	0	18	839	270		Biological Test Results|Chemical and Physical Properties|Classification|Literature|Patents|Safety and Hazards|Toxicity|Use and Manufacturing|Spectral Information|Biological Test Results: Active|Biological Test Results: Micromolar	11	651631|651632|651633|651634|720516|720552|720634|720635|720637|720674|720675|720678|720679|720680|720681|720682|720683|720684|720685|720686|720687|720691|720692|720693|720719|720725|743012|743014|743015|743033|743035|743036|743040|743041|743042|743053|743054|743063|743064|743065|743066|743067|743069|743074|743075|743077|743078|743079|743080|743081|743083|743084|743085|743086|743091|743094|743122|…	20050327	001Chemical|10X CHEM|3WAY PHARM INC|A&J Pharmtech CO., LTD.|A2B Chem|AA BLOCKS|Aaron Chemicals LLC|AbaChemScene|abcr GmbH|ABI Chem|Acadechem|Accela ChemBio Inc.|Achemica|Activate Scientific|AHH Chemical co.,ltd|AiFChem, an XtalPi Company|AKos Consulting & Solutions|Aladdin Scientific|Alfa Chemistry|Amadis Chemical|Ambeed|Anward|AppChem|AstaTech, Inc.|Baker Lab, Chemistry Department, The Universit…	Chemical Vendors|Curation Efforts|Governmental Organizations|Journal Publishers|Legacy Depositors|NIH Initiatives|Research and Development|Subscription Services
550768	Pentyl decanoate	Pentyl decanoate|Amyl decanoate|Amyl caprate|Amyl caprinate|Decanoic acid, pentyl ester|EINECS 227-682-4|AI3-07947|DTXSID00208064|DTXCID20130555|WE(5:0/10:0)|227-682-4|bgyfceltjprwba-uhfffaoysa-n|5933-87-9|N-Capric acid N-amyl ester|Pentyldecanoate|Pentyl decanoate #|MFCD00059454|Decanoic Acid Amyl Ester|Decanoic Acid Pentyl Ester|SCHEMBL2138970|CHEBI:172092|LMFA07010990|AKOS030573874|HY-W127522|…	242.400	C15H30O2	26.300	166.000	6.000	17	0	2	13	InChI=1S/C15H30O2/c1-3-5-7-8-9-10-11-13-15(16)17-14-12-6-4-2/h3-14H2,1-2H3	CCCCCCCCCC(=O)OCCCCC	BGYFCELTJPRWBA-UHFFFAOYSA-N	pentyl decanoate	242.224580195	242.224580195	0	1	0	0	0	0	0	0	0	10	334	111		Chemical and Physical Properties|Classification|Food Additives and Ingredients|Literature|Patents|Pharmacology and Biochemistry|Safety and Hazards|Use and Manufacturing|Spectral Information	9		20050327	3WAY PHARM INC|A2B Chem|AA BLOCKS|AbaChemScene|abcr GmbH|ABI Chem|Achemica|AHH Chemical co.,ltd|AKos Consulting & Solutions|Aladdin Scientific|Alfa Chemistry|Amadis Chemical|Ambinter|AN PharmaTech|Anward|AstaTech, Inc.|Aurora Fine Chemicals LLC|BenchChem|BLD Pharm|BOC Sciences|ChEBI|ChemIDplus|Chemieliva Pharmaceutical Co., Ltd|Cheminformatics Friedrich-Schiller-University Jena|ChemMol|ChemSpider…	Chemical Vendors|Curation Efforts|Governmental Organizations|Journal Publishers|Legacy Depositors|NIH Initiatives|Research and Development|Subscription Services
6437735	Amyl isoeugenol	Amyl isoeugenol|Amyloxyisoeugenol|Amyl isoeugenol ether|Isoeugenol amyl ether|EINECS 233-996-2|1-Pentoxy-2-methoxy-4-propenylbenzene|BRN 3205600|AI3-20971|Benzene, 2-methoxy-1-(pentyloxy)-4-propenyl-|2-Methoxy-1-(pentyloxy)-4-(1-propenyl)-benzene|3-06-00-05001 (Beilstein Handbook Reference)|2-Pentyloxy-5-prop-1-enylanisole|SCHEMBL3506170|Benzene, 2-methoxy-1-(pentyloxy)-4-(1-propen-1-yl)-	234.330	C15H22O2	18.500	213.000	4.600	17	0	2	7	InChI=1S/C15H22O2/c1-4-6-7-11-17-14-10-9-13(8-5-2)12-15(14)16-3/h5,8-10,12H,4,6-7,11H2,1-3H3/b8-5+	CCCCCOC1=C(C=C(C=C1)/C=C/C)OC	IKJFIKIKJWLIQS-VMPITWQZSA-N	2-methoxy-1-pentoxy-4-[(E)-prop-1-enyl]benzene	234.161979940	234.161979940	0	1	0	0	0	0	1	1	0	1	13	7		Classification|Literature|Patents|Toxicity|Use and Manufacturing	5		20060428	ABI Chem|AN PharmaTech|ChemIDplus|ChemMol|ChemSpider|DiscoveryGate|Google Patents|IBM|Japan Chemical Substance Dictionary (Nikkaji)|LeadScope|MolGenie|NextBio|PATENTSCOPE (WIPO)|PubChem Reference Collection|SCRIPDB|SureChEMBL|ToxPlanet|Wikidata	Chemical Vendors|Curation Efforts|Governmental Organizations|Legacy Depositors|Research and Development|Subscription Services
12529	Pentyl formate	Amyl formate|Pentyl formate|638-49-3|Formic acid, pentyl ester|n-Amyl formate|m-Pentyl formate|EINECS 211-340-6|NSC 72023|BRN 1743363|UNII-P46O2510D8|AI3-24242|1-PENTYL FORMATE|NSC-72023|P46O2510D8|AMYL FORMATE [FCC]|AMYL FORMATE [FHFI]|DTXSID2047698|nPentyl formate|nPentyl methanoate|UN1109|DTXCID0027696|4-02-00-00030 (beilstein handbook reference)|diqmpqmyfzxdax-uhfffaoysa-n|inchi=1/c6h12o2/c1-…	116.160	C6H12O2	26.300	52.500	1.900	8	0	2	5	InChI=1S/C6H12O2/c1-2-3-4-5-8-6-7/h6H,2-5H2,1H3	CCCCCOC=O	DIQMPQMYFZXDAX-UHFFFAOYSA-N	pentyl formate	116.083729621	116.083729621	0	1	0	0	0	0	0	0	0	92	43485	14643		Interactions and Pathways|Chemical and Physical Properties|Classification|Food Additives and Ingredients|Literature|Patents|Pharmacology and Biochemistry|Safety and Hazards|Toxicity|Use and Manufacturing|Associated Disorders and Diseases|Spectral Information|Taxonomy	13		20050326	A&J Pharmtech CO., LTD.|abcr GmbH|ABI Chem|Acadechem|Achemica|AHH Chemical co.,ltd|AK Scientific, Inc. (AKSCI)|AKos Consulting & Solutions|Aladdin Scientific|Alfa Chemistry|Amadis Chemical|AN PharmaTech|Anward|BenchChem|ChEBI|Chem-Impex|Chembase.cn|ChemDB|ChemIDplus|Chemieliva Pharmaceutical Co., Ltd|Cheminformatics Friedrich-Schiller-University Jena|ChemMol|ChemSpider|ChemTik|Combi-Blocks|CymitQ…	Chemical Vendors|Curation Efforts|Governmental Organizations|Journal Publishers|Legacy Depositors|NIH Initiatives|Research and Development|Subscription Services
538506	Isoamyl 3-(2-furan)propionate	7779-67-1|Isoamyl 3-(2-furan)propionate|2-Furanpropanoic acid, 3-methylbutyl ester|Isoamyl 2-furanpropionate|Isoamyl furylpropanoate|FEMA No. 2071|3-Methylbutyl furan-2-propionate|Isoamyl 2-furylpropionate|Isopentyl 2-furanpropionate|alpha-Isoamyl furfurylacetate|Isoamyl 3-(2-furyl)propionate|3-Methylbutyl 2-furanpropanoate|4B479FVZ19|EINECS 231-932-8|3-Methylbutyl 3-(2-furyl)propionate|2-Furanpr…	210.270	C12H18O3	39.400	189.000	2.700	15	0	3	7	InChI=1S/C12H18O3/c1-10(2)7-9-15-12(13)6-5-11-4-3-8-14-11/h3-4,8,10H,5-7,9H2,1-2H3	CC(C)CCOC(=O)CCC1=CC=CO1	ZVMWAVZRUZDYMV-UHFFFAOYSA-N	3-methylbutyl 3-(furan-2-yl)propanoate	210.125594432	210.125594432	0	1	0	0	0	0	0	0	0	6	67	19		Chemical and Physical Properties|Classification|Food Additives and Ingredients|Literature|Patents|Pharmacology and Biochemistry|Safety and Hazards|Use and Manufacturing|Spectral Information	9		20050327	3WAY PHARM INC|A2B Chem|AA BLOCKS|AAA Chemistry|ABI Chem|AHH Chemical co.,ltd|AKos Consulting & Solutions|Alfa Chemistry|Ambinter|BenchChem|BOC Sciences|ChEBI|Chembase.cn|ChemDB|ChemExper Chemical Directory|ChemIDplus|Chemieliva Pharmaceutical Co., Ltd|Cheminformatics Friedrich-Schiller-University Jena|ChemMol|ChemSpider|ChemTik|DiscoveryGate|Egon Willighagen, Department of Bioinformatics - BiGCa…	Chemical Vendors|Curation Efforts|Governmental Organizations|Legacy Depositors|NIH Initiatives|Research and Development|Subscription Services
74008	Pentyl furoate	Amyl 2-furoate|Pentyl 2-furoate|1334-82-3|pentyl furan-2-carboxylate|Pentyl furoate|Furancarboxylic acid, pentyl ester|Pentyl 2-furancarboxylate|2-Furoic acid, pentyl ester|Amyl furan-2-carboxylate|2-Furancarboxylic acid, pentyl ester|FEMA No. 2072|Pentyl alpha-furoate|854ADO0G8G|EINECS 215-616-7|BRN 0125957|AMYL 2-FUROATE [FHFI]|DTXSID301015776|2-18-00-00266 (Beilstein Handbook Reference)|DTXCID…	182.220	C10H14O3	39.400	156.000	2.900	13	0	3	6	InChI=1S/C10H14O3/c1-2-3-4-7-13-10(11)9-6-5-8-12-9/h5-6,8H,2-4,7H2,1H3	CCCCCOC(=O)C1=CC=CO1	BGJZMKPSRLHMME-UHFFFAOYSA-N	pentyl furan-2-carboxylate	182.094294304	182.094294304	0	1	0	0	0	0	0	0	0	8	79	29		Chemical and Physical Properties|Classification|Food Additives and Ingredients|Literature|Patents|Pharmacology and Biochemistry|Safety and Hazards|Toxicity|Use and Manufacturing|Spectral Information	10		20050327	3WAY PHARM INC|A&J Pharmtech CO., LTD.|A2B Chem|AA BLOCKS|AAA Chemistry|ABI Chem|AHH Chemical co.,ltd|AiFChem, an XtalPi Company|Alfa Chemistry|Ambinter|Aurora Fine Chemicals LLC|BenchChem|Bic Biotech|BLD Pharm|BOC Sciences|ChEBI|Chembase.cn|ChemDB|ChemIDplus|Cheminformatics Friedrich-Schiller-University Jena|ChemSpider|ChemTik|CymitQuimica|Debye Scientific Co., Ltd|DiscoveryGate|Egon Willighagen…	Chemical Vendors|Curation Efforts|Governmental Organizations|Journal Publishers|Legacy Depositors|NIH Initiatives|Research and Development|Subscription Services
6435040	2,6-Octadienoic acid, 3,7-dimethyl-, 3-methylbutyl ester, (2E)-	Isoamyl geranate|68133-73-3|EINECS 268-700-0|2,6-Octadienoic acid, 3,7-dimethyl-, 3-methylbutyl ester, (2E)-|(E)-3,7-Dimethyl-2,6-octadienoic acid isopentyl ester|DTXSID00887176|2,6-Octadienoic acid, 3,7-dimethyl-, 3-methylbutyl ester, (E)-|2,6-OCTADIENOIC ACID, 3,7-DIMETHYL-, ISOPENTYL ESTER, (E)-|DTXCID50910226|3-methylbutyl (2E)-3,7-dimethylocta-2,6-dienoate|Iso-amyl geranyl|3-Methylbutyl (E)-…	238.370	C15H26O2	26.300	281.000	5.100	17	0	2	8	InChI=1S/C15H26O2/c1-12(2)7-6-8-14(5)11-15(16)17-10-9-13(3)4/h7,11,13H,6,8-10H2,1-5H3/b14-11+	CC(C)CCOC(=O)/C=C(\C)/CCC=C(C)C	UYYJNVGFCCTXSK-SDNWHVSQSA-N	3-methylbutyl (2E)-3,7-dimethylocta-2,6-dienoate	238.193280068	238.193280068	0	1	0	0	0	0	1	1	0	2	7	3		Chemical and Physical Properties|Classification|Literature|Patents|Safety and Hazards|Toxicity|Use and Manufacturing|Spectral Information	8		20060428	ABI Chem|AHH Chemical co.,ltd|Alfa Chemistry|Ambinter|BenchChem|BOC Sciences|ChemIDplus|Chemieliva Pharmaceutical Co., Ltd|ChemMol|ChemSpider|DiscoveryGate|EPA DSSTox|EPA Substance Registry Services|Finetech Industry Limited|Google Patents|Japan Chemical Substance Dictionary (Nikkaji)|LeadScope|MolGenie|NextBio|NIST Mass Spectrometry Data Center|NORMAN Suspect List Exchange|PATENTSCOPE (WIPO)|Pub…	Chemical Vendors|Curation Efforts|Governmental Organizations|Legacy Depositors|Research and Development|Subscription Services
61415	Amyl heptanoate	Pentyl heptanoate|AMYL HEPTANOATE|7493-82-5|Heptanoic acid, pentyl ester|Amyl heptylate|Amyl heptoate|Amyl oenanthate|FEMA No. 2073|I91PDA80HT|N-AMYL HEPTANOATE|EINECS 231-342-0|NSC 46129|NSC-46129|AMYL HEPTANOATE [FCC]|AI3-33582|AMYL HEPTANOATE [FHFI]|DTXSID3064724|DTXCID7047722|231-342-0|Fema 2073|amyl enanthate|Amyl-heptanoate|UNII-I91PDA80HT|heptanoic acid pentyl ester|SCHEMBL522623|CHEBI:179…	200.320	C12H24O2	26.300	132.000	4.400	14	0	2	10	InChI=1S/C12H24O2/c1-3-5-7-8-10-12(13)14-11-9-6-4-2/h3-11H2,1-2H3	CCCCCCC(=O)OCCCCC	PSQMUBJRXIGVIT-UHFFFAOYSA-N	pentyl heptanoate	200.177630004	200.177630004	0	1	0	0	0	0	0	0	0	16	395	143		Chemical and Physical Properties|Classification|Food Additives and Ingredients|Literature|Patents|Pharmacology and Biochemistry|Safety and Hazards|Use and Manufacturing|Spectral Information|Taxonomy	10		20050326	3WAY PHARM INC|A&J Pharmtech CO., LTD.|ABI Chem|AHH Chemical co.,ltd|Alfa Chemistry|Ambinter|AN PharmaTech|BenchChem|Bic Biotech|BOC Sciences|ChEBI|ChemDB|Chemhere|ChemIDplus|Chemieliva Pharmaceutical Co., Ltd|Cheminformatics Friedrich-Schiller-University Jena|ChemMol|ChemSpider|ChemTik|DiscoveryGate|DTP/NCI|Egon Willighagen, Department of Bioinformatics - BiGCaT, Maastricht University|EPA DSSTox…	Chemical Vendors|Curation Efforts|Governmental Organizations|Journal Publishers|Legacy Depositors|NIH Initiatives|Research and Development|Subscription Services
66955	Isoamyl heptanoate	3-Methylbutyl heptanoate|Isoamyl heptanoate|109-25-1|Heptanoic acid, 3-methylbutyl ester|Isopentyl heptanoate|EINECS 203-658-9|BK698490B6|AI3-33579|DTXSID6059366|HEPTANOIC ACID, ISOPENTYL ESTER|DTXCID1033119|203-658-9|iso-Amyl n-heptanoate|Heptanoic acid,3-methylbutyl ester|Isoamyl enanthate|UNII-BK698490B6|Isopentyl heptanoate #|SCHEMBL3506124|CHEBI:217203|NS00012658|Q27274716	200.320	C12H24O2	26.300	141.000	4.300	14	0	2	9	InChI=1S/C12H24O2/c1-4-5-6-7-8-12(13)14-10-9-11(2)3/h11H,4-10H2,1-3H3	CCCCCCC(=O)OCCC(C)C	AFCXVDRTNQNGHS-UHFFFAOYSA-N	3-methylbutyl heptanoate	200.177630004	200.177630004	0	1	0	0	0	0	0	0	0	8	22	13		Chemical and Physical Properties|Classification|Food Additives and Ingredients|Literature|Patents|Safety and Hazards|Use and Manufacturing|Spectral Information|Taxonomy	9		20050327	A2B Chem|AA BLOCKS|AAA Chemistry|ABI Chem|AHH Chemical co.,ltd|Alfa Chemistry|BenchChem|BOC Sciences|ChEBI|Chemhere|ChemIDplus|Chemieliva Pharmaceutical Co., Ltd|Cheminformatics Friedrich-Schiller-University Jena|ChemMol|ChemSpider|ChemTik|DiscoveryGate|Egon Willighagen, Department of Bioinformatics - BiGCaT, Maastricht University|EPA DSSTox|EPA Substance Registry Services|EvitaChem|FDA Global Su…	Chemical Vendors|Curation Efforts|Governmental Organizations|Journal Publishers|Legacy Depositors|Research and Development|Subscription Services
110542	2-Octynoic acid, 3-methylbutyl ester	Isoamyl 2-octynoate|68555-60-2|Isoamyl heptine carbonate|2-Octynoic acid, 3-methylbutyl ester|EINECS 271-436-9|DTXSID7071654|DTXCID7046124|3-Methylbutyl oct-2-ynoate|2-Octynoic Acid Isoamyl Ester|Isoamyl 2-Octynoate ,|Isopentyl 2-Octynoate|isopentyl oct-2-ynoate|2-Octynoic Acid Isopentyl Ester|AKOS015837609|DB-055168|NS00036656|O0254|D91848	210.310	C13H22O2	26.300	229.000	4.900	15	0	2	7	InChI=1S/C13H22O2/c1-4-5-6-7-8-9-13(14)15-11-10-12(2)3/h12H,4-7,10-11H2,1-3H3	CCCCCC#CC(=O)OCCC(C)C	OTJSOSMJTUKXJR-UHFFFAOYSA-N	3-methylbutyl oct-2-ynoate	210.161979940	210.161979940	0	1	0	0	0	0	0	0	0	0	22	11		Classification|Patents|Safety and Hazards|Use and Manufacturing|Spectral Information	5		20050327	A2B Chem|AA BLOCKS|AAA Chemistry|ABI Chem|Acadechem|Achemica|AHH Chemical co.,ltd|AKos Consulting & Solutions|Alfa Chemistry|Ambinter|AN PharmaTech|Anward|AstaTech, Inc.|BenchChem|BLD Pharm|BOC Sciences|ChemIDplus|Chemieliva Pharmaceutical Co., Ltd|ChemMol|ChemSpider|ChemTik|Debye Scientific Co., Ltd|DiscoveryGate|EPA DSSTox|EPA Substance Registry Services|Finetech Industry Limited|Google Patents…	Chemical Vendors|Curation Efforts|Governmental Organizations|Legacy Depositors|Research and Development|Subscription Services
10886	Pentyl Hexanoate	PENTYL HEXANOATE|Amyl hexanoate|540-07-8|Amyl caproate|n-Amyl caproate|Hexanoic acid, pentyl ester|Amyl hexanoate (natural)|n-Amyl n-hexanoate|Pentyl ester hexanoic acid|EINECS 208-732-4|UNII-5M61M1AL1H|BRN 1760251|5M61M1AL1H|DTXSID0047581|AI3-06030|NSC-46119|AMYL HEXANOATE [FHFI]|N-AMYL CAPROATE [MI]|DTXCID8027581|FEMA 2074|Pentyl hexanoic acid|Valeryl hexanoic acid|4-02-00-00922 (beilstein hand…	186.290	C11H22O2	26.300	121.000	3.800	13	0	2	9	InChI=1S/C11H22O2/c1-3-5-7-9-11(12)13-10-8-6-4-2/h3-10H2,1-2H3	CCCCCC(=O)OCCCCC	WRFZKAGPPQGDDQ-UHFFFAOYSA-N	pentyl hexanoate	186.161979940	186.161979940	0	1	0	0	0	0	0	0	0	65	1429	391		Biological Test Results|Chemical and Physical Properties|Classification|Food Additives and Ingredients|Literature|Patents|Pharmacology and Biochemistry|Safety and Hazards|Toxicity|Use and Manufacturing|Spectral Information|Taxonomy|Biological Test Results: Micromolar	13	651631|651632|651633|651634|720516|720552|720634|720635|720637|720674|720675|720678|720679|720680|720681|720682|720683|720684|720685|720686|720687|720691|720692|720693|720719|720725|743012|743014|743015|743033|743035|743036|743040|743041|743042|743053|743054|743063|743064|743065|743066|743067|743069|743074|743075|743077|743078|743079|743080|743081|743083|743084|743085|743086|743091|743094|743122|…	20050326	10X CHEM|3WAY PHARM INC|A&J Pharmtech CO., LTD.|A2B Chem|AA BLOCKS|AbaChemScene|abcr GmbH|ABI Chem|Acadechem|Achemica|Achemtek|AHH Chemical co.,ltd|AiFChem, an XtalPi Company|AKos Consulting & Solutions|Aladdin Scientific|Alfa Chemistry|Alichem|Amadis Chemical|AN PharmaTech|Angene Chemical|Anward|AppChem|Baker Lab, Chemistry Department, The University of North Carolina at Chapel Hill|BenchChem|Bi…	Chemical Vendors|Curation Efforts|Governmental Organizations|Journal Publishers|Legacy Depositors|NIH Initiatives|Research and Development|Subscription Services
101145	Amyl lactate	Amyl lactate|Pentyl lactate|6382-06-5|Lactic acid, pentyl ester|n-Amyl lactate|Propanoic acid, 2-hydroxy-, pentyl ester|n-pentyl lactate|N3400NO5KU|NSC-406253|PENTYL 2-HYDROXYPROPIONATE|EINECS 228-974-4|NSC 406253|AI3-00588|228-974-4|Pentyl 2-hydroxypropanoate|amyllactat|pentyl DL-lactate|UNII-N3400NO5KU|SCHEMBL33109|Pentyl 2-hydroxypropanoate #|DTXSID70858752|NSC406253|AKOS006273939|NS00044540|Q…	160.210	C8H16O3	46.500	112.000	1.700	11	1	3	6	InChI=1S/C8H16O3/c1-3-4-5-6-11-8(10)7(2)9/h7,9H,3-6H2,1-2H3	CCCCCOC(=O)C(C)O	GXOHBWLPQHTYPF-UHFFFAOYSA-N	pentyl 2-hydroxypropanoate	160.109944368	160.109944368	0	1	0	1	0	1	0	0	0	9	8702	2450		Chemical and Physical Properties|Classification|Food Additives and Ingredients|Literature|Patents|Safety and Hazards|Use and Manufacturing|Spectral Information	8		20050326	A2B Chem|AA BLOCKS|AAA Chemistry|ABI Chem|AHH Chemical co.,ltd|AKos Consulting & Solutions|Alfa Chemistry|Ambinter|BenchChem|Bic Biotech|BOC Sciences|Chembase.cn|ChemDB|ChemIDplus|ChemSpider|ChemTik|DiscoveryGate|DTP/NCI|Egon Willighagen, Department of Bioinformatics - BiGCaT, Maastricht University|EPA DSSTox|EPA Substance Registry Services|EvitaChem|FDA Global Substance Registration System (GSRS…	Chemical Vendors|Curation Efforts|Governmental Organizations|Journal Publishers|Legacy Depositors|Research and Development|Subscription Services
86851	Isopentyl lactate	Isoamyl lactate|19329-89-6|Lactic Acid Isoamyl Ester|Isopentyl 2-hydroxypropanoate|Isopentyl lactate|3-Methylbutyl lactate|Propanoic acid, 2-hydroxy-, 3-methylbutyl ester|DR4JQR9E0V|EINECS 242-966-8|DTXSID00858801|DTXCID70809587|ISOAMYL LACTATE, (+-)-|242-966-8|3-methylbutyl 2-hydroxypropanoate|UNII-DR4JQR9E0V|MFCD00046638|SCHEMBL28034|CHEBI:87534|CRORGGSWAKIXSA-UHFFFAOYSA-|ISOAMYL LACTATE, (+/-)…	160.210	C8H16O3	46.500	121.000	1.600	11	1	3	5	InChI=1S/C8H16O3/c1-6(2)4-5-11-8(10)7(3)9/h6-7,9H,4-5H2,1-3H3	CC(C)CCOC(=O)C(C)O	CRORGGSWAKIXSA-UHFFFAOYSA-N	3-methylbutyl 2-hydroxypropanoate	160.109944368	160.109944368	0	1	0	1	0	1	0	0	0	28	4763	1365		Chemical and Physical Properties|Classification|Food Additives and Ingredients|Literature|Patents|Safety and Hazards|Use and Manufacturing|Spectral Information|Taxonomy	9		20050327	001Chemical|10X CHEM|3WAY PHARM INC|A2B Chem|AA BLOCKS|Aaron Chemicals LLC|AbaChemScene|abcr GmbH|ABI Chem|Accel Scientific|Achemica|Activate Scientific|AHH Chemical co.,ltd|AiFChem, an XtalPi Company|AK Scientific, Inc. (AKSCI)|AKos Consulting & Solutions|Aladdin Scientific|Alfa Chemistry|Alichem|Amadis Chemical|AN PharmaTech|Angel Pharmatech Ltd.|Anward|AppChem|AstaTech, Inc.|Aurora Fine Chemic…	Chemical Vendors|Curation Efforts|Governmental Organizations|Journal Publishers|Legacy Depositors|Research and Development|Subscription Services
522404	Isoamyl levulinate	ISOAMYL LEVULINATE|71172-75-3|Isopentyl levulinate|FEMA No. 4481|Levulinic acid, isopentyl ester|Pentanoic acid, 4-oxo-, 3-methylbutyl ester|P35CN794AQ|DTXSID30221367|DTXCID30143858|615-259-0|3-methylbutyl 4-oxopentanoate|UNII-P35CN794AQ|iso-Amyl levulinate|4-oxo-pentanoic acid isopentyl ester|Isopentyl 4-oxopentanoate|Isopentyl 4-oxopentanoate #|SCHEMBL527566|AKOS006271981|NS00022719|Q27286069	186.250	C10H18O3	43.400	173.000	1.400	13	0	3	7	InChI=1S/C10H18O3/c1-8(2)6-7-13-10(12)5-4-9(3)11/h8H,4-7H2,1-3H3	CC(C)CCOC(=O)CCC(=O)C	NYIALINCMIXBSP-UHFFFAOYSA-N	3-methylbutyl 4-oxopentanoate	186.125594432	186.125594432	0	1	0	0	0	0	0	0	0	1	113	30		Chemical and Physical Properties|Classification|Food Additives and Ingredients|Literature|Patents|Use and Manufacturing|Spectral Information	7		20050327	3WAY PHARM INC|ABI Chem|AHH Chemical co.,ltd|AKos Consulting & Solutions|Alfa Chemistry|BenchChem|BOC Sciences|ChemIDplus|Chemieliva Pharmaceutical Co., Ltd|ChemSpider|ChemTik|DiscoveryGate|Egon Willighagen, Department of Bioinformatics - BiGCaT, Maastricht University|EPA DSSTox|FDA Global Substance Registration System (GSRS)|Google Patents|Hairui Chemical|IBM|J&H Chemical Co.,ltd|Japan Chemical …	Chemical Vendors|Curation Efforts|Governmental Organizations|Journal Publishers|Legacy Depositors|Research and Development|Subscription Services
8067	1-Pentanethiol	1-Pentanethiol|Pentane-1-thiol|n-Amyl mercaptan|Pentyl mercaptan|AMYL MERCAPTAN|Pentanethiol|Amyl sulfhydrate|Amyl hydrosulfide|n-Thioamyl alcohol|1-Pentanthiol|Caswell No. 642A|HSDB 468|EINECS 203-789-1|EPA Pesticide Chemical Code 100701|UNII-9A3YK965F3|BRN 1730979|PENTANETHIOL, 1-|UN 1111 (Salt/Mix)|AMYL MERCAPTAN [HSDB]|CH3(CH2)4SH|1-PENTANETHIOL [FHFI]|N-AMYL MERCAPTAN [MI]|DTXSID9041605|4-01…	104.220	C5H12S	1.000	19.900	2.300	6	1	1	3	InChI=1S/C5H12S/c1-2-3-4-5-6/h6H,2-5H2,1H3	CCCCCS	ZRKMQKLGEQPLNS-UHFFFAOYSA-N	pentane-1-thiol	104.06597156	104.06597156	0	1	0	0	0	0	0	0	0	291	20564	7246		Interactions and Pathways|Chemical and Physical Properties|Classification|Food Additives and Ingredients|Identification|Literature|Patents|Pharmacology and Biochemistry|Safety and Hazards|Toxicity|Use and Manufacturing|Spectral Information	12		20050327	10X CHEM|A2B Chem|AA BLOCKS|abcr GmbH|ABI Chem|Acadechem|Achemica|Achemtek|Acorn PharmaTech Product List|AHH Chemical co.,ltd|AKos Consulting & Solutions|Aladdin Scientific|Alfa Chemistry|Amadis Chemical|AN PharmaTech|Angene Chemical|Anward|Apexmol|AppChem|BenchChem|ChEBI|Chem-Space.com Database|Chembase.cn|ChemDB|ChemExper Chemical Directory|ChemIDplus|Chemieliva Pharmaceutical Co., Ltd|Cheminfo…	Chemical Vendors|Curation Efforts|Governmental Organizations|Journal Publishers|Legacy Depositors|NIH Initiatives|Research and Development|Subscription Services
10925	Isoamyl mercaptan	3-Methyl-1-butanethiol|Isoamyl mercaptan|3-Methylbutane-1-thiol|541-31-1|Isopentyl mercaptan|1-Butanethiol, 3-methyl-|3-Methylbutanethiol|Isopentanethiol|Isoamyl sulfhydrate|2-Methyl-4-butanethiol|isopentylthiol|MMK4SUN45E|EINECS 208-774-3|3-METHYLBUTYL MERCAPTAN|DTXSID3060247|FEMA NO. 3858|GIJGXNFNUUFEGH-UHFFFAOYSA-|3-METHYLBUTANETHIOL [FHFI]|DTXCID7041594|208-774-3|3-methyl-1-butanethiol [fhfi]…	104.220	C5H12S	1.000	25.100	2.200	6	1	1	2	InChI=1S/C5H12S/c1-5(2)3-4-6/h5-6H,3-4H2,1-2H3	CC(C)CCS	GIJGXNFNUUFEGH-UHFFFAOYSA-N	3-methylbutane-1-thiol	104.06597156	104.06597156	0	1	0	0	0	0	0	0	0	84	5349	1797		Chemical and Physical Properties|Classification|Drug and Medication Information|Food Additives and Ingredients|Literature|Patents|Pharmacology and Biochemistry|Safety and Hazards|Toxicity|Use and Manufacturing|Spectral Information|Taxonomy	12		20050327	3WAY PHARM INC|A2B Chem|AA BLOCKS|abcr GmbH|ABI Chem|Acadechem|Achemica|Achemtek|AKos Consulting & Solutions|Aladdin Scientific|Alfa Chemistry|Amadis Chemical|AN PharmaTech|Angene Chemical|Anward|AppChem|AstaTech, Inc.|Aurora Fine Chemicals LLC|Aurum Pharmatech LLC|BenchChem|Bic Biotech|Biosynth|ChEBI|Chem-Space.com Database|Chembase.cn|ChemDB|ChemExper Chemical Directory|ChemIDplus|Chemieliva Ph…	Chemical Vendors|Curation Efforts|Governmental Organizations|Journal Publishers|Legacy Depositors|NIH Initiatives|Research and Development|Subscription Services
107059	Pentyl 2-methylbutyrate	Pentyl 2-methylbutyrate|Pentyl 2-methylbutanoate|Butanoic acid, 2-methyl-, pentyl ester|n-Amyl 2-methylbutyrate|n-Amyl 2-methylbutanoate|EINECS 268-244-2|N-Amyl 2-methyl butyrate|DTXSID50867443|Pentyl 2-methylbutyric acid|DTXCID30815629|268-244-2|rhnbxpijlxbhmf-uhfffaoysa-n|AMYL-2-METHYLBUTYRATE|68039-26-9|Amyl 2-methylbutyrate|MFCD00129713|amyl 2-methyl butyrate|Pentyl-2-methylbutanoat|Pentyl 2-…	172.260	C10H20O2	26.300	121.000	3.300	12	0	2	7	InChI=1S/C10H20O2/c1-4-6-7-8-12-10(11)9(3)5-2/h9H,4-8H2,1-3H3	CCCCCOC(=O)C(C)CC	RHNBXPIJLXBHMF-UHFFFAOYSA-N	pentyl 2-methylbutanoate	172.146329876	172.146329876	0	1	0	1	0	1	0	0	0	7	170	60		Chemical and Physical Properties|Classification|Food Additives and Ingredients|Literature|Patents|Safety and Hazards|Use and Manufacturing|Spectral Information|Taxonomy	9		20050327	10X CHEM|3WAY PHARM INC|A2B Chem|AA BLOCKS|Aaron Chemicals LLC|AbaChemScene|abcr GmbH|ABI Chem|Acadechem|Accel Scientific|AHH Chemical co.,ltd|AKos Consulting & Solutions|Aladdin Scientific|Alfa Chemistry|Amadis Chemical|Ambeed|Angene Chemical|AppChem|AstaTech, Inc.|Aurora Fine Chemicals LLC|BenchChem|BLD Pharm|BOC Sciences|Chem-Space.com Database|Chemenu Inc.|ChemIDplus|Chemieliva Pharmaceutical…	Chemical Vendors|Curation Efforts|Governmental Organizations|Journal Publishers|Legacy Depositors|Research and Development|Subscription Services
520326	Isoamyl 2-methylbutyrate	27625-35-0|3-Methylbutyl 2-methylbutanoate|Butanoic acid, 2-methyl-, 3-methylbutyl ester|Isopentyl 2-methylbutyrate|Isoamyl 2-methylbutyrate|3-Methylbutyl 2-methylbutyrate|Isopentyl 2-methylbutanoate|Isoamyl 2-methylbutanoate|Isoamyl alpha-methylbutyrate|FEMA No. 3505|7LGN25Y6EK|EINECS 248-581-1|3-Methylbutyl 2-methylbutanoate (natural)|AI3-33629|ISOAMYL-2-METHYLBUTYRATE|DTXSID90865387|ISOPENTYL-…	172.260	C10H20O2	26.300	130.000	3.200	12	0	2	6	InChI=1S/C10H20O2/c1-5-9(4)10(11)12-7-6-8(2)3/h8-9H,5-7H2,1-4H3	CCC(C)C(=O)OCCC(C)C	VGIRHYHLQKDEPP-UHFFFAOYSA-N	3-methylbutyl 2-methylbutanoate	172.146329876	172.146329876	0	1	0	1	0	1	0	0	0	34	218	67		Chemical and Physical Properties|Classification|Food Additives and Ingredients|Literature|Patents|Pharmacology and Biochemistry|Safety and Hazards|Use and Manufacturing|Spectral Information|Taxonomy	10		20050327	10X CHEM|1st Scientific|3WAY PHARM INC|A2B Chem|AA BLOCKS|Aaron Chemicals LLC|abcr GmbH|ABI Chem|Acadechem|Accel Scientific|Achemica|Acmec Biochemical|AHH Chemical co.,ltd|AiFChem, an XtalPi Company|AKos Consulting & Solutions|Aladdin Scientific|Alfa Chemistry|Amadis Chemical|Ambinter|Angene Chemical|AppChem|AstaTech, Inc.|Aurora Fine Chemicals LLC|BenchChem|Bic Biotech|BLD Pharm|BOC Sciences|ChE…	Chemical Vendors|Curation Efforts|Governmental Organizations|Journal Publishers|Legacy Depositors|NIH Initiatives|Research and Development|Subscription Services
548370	Pentyl 3-(methylthio)propionate	Pentyl 3-(methylthio)propionate|EINECS 297-748-5|Propanoic acid, 3-(methylthio)-, pentyl ester|297-748-5|pentyl 3-methylsulfanylpropanoate|SCHEMBL3506047|DTXSID90918140|Pentyl 3-(methylsulfanyl)propanoate|Pentyl 3-(methylsulfanyl)propanoate #|NS00063874	190.310	C9H18O2S	51.600	115.000	2.500	12	0	3	8	InChI=1S/C9H18O2S/c1-3-4-5-7-11-9(10)6-8-12-2/h3-8H2,1-2H3	CCCCCOC(=O)CCSC	VSCXQPTWKZWPQB-UHFFFAOYSA-N	pentyl 3-methylsulfanylpropanoate	190.10275099	190.10275099	0	1	0	0	0	0	0	0	0	0	15	9		Chemical and Physical Properties|Classification|Patents|Safety and Hazards|Spectral Information	5		20050327	AA BLOCKS|ABI Chem|BenchChem|ChemIDplus|Chemieliva Pharmaceutical Co., Ltd|ChemSpider|eMolecules|EPA DSSTox|EvitaChem|MolGenie|NextBio|NIST Mass Spectrometry Data Center|NORMAN Suspect List Exchange|PubChem Reference Collection|RR Scientific|Starshine Chemical|SureChEMBL|THE BioTek|Wikidata|ZeroPM - Zero Pollution of Persistent, Mobile Substances	Chemical Vendors|Curation Efforts|Governmental Organizations|Legacy Depositors|Research and Development|Subscription Services
109095	Nonanoic acid, pentyl ester	Amyl pelargonate|61531-45-1|Nonanoic acid, pentyl ester|EINECS 262-831-7|AI3-33591|Amyl nonanoate|Pentyl nonanoate|Pentyl nonan-1-oate|Pentyl nonanoate #|SCHEMBL2397146|DTXSID4069478|DB-321351|NS00034715|Q63392757	228.370	C14H28O2	26.300	155.000	5.400	16	0	2	12	InChI=1S/C14H28O2/c1-3-5-7-8-9-10-12-14(15)16-13-11-6-4-2/h3-13H2,1-2H3	CCCCCCCCC(=O)OCCCCC	DZOQJRHASSOUOU-UHFFFAOYSA-N	pentyl nonanoate	228.208930132	228.208930132	0	1	0	0	0	0	0	0	0	4	198	83		Chemical and Physical Properties|Classification|Literature|Patents|Safety and Hazards|Use and Manufacturing|Spectral Information	7		20050327	A2B Chem|AA BLOCKS|AAA Chemistry|ABI Chem|Alfa Chemistry|BenchChem|BOC Sciences|Chembase.cn|ChemIDplus|Chemieliva Pharmaceutical Co., Ltd|ChemMol|ChemSpider|ChemTik|Debye Scientific Co., Ltd|DiscoveryGate|Egon Willighagen, Department of Bioinformatics - BiGCaT, Maastricht University|EPA DSSTox|EPA Substance Registry Services|EvitaChem|Google Patents|Hairui Chemical|IBM|J&H Chemical Co.,ltd|Japan …	Chemical Vendors|Curation Efforts|Governmental Organizations|Journal Publishers|Legacy Depositors|Research and Development|Subscription Services
522676	Isoamyl nonanoate	Isoamyl nonanoate|3-Methylbutyl nonanoate|Isoamyl nonoate|Isoamyl pelargonate|Isopentyl nonanoate|Isoamyl nonylate|Nonanoic acid, 3-methylbutyl ester|Isopentyl nonylate|Isopentyl pelargonate|3-Methylbutyl pelargonate|FEMA No. 2078|UNII-IY73YYK1JQ|IY73YYK1JQ|EINECS 231-933-3|DTXSID8064804|ISOAMYL NONANOATE [FHFI]|ISOPENTYL ALCOHOL, NONANOATE|DTXCID5048003|WE(4:0(3Me)/9:0)|shgmlossrpflkg-uhfffaoysa…	228.370	C14H28O2	26.300	164.000	5.300	16	0	2	11	InChI=1S/C14H28O2/c1-4-5-6-7-8-9-10-14(15)16-12-11-13(2)3/h13H,4-12H2,1-3H3	CCCCCCCCC(=O)OCCC(C)C	SHGMLOSSRPFLKG-UHFFFAOYSA-N	3-methylbutyl nonanoate	228.208930132	228.208930132	0	1	0	0	0	0	0	0	0	10	166	37		Chemical and Physical Properties|Classification|Food Additives and Ingredients|Literature|Patents|Pharmacology and Biochemistry|Safety and Hazards|Use and Manufacturing|Spectral Information	9		20050327	3WAY PHARM INC|A2B Chem|AA BLOCKS|ABI Chem|AHH Chemical co.,ltd|Alfa Chemistry|Ambinter|AN PharmaTech|Aurora Fine Chemicals LLC|BenchChem|BOC Sciences|ChEBI|Chembase.cn|ChemDB|ChemIDplus|Chemieliva Pharmaceutical Co., Ltd|Cheminformatics Friedrich-Schiller-University Jena|ChemMol|ChemSpider|Debye Scientific Co., Ltd|DiscoveryGate|Egon Willighagen, Department of Bioinformatics - BiGCaT, Maastricht…	Chemical Vendors|Curation Efforts|Governmental Organizations|Journal Publishers|Legacy Depositors|NIH Initiatives|Research and Development|Subscription Services
98492	Pentyl phenylacetate	Pentyl phenylacetate|5137-52-0|Benzeneacetic acid, pentyl ester|Amylphenyl acetate|n-Amyl phenylacetate|Acetic acid, phenyl-, pentyl ester|7ET3LE4BID|EINECS 225-895-7|NSC 46135|NSC-46135|AI3-24154|DTXSID7063714|Acetic acid, phenyl-, pentyl ester (8CI)|DTXCID6041006|225-895-7|Amyl phenylacetate|pentyl 2-phenylacetate|Phenylacetic Acid Pentyl Ester|UNII-7ET3LE4BID|Amylphenylacetat|MFCD00027272|Phen…	206.280	C13H18O2	26.300	171.000	3.700	15	0	2	7	InChI=1S/C13H18O2/c1-2-3-7-10-15-13(14)11-12-8-5-4-6-9-12/h4-6,8-9H,2-3,7,10-11H2,1H3	CCCCCOC(=O)CC1=CC=CC=C1	LRVLBFSVAFUOGO-UHFFFAOYSA-N	pentyl 2-phenylacetate	206.130679813	206.130679813	0	1	0	0	0	0	0	0	0	13	298	105		Chemical and Physical Properties|Classification|Food Additives and Ingredients|Literature|Patents|Pharmacology and Biochemistry|Safety and Hazards|Use and Manufacturing|Spectral Information	9		20050326	10X CHEM|3WAY PHARM INC|A&J Pharmtech CO., LTD.|A2B Chem|AA BLOCKS|AAA Chemistry|Aaron Chemicals LLC|abcr GmbH|ABI Chem|Accel Scientific|AHH Chemical co.,ltd|AKos Consulting & Solutions|Aladdin Scientific|Amadis Chemical|AN PharmaTech|AppChem|Aribo Reagent|AstaTech, Inc.|BenchChem|BioChemPartner|Biosynth|BOC Sciences|Chembase.cn|ChemDB|ChemIDplus|Chemieliva Pharmaceutical Co., Ltd|Cheminformatics…	Chemical Vendors|Curation Efforts|Governmental Organizations|Journal Publishers|Legacy Depositors|NIH Initiatives|Research and Development|Subscription Services
7600	Isoamyl phenylacetate	Isoamyl phenylacetate|102-19-2|Isopentyl phenylacetate|Benzeneacetic acid, 3-methylbutyl ester|3-Methylbutyl phenylacetate|3-methylbutyl 2-phenylacetate|Isoamyl alpha-toluate|FEMA No. 2081|isoamyl phenyl acetate|NSC 60582|UNII-E5RHQ50DDC|E5RHQ50DDC|EINECS 203-012-6|BRN 1951778|iso-Amyl phenylacetate|AI3-36555|NSC-60582|DTXSID2044501|FEMA 2081|ISOAMYL PHENYLACETATE [FHFI]|ISOAMYL PHENYL ACETATE [F…	206.280	C13H18O2	26.300	181.000	3.600	15	0	2	6	InChI=1S/C13H18O2/c1-11(2)8-9-15-13(14)10-12-6-4-3-5-7-12/h3-7,11H,8-10H2,1-2H3	CC(C)CCOC(=O)CC1=CC=CC=C1	QWBQBUWZZBUFHN-UHFFFAOYSA-N	3-methylbutyl 2-phenylacetate	206.130679813	206.130679813	0	1	0	0	0	0	0	0	0	13	388	179		Biological Test Results|Chemical and Physical Properties|Classification|Food Additives and Ingredients|Literature|Patents|Pharmacology and Biochemistry|Safety and Hazards|Use and Manufacturing|Spectral Information|Taxonomy	11	328	20050326	001Chemical|10X CHEM|1st Scientific|3WAY PHARM INC|A&J Pharmtech CO., LTD.|A2B Chem|AA BLOCKS|AAA Chemistry|Aaron Chemicals LLC|abcr GmbH|ABI Chem|Acadechem|Accel Scientific|Achemica|Achemtek|Acmec Biochemical|AEchem Scientific Corp., USA|AK Scientific, Inc. (AKSCI)|AKos Consulting & Solutions|Aladdin Scientific|Alfa Chemistry|Alichem|Amadis Chemical|AN PharmaTech|Anward|AppChem|AstaTech, Inc.|Au…	Chemical Vendors|Curation Efforts|Governmental Organizations|Journal Publishers|Legacy Depositors|NIH Initiatives|Research and Development|Subscription Services
12217	Amyl propionate	Pentyl propionate|n-Pentyl propionate|Pentyl propanoate|AMYL PROPIONATE|624-54-4|Amyl propanoate|Propanoic acid, pentyl ester|Pentyl propanate|n-Amyl propionate|n-Pentyl propanoate|Propionic acid, pentyl ester|n-Amyl propionate (natural)|NSC 7931|EINECS 210-852-7|BRN 1747102|AI3-24356|NSC-7931|826P0596UJ|DTXSID4041606|CHEBI:87373|Propionic acid, pentyl ester (6CI,7CI,8CI)|EC 210-852-7|DTXCID20216…	144.210	C8H16O2	26.300	89.300	2.400	10	0	2	6	InChI=1S/C8H16O2/c1-3-5-6-7-10-8(9)4-2/h3-7H2,1-2H3	CCCCCOC(=O)CC	TWSRVQVEYJNFKQ-UHFFFAOYSA-N	pentyl propanoate	144.115029749	144.115029749	0	1	0	0	0	0	0	0	0	85	9356	2546		Chemical and Physical Properties|Classification|Food Additives and Ingredients|Literature|Patents|Pharmacology and Biochemistry|Safety and Hazards|Toxicity|Use and Manufacturing|Spectral Information|Taxonomy	11		20050326	10X CHEM|A&J Pharmtech CO., LTD.|A2B Chem|abcr GmbH|ABI Chem|AHH Chemical co.,ltd|AK Scientific, Inc. (AKSCI)|AKos Consulting & Solutions|Aladdin Scientific|Alfa Chemistry|Amadis Chemical|AN PharmaTech|AppChem|BenchChem|ChEBI|Chembase.cn|ChemDB|ChemExper Chemical Directory|ChemIDplus|Chemieliva Pharmaceutical Co., Ltd|Cheminformatics Friedrich-Schiller-University Jena|ChemMol|ChemSpider|ChemTik|C…	Chemical Vendors|Curation Efforts|Governmental Organizations|Journal Publishers|Legacy Depositors|NIH Initiatives|Research and Development|Subscription Services
7772	Isoamyl propionate	Isoamyl propionate|105-68-0|3-Methylbutyl propanoate|ISOAMYL PROPANOATE|3-Methylbutyl propionate|Isopentyl propionate|1-Butanol, 3-methyl-, propanoate|FEMA No. 2082|1-Butanol, 3-methyl-, 1-propanoate|NSC 7932|Isoamyl propionate (natural)|EINECS 203-322-1|BRN 1747359|UNII-2A8739M82Z|AI3-33594|NSC-7932|2A8739M82Z|WE(4:0(3Me)/3:0)|DTXSID5047613|CHEBI:87419|FEMA 2082|ISOAMYL PROPIONATE [FHFI]|Isopent…	144.210	C8H16O2	26.300	97.400	2.500	10	0	2	5	InChI=1S/C8H16O2/c1-4-8(9)10-6-5-7(2)3/h7H,4-6H2,1-3H3	CCC(=O)OCCC(C)C	XAOGXQMKWQFZEM-UHFFFAOYSA-N	3-methylbutyl propanoate	144.115029749	144.115029749	0	1	0	0	0	0	0	0	0	86	8300	2693		Biological Test Results|Chemical and Physical Properties|Classification|Food Additives and Ingredients|Literature|Patents|Pharmacology and Biochemistry|Safety and Hazards|Toxicity|Use and Manufacturing|Associated Disorders and Diseases|Spectral Information|Taxonomy	13	155|157|161|165|167|175	20050326	10X CHEM|A&J Pharmtech CO., LTD.|A2B Chem|AA BLOCKS|AAA Chemistry|abcr GmbH|ABI Chem|Achemica|Achemtek|AHH Chemical co.,ltd|AK Scientific, Inc. (AKSCI)|AKos Consulting & Solutions|Aladdin Scientific|Amadis Chemical|AN PharmaTech|Angene Chemical|Anward|AppChem|Aurora Fine Chemicals LLC|BenchChem|Bic Biotech|ChEBI|Chem-Impex|Chembase.cn|ChemDB|ChemIDplus|Chemieliva Pharmaceutical Co., Ltd|Cheminfor…	Chemical Vendors|Curation Efforts|Governmental Organizations|Journal Publishers|Legacy Depositors|NIH Initiatives|Research and Development|Subscription Services
33960	5-Hydroxy-2,4-decadienoic acid delta-lactone	6-Pentyl-2H-pyran-2-one|27593-23-3|6-Amyl-alpha-pyrone|6-Pentyl-2-pyrone|2H-Pyran-2-one, 6-pentyl-|6-PENTYL-ALPHA-PYRONE|6-Amyl-.alpha.-pyrone|FEMA No. 3696|8JTW8HL4PJ|5-Hydroxy-2,4-decadienoic acid delta-lactone|DTXSID0047589|EINECS 248-552-3|NSC-721361|DTXCID8027589|NSC 721361|5-HYDROXY-2,4-DECADIENOIC ACID .DELTA.-LACTONE|5-HYDROXY-2,4-DECADIENOIC ACID .DELTA.-LACTONE [FHFI]|2,4-DECADIENOIC AC…	166.220	C10H14O2	26.300	214.000	3.000	12	0	2	4	InChI=1S/C10H14O2/c1-2-3-4-6-9-7-5-8-10(11)12-9/h5,7-8H,2-4,6H2,1H3	CCCCCC1=CC=CC(=O)O1	MAUFTTLGOUBZNA-UHFFFAOYSA-N	6-pentylpyran-2-one	166.099379685	166.099379685	0	1	0	0	0	0	0	0	0	273	580	216		Biological Test Results|Chemical and Physical Properties|Classification|Food Additives and Ingredients|Literature|Patents|Pharmacology and Biochemistry|Safety and Hazards|Use and Manufacturing|Spectral Information|Taxonomy|Biological Test Results: Active|Biological Test Results: Micromolar	13	1|3|5|7|9|13|15|19|21|23|25|29|31|33|35|37|39|41|43|45|47|49|53|59|65|67|71|73|77|79|81|83|85|87|89|91|93|95|97|99|101|103|105|107|109|113|119|121|123|125|129|131|133|137|139|141|143|145|336376|377992|379501|651631|651632|651633|651634|720516|720552|720634|720635|720637|720674|720675|720678|720679|720680|720681|720682|720683|720684|720685|720686|720687|720691|720692|720693|720719|720725|743012|74…	20050326	001Chemical|10X CHEM|1st Scientific|3WAY PHARM INC|A&J Pharmtech CO., LTD.|A2B Chem|AA BLOCKS|Aaron Chemicals LLC|abcr GmbH|ABI Chem|Acadechem|Accel Scientific|Achemica|Achemtek|AHH Chemical co.,ltd|AiFChem, an XtalPi Company|AKos Consulting & Solutions|Aladdin Scientific|Alichem|Amadis Chemical|Ambinter|Anward|AppChem|AstaTech, Inc.|Aurora Fine Chemicals LLC|Baker Lab, Chemistry Department, The …	Chemical Vendors|Curation Efforts|Governmental Organizations|Journal Publishers|Legacy Depositors|NIH Initiatives|Research and Development|Subscription Services
537682	Isoamyl pyruvate	Isoamyl pyruvate|3-Methylbutyl 2-oxopropanoate|7779-72-8|Isopentyl pyruvate|Pyruvic acid, isopentyl ester|FEMA No. 2083|Propanoic acid, 2-oxo-, 3-methylbutyl ester|FZ347HUW87|EINECS 231-934-9|ISOAMYL PYRUVATE [FHFI]|DTXSID80228407|ISOPENTYL ALCOHOL, PYRUVATE|DTXCID60150898|231-934-9|UNII-FZ347HUW87|Isopentyl 2-oxopropanoate|FEMA 2083|iso-Amyl pyruvate|Brenztraubensaureisoamylester|SCHEMBL996968|C…	158.190	C8H14O3	43.400	149.000	1.700	11	0	3	5	InChI=1S/C8H14O3/c1-6(2)4-5-11-8(10)7(3)9/h6H,4-5H2,1-3H3	CC(C)CCOC(=O)C(=O)C	LBKWGGFVEDOVEP-UHFFFAOYSA-N	3-methylbutyl 2-oxopropanoate	158.094294304	158.094294304	0	1	0	0	0	0	0	0	0	4	109	44		Chemical and Physical Properties|Classification|Food Additives and Ingredients|Literature|Patents|Pharmacology and Biochemistry|Safety and Hazards|Use and Manufacturing|Spectral Information	9		20050327	AAA Chemistry|ABI Chem|AHH Chemical co.,ltd|Alfa Chemistry|Ambinter|AN PharmaTech|Aurora Fine Chemicals LLC|BenchChem|BLD Pharm|BOC Sciences|ChEBI|Chembase.cn|ChemDB|ChemIDplus|Chemieliva Pharmaceutical Co., Ltd|Cheminformatics Friedrich-Schiller-University Jena|ChemMol|ChemSpider|ChemTik|Debye Scientific Co., Ltd|DiscoveryGate|Egon Willighagen, Department of Bioinformatics - BiGCaT, Maastricht U…	Chemical Vendors|Curation Efforts|Governmental Organizations|Journal Publishers|Legacy Depositors|Research and Development|Subscription Services
16299	Amyl Salicylate	Amyl salicylate|Pentyl salicylate|Pentyl 2-hydroxybenzoate|Benzoic acid, 2-hydroxy-, pentyl ester|SALICYLIC ACID, PENTYL ESTER|Caswell No. 049AA|N-Amyl salicylate|Amylester kyseliny salicylove|2-Hydroxybenzoic acid, pentyl ester|Salicylic acid, amyl ester|EINECS 218-080-2|Amylester kyseliny salicylove [Czech]|NSC 44877|NSC 46125|NSC 403668|UNII-VZO9C30208|BRN 2577253|AI3-00334|NSC-44877|NSC-46125…	208.250	C12H16O3	46.500	191.000	5.200	15	1	3	6	InChI=1S/C12H16O3/c1-2-3-6-9-15-12(14)10-7-4-5-8-11(10)13/h4-5,7-8,13H,2-3,6,9H2,1H3	CCCCCOC(=O)C1=CC=CC=C1O	RANVDUNFZBMTBK-UHFFFAOYSA-N	pentyl 2-hydroxybenzoate	208.109944368	208.109944368	0	1	0	0	0	0	0	0	0	157	8470	2870		Biological Test Results|Chemical and Physical Properties|Classification|Food Additives and Ingredients|Literature|Patents|Pharmacology and Biochemistry|Safety and Hazards|Use and Manufacturing|Spectral Information|Taxonomy	11	1794731|1794732|1794733|1794735|1794736|1794738|1794739|1794740|1794742|1794745|1794746|1794748|1794750|1794751|1794752|1794753|1794754|1794755|1794756|1794757|1794758|1794759|1794760|1794761|1794763|1794764|1794765|1794766|1794767|1794768|1794769|1794771|1794773|1794774|1794775|1794776|1794777|1794778|1794779|1794780|1794781|1794782|1794783|1794784|1794785|1794786|1794787|1794788|1794789|1794790…	20050326	001Chemical|10X CHEM|1st Scientific|3WAY PHARM INC|A&J Pharmtech CO., LTD.|A2B Chem|AA BLOCKS|Aaron Chemicals LLC|ABI Chem|Accel Scientific|Achemtek|AHH Chemical co.,ltd|AiFChem, an XtalPi Company|AKos Consulting & Solutions|Aladdin Scientific|Alfa Chemistry|Ambinter|AN PharmaTech|AppChem|AstaTech, Inc.|Aurora Fine Chemicals LLC|BenchChem|Biosynth|BLD Pharm|BOC Sciences|ChEBI|ChemDB|Chemhere|Chem…	Chemical Vendors|Curation Efforts|Governmental Organizations|Journal Publishers|Legacy Depositors|NIH Initiatives|Research and Development|Subscription Services	D000893 - Anti-Inflammatory Agents > D000894 - Anti-Inflammatory Agents, Non-Steroidal > D012459 - Salicylates
5463682	2-Butenoic acid, 2-methyl-, 3-methylbutyl ester, (2E)-	Isoamyl tiglate|41519-18-0|2-Butenoic acid, 2-methyl-, 3-methylbutyl ester, (2E)-|EINECS 255-423-5|(E)-3-Methylbutyl 2-methyl-2-butenoate|AI3-33798|2-Butenoic acid, 2-methyl-, 3-methylbutyl ester, (E)-|DTXSID40885838|DTXCID80909582|3-methylbutyl (E)-2-methylbut-2-enoate|i-amyltiglate|3-methylbutyl (2Z)-2-methylbut-2-enoate|JD9PHL6H3M|Isoamyl tiglate, >=97%|SCHEMBL872903|SCHEMBL3507005|NS00127120|…	170.250	C10H18O2	26.300	169.000	3.000	12	0	2	5	InChI=1S/C10H18O2/c1-5-9(4)10(11)12-7-6-8(2)3/h5,8H,6-7H2,1-4H3/b9-5+	C/C=C(\C)/C(=O)OCCC(C)C	ZARFDQHJMNVNLE-WEVVVXLNSA-N	3-methylbutyl (E)-2-methylbut-2-enoate	170.130679813	170.130679813	0	1	0	0	0	0	1	1	0	5	74	26		Chemical and Physical Properties|Classification|Literature|Patents|Safety and Hazards|Use and Manufacturing|Spectral Information	7		20050327	001Chemical|AAA Chemistry|ABI Chem|Alfa Chemistry|Aurora Fine Chemicals LLC|BenchChem|BLD Pharm|BOC Sciences|Chembase.cn|ChemIDplus|Chemieliva Pharmaceutical Co., Ltd|ChemSpider|DiscoveryGate|Egon Willighagen, Department of Bioinformatics - BiGCaT, Maastricht University|EPA DSSTox|EPA Substance Registry Services|EvitaChem|FDA Global Substance Registration System (GSRS)|Google Patents|J&H Chemical…	Chemical Vendors|Curation Efforts|Governmental Organizations|Journal Publishers|Legacy Depositors|Research and Development|Subscription Services
6437805	Undecenoic acid, 3-methylbutyl ester	Undecenoic acid, 3-methylbutyl ester|EINECS 235-514-6|12262-03-2|dtxsid60891138|Isopentyl undecenoate|SCHEMBL3506696	254.410	C16H30O2	26.300	219.000	5.500	18	0	2	12	InChI=1S/C16H30O2/c1-4-5-6-7-8-9-10-11-12-16(17)18-14-13-15(2)3/h7-8,15H,4-6,9-14H2,1-3H3/b8-7+	CCCC/C=C/CCCCC(=O)OCCC(C)C	YAPZGQNSTVDGJX-BQYQJAHWSA-N	3-methylbutyl (E)-undec-6-enoate	254.224580195	254.224580195	0	1	0	0	0	0	1	1	0	0	90	15		Classification|Patents|Safety and Hazards|Use and Manufacturing|Spectral Information	5		20060428	3WAY PHARM INC|ABI Chem|AN PharmaTech|ChemIDplus|ChemMol|ChemSpider|Google Patents|NextBio|PATENTSCOPE (WIPO)|PubChem Reference Collection|SureChEMBL	Chemical Vendors|Curation Efforts|Governmental Organizations|Legacy Depositors|Research and Development|Subscription Services
62433	Pentyl valerate	Pentyl valerate|Amyl valerate|Pentyl pentanoate|2173-56-0|Valeric Acid Pentyl Ester|N-Amyl N-valerate|DTXSID8042218|EINECS 218-528-7|NSC-76414|694D4BU139|BRN 1754427|Pentyl ester of pentanoic acid|AI3-01269|DTXCID6022218|UNII-694D4BU139|4-02-00-00872 (Beilstein Handbook Reference)|Pentyl pentanoic acid|218-528-7|fgppdynpztuniu-uhfffaoysa-n|n-Pentyl valerate|Pentanoic acid, pentyl ester|Amyl valer…	172.260	C10H20O2	26.300	110.000	3.300	12	0	2	8	InChI=1S/C10H20O2/c1-3-5-7-9-12-10(11)8-6-4-2/h3-9H2,1-2H3	CCCCCOC(=O)CCCC	FGPPDYNPZTUNIU-UHFFFAOYSA-N	pentyl pentanoate	172.146329876	172.146329876	0	1	0	0	0	0	0	0	0	83	3124	1025		Biological Test Results|Chemical and Physical Properties|Classification|Food Additives and Ingredients|Literature|Patents|Safety and Hazards|Toxicity|Use and Manufacturing|Spectral Information|Taxonomy	11	651631|651632|651633|651634|720516|720552|720634|720635|720637|720674|720675|720678|720679|720680|720681|720682|720683|720684|720685|720686|720687|720691|720692|720693|720719|720725|743012|743014|743015|743033|743035|743036|743040|743041|743042|743053|743054|743063|743064|743065|743066|743067|743069|743074|743075|743077|743078|743079|743080|743081|743083|743084|743085|743086|743091|743094|743122|…	20050326	001Chemical|10X CHEM|3WAY PHARM INC|A2B Chem|AA BLOCKS|abcr GmbH|ABI Chem|Achemica|AHH Chemical co.,ltd|AiFChem, an XtalPi Company|AK Scientific, Inc. (AKSCI)|AKos Consulting & Solutions|Aladdin Scientific|Alfa Chemistry|Alichem|Amadis Chemical|Ambinter|AN PharmaTech|Anward|AppChem|Aurora Fine Chemicals LLC|Baker Lab, Chemistry Department, The University of North Carolina at Chapel Hill|BenchChem…	Chemical Vendors|Curation Efforts|Governmental Organizations|Journal Publishers|Legacy Depositors|Research and Development|Subscription Services
95978	Butanoic acid, 3-methyl-, pentyl ester	25415-62-7|Amyl isovalerate|Pentyl isovalerate|Butanoic acid, 3-methyl-, pentyl ester|1-Pentyl isovalerate|Pentyl 3-methylbutyrate|Isovaleric acid, pentyl ester|AI3-33587|EINECS 246-954-3|NSC 46107|DTXSID1067093|Isovaleric acid, pentyl ester (8CI)|DTXCID9037298|246-954-3|Pentyl 3-methylbutanoate|n-Amyl isovalerate|pentyl isopentanoate|E28KFH7P99|NSC-46107|N-Amyl iso-valerate|Amyl 3-methylbutanoat…	172.260	C10H20O2	26.300	119.000	3.200	12	0	2	7	InChI=1S/C10H20O2/c1-4-5-6-7-12-10(11)8-9(2)3/h9H,4-8H2,1-3H3	CCCCCOC(=O)CC(C)C	QURFFFCYNQXLCU-UHFFFAOYSA-N	pentyl 3-methylbutanoate	172.146329876	172.146329876	0	1	0	0	0	0	0	0	0	30	399	143		Chemical and Physical Properties|Classification|Food Additives and Ingredients|Literature|Patents|Pharmacology and Biochemistry|Safety and Hazards|Use and Manufacturing|Associated Disorders and Diseases|Spectral Information|Taxonomy	11		20050326	10X CHEM|3WAY PHARM INC|A&J Pharmtech CO., LTD.|A2B Chem|AA BLOCKS|AAA Chemistry|Aaron Chemicals LLC|AbaChemScene|ABI Chem|Accel Scientific|AHH Chemical co.,ltd|AiFChem, an XtalPi Company|AK Scientific, Inc. (AKSCI)|AKos Consulting & Solutions|Alfa Chemistry|Ambinter|AN PharmaTech|AppChem|Aribo Reagent|AstaTech, Inc.|BenchChem|Biocore|BLD Pharm|BOC Sciences|ChEBI|Chem-Space.com Database|Chembase.…	Chemical Vendors|Curation Efforts|Governmental Organizations|Journal Publishers|Legacy Depositors|NIH Initiatives|Research and Development|Subscription Services
74901	Isoamyl valerate	Isoamyl valerate|2050-09-1|3-Methylbutyl pentanoate|Isopentyl valerate|Pentanoic acid, 3-methylbutyl ester|Isopentyl pentanoate|3-Methylbutyl valerate|7HQJ459H95|NSC-7006|ISOAMYL N-VALERATE|DTXSID70174484|ISOPENTYL ALCOHOL, VALERATE|NSC 7006|EINECS 218-081-8|VALERIC ACID, ISOPENTYL ESTER|3-METHYL-1-BUTYL N-VALERATE|AI3-24391|DTXCID1096975|218-081-8|Valeric acid, 3-methylbutyl ester|iso-Amyl N-val…	172.260	C10H20O2	26.300	119.000	3.200	12	0	2	7	InChI=1S/C10H20O2/c1-4-5-6-10(11)12-8-7-9(2)3/h9H,4-8H2,1-3H3	CCCCC(=O)OCCC(C)C	UBLAMKHIFZBBSS-UHFFFAOYSA-N	3-methylbutyl pentanoate	172.146329876	172.146329876	0	1	0	0	0	0	0	0	0	27	14509	4481		Chemical and Physical Properties|Classification|Food Additives and Ingredients|Literature|Patents|Pharmacology and Biochemistry|Safety and Hazards|Use and Manufacturing|Spectral Information|Taxonomy	10		20050326	10X CHEM|A&J Pharmtech CO., LTD.|A2B Chem|AA BLOCKS|AAA Chemistry|Aaron Chemicals LLC|abcr GmbH|ABI Chem|Acadechem|Accel Scientific|AHH Chemical co.,ltd|AKos Consulting & Solutions|Aladdin Scientific|Alfa Chemistry|Alichem|Amadis Chemical|Ambeed|Ambinter|Angene Chemical|AppChem|AstaTech, Inc.|Aurora Fine Chemicals LLC|BenchChem|Bic Biotech|Biocore|BLD Pharm|BOC Sciences|ChEBI|ChemDB|ChemIDplus|Ch…	Chemical Vendors|Curation Efforts|Governmental Organizations|Journal Publishers|Legacy Depositors|NIH Initiatives|Research and Development|Subscription Services
12613	Isoamyl isovalerate	ISOAMYL ISOVALERATE|659-70-1|Isopentyl 3-methylbutanoate|3-Methylbutyl 3-methylbutanoate|Isopentyl isopentanoate|Solusterol|iso-Amyl isovalerate|Isopentyl isovalerate|Isoamyl valerianate|Apple essence|3-Methylbutyl isovalerate|Butanoic acid, 3-methyl-, 3-methylbutyl ester|Isovaleric acid, isopentyl ester|Isoamyl 3-methylbutanoate|Isopentyl 3-methylbutyrate|Isoamyl 3-methylbutyrate|Isoamyl isopent…	172.260	C10H20O2	26.300	128.000	3.100	12	0	2	6	InChI=1S/C10H20O2/c1-8(2)5-6-12-10(11)7-9(3)4/h8-9H,5-7H2,1-4H3	CC(C)CCOC(=O)CC(C)C	XINCECQTMHSORG-UHFFFAOYSA-N	3-methylbutyl 3-methylbutanoate	172.146329876	172.146329876	0	1	0	0	0	0	0	0	0	117	5562	2521		Biological Test Results|Chemical and Physical Properties|Classification|Food Additives and Ingredients|Literature|Patents|Pharmacology and Biochemistry|Safety and Hazards|Toxicity|Use and Manufacturing|Spectral Information|Taxonomy	12	651631|651632|651633|651634|720516|720552|720634|720635|720637|720674|720675|720678|720679|720680|720681|720682|720683|720684|720685|720686|720687|720691|720692|720693|720719|720725|743012|743014|743015|743033|743035|743036|743040|743041|743042|743053|743054|743063|743064|743065|743066|743067|743069|743074|743075|743077|743078|743079|743080|743081|743083|743084|743085|743086|743091|743094|743122|…	20050326	001Chemical|10X CHEM|3WAY PHARM INC|A&J Pharmtech CO., LTD.|A2B Chem|AA BLOCKS|Aaron Chemicals LLC|abcr GmbH|ABI Chem|Acadechem|Accel Scientific|Achemica|Achemtek|Acmec Biochemical|AHH Chemical co.,ltd|AiFChem, an XtalPi Company|AK Scientific, Inc. (AKSCI)|AKos Consulting & Solutions|Aladdin Scientific|Alfa Chemistry|Alichem|Amadis Chemical|Ambeed|Ambinter|AN PharmaTech|Anward|AppChem|AstaTech, I…	Chemical Vendors|Curation Efforts|Governmental Organizations|Journal Publishers|Legacy Depositors|NIH Initiatives|Research and Development|Subscription Services
101989	Androstenol	Androstenol|1153-51-1|5alpha-Androst-16-en-3alpha-ol|16,17-ANDROSTENE-3-OL|(3alpha,5alpha)-Androst-16-en-3-ol|5.alpha.-Androst-16-en-3.alpha.-ol|Androst-16-en-3-ol, (3alpha,5alpha)-|Androst-16-en-3-ol, (3.alpha.,5.alpha.)-|CHEBI:40933|EINECS 214-573-1|NSC 71076|NSC-71076|(3R,5S,8R,9S,10S,13R,14S)-10,13-dimethyl-2,3,4,5,6,7,8,9,11,12,14,15-dodecahydro-1H-cyclopenta[a]phenanthren-3-ol|DTXSID2075394…	274.400	C19H30O	20.200	427.000	5.300	20	1	1	0	InChI=1S/C19H30O/c1-18-9-3-4-16(18)15-6-5-13-12-14(20)7-11-19(13,2)17(15)8-10-18/h3,9,13-17,20H,4-8,10-12H2,1-2H3/t13-,14+,15-,16-,17-,18-,19-/m0/s1	C[C@]12CC[C@H]3[C@H]([C@@H]1CC=C2)CC[C@@H]4[C@@]3(CC[C@H](C4)O)C	KRVXMNNRSSQZJP-PHFHYRSDSA-N	(3R,5S,8R,9S,10S,13R,14S)-10,13-dimethyl-2,3,4,5,6,7,8,9,11,12,14,15-dodecahydro-1H-cyclopenta[a]phenanthren-3-ol	274.229665576	274.229665576	0	1	0	7	7	0	0	0	0	224	854	269		Biological Test Results|Interactions and Pathways|Chemical and Physical Properties|Classification|Literature|Patents|Pharmacology and Biochemistry|Safety and Hazards|Use and Manufacturing|Spectral Information|Biological Test Results: Active|Biological Test Results: Micromolar	12	50905|345540|345543|345546|345552|345561|345569|345572|345575|345579|345585|345589|345593|345599|345604|345607|345611|345614|345619|345621|345628|345631|345634|345636|345641|345645|345648|345651|345655|345660|345663|345666|345669|345672|345676|345681|345683|977610|1346793	20050326	001Chemical|A2B Chem|AA BLOCKS|AbaChemScene|ABI Chem|AbMole Bioscience|Achemtek|AEchem Scientific Corp., USA|AHH Chemical co.,ltd|AKos Consulting & Solutions|Aladdin Scientific|Alfa Chemistry|Amadis Chemical|Ambinter|Aurora Fine Chemicals LLC|BenchChem|BindingDB|Biosynth|Broad Institute|ChEBI|ChemBank|Chembase.cn|ChEMBL|Chemenu Inc.|ChemIDplus|Chemieliva Pharmaceutical Co., Ltd|ChemMol|ChemSpider…	Chemical Vendors|Curation Efforts|Governmental Organizations|Journal Publishers|Legacy Depositors|NIH Initiatives|Research and Development|Subscription Services
7703	Methoxy-4-propenylbenzene	p-(1-Propenyl)anisole|4-(1-propenyl)anisole|Methoxy-4-propenylbenzene|1-Methoxy-4-[1-propenyl]benzene #|(Z)-anethol|Spectrum_001629|SpecPlus_000644|Spectrum2_000538|Spectrum3_001109|Spectrum4_001950|KBioGR_002362|KBioSS_002109|1-methoxy-4-propenyl-benzene|DivK1c_006740|SPBio_000555|CHEMBL3185908|KBio1_001684|KBio2_002109|KBio2_004677|KBio2_007245|KBio3_002038|1-(1-Propenyl)-4-methoxybenzene|AKOS0…	148.200	C10H12O	9.200	121.000	3.300	11	0	1	2	InChI=1S/C10H12O/c1-3-4-9-5-7-10(11-2)8-6-9/h3-8H,1-2H3	CC=CC1=CC=C(C=C1)OC	RUVINXPYWBROJD-UHFFFAOYSA-N	1-methoxy-4-prop-1-enylbenzene	148.088815002	148.088815002	0	1	0	0	0	0	1	0	1	1203	47687	14222		Biological Test Results|Chemical and Physical Properties|Classification|Literature|Patents|Use and Manufacturing|Spectral Information|Taxonomy	8	1745844	20050326	A2B Chem|ABI Chem|Acadechem|Accel Scientific|Accela ChemBio Inc.|Achemica|AiFChem, an XtalPi Company|AKos Consulting & Solutions|Aladdin Scientific|Alfa Chemistry|AN PharmaTech|Angene Chemical|Anward|Ark Pharm, Inc.|Aurora Fine Chemicals LLC|BePharm Ltd.|Biocore|BioCrick|Biosynth|CAPOT|Carcinogenic Potency Database (CPDB)|Chem-Impex|Chem-Space.com Database|ChemBank|ChEMBL|ChemDB|Chemieliva Pharma…	Chemical Vendors|Curation Efforts|Governmental Organizations|Journal Publishers|Legacy Depositors|Research and Development|Subscription Services
637563	Anethole	ANETHOLE|trans-Anethole|4180-23-8|104-46-1|(E)-Anethole|p-Propenylanisole|Isoestragole|Anise camphor|Monasirup|Anethol|4-Propenylanisole|trans-p-Propenylanisole|(E)-p-Propenylanisole|p-Anethole|Anethole, trans|Anisole, p-propenyl-|Aniskampfer|(E)-Anethol|1-Methoxy-4-(prop-1-en-1-yl)benzene|1-methoxy-4-[(E)-prop-1-enyl]benzene|Anethole, trans-|trans-1-p-Anisylpropene|p-1-Propenylanisole|trans-p-An…	148.200	C10H12O	9.200	121.000	3.300	11	0	1	2	InChI=1S/C10H12O/c1-3-4-9-5-7-10(11-2)8-6-9/h3-8H,1-2H3/b4-3+	C/C=C/C1=CC=C(C=C1)OC	RUVINXPYWBROJD-ONEGZZNKSA-N	1-methoxy-4-[(E)-prop-1-enyl]benzene	148.088815002	148.088815002	0	1	0	0	0	0	1	1	0	1746	47384	13759		Agrochemical Information|Biological Test Results|Interactions and Pathways|Chemical and Physical Properties|Classification|Food Additives and Ingredients|Identification|Literature|Patents|Pharmacology and Biochemistry|Safety and Hazards|Toxicity|Use and Manufacturing|Associated Disorders and Diseases|Spectral Information|Taxonomy|Biological Test Results: Active|Biological Test Results: Micromolar	18	248|880|894|940|1030|1189|1205|1208|1379|1422|1454|1457|1458|1460|1463|1467|1468|1469|1471|1476|1477|1478|1479|1490|1519|1766|1768|1865|1948|2101|2107|2112|2147|2451|2472|2517|2528|2546|2549|2551|332814|332815|332816|332912|334989|334990|334991|334992|334993|334994|334995|334996|334997|334998|334999|335000|337835|337836|337837|348953|485281|485290|485350|493033|504327|504332|504770|504847|504865|…	20050326	001Chemical|10X CHEM|3WAY PHARM INC|A&J Pharmtech CO., LTD.|A2B Chem|AA BLOCKS|AAA Chemistry|Aaron Chemicals LLC|AbaChemScene|abcr GmbH|Abe Lab, University of Texas MD Anderson Cancer Center|ABI Chem|AbMole Bioscience|AbovChem LLC|Acadechem|Accel Scientific|Achemo Scientific Limited|Achemtek|Acmec Biochemical|Acorn PharmaTech Product List|Adooq BioScience|AHH Chemical co.,ltd|AK Scientific, Inc. …	Chemical Vendors|Curation Efforts|Governmental Organizations|Journal Publishers|Legacy Depositors|NIH Initiatives|Research and Development|Subscription Services	D000074385 - Food Ingredients > D005503 - Food Additives|D010592 - Pharmaceutic Aids > D005421 - Flavoring Agents
11559	alpha-Angelica lactone	alpha-Angelica lactone|591-12-8|alpha-Angelicalactone|5-Methylfuran-2(3H)-one|5-Methyl-2(3H)-furanone|5-methyl-3H-furan-2-one|2(3H)-FURANONE, 5-METHYL-|4-Hydroxypent-3-enoic acid lactone|delta(2)-Angelica lactone|4-Hydroxy-3-pentenoic acid gamma-lactone|.alpha.-Angelica lactone|gamma-Methyl-beta,gamma-crotonolactone|alpha-Angelicalacton|delta(sup 2)-Angelica lactone|CCRIS 3594|.beta.,.gamma.-Ange…	98.100	C5H6O2	26.300	124.000	0.600	7	0	2	0	InChI=1S/C5H6O2/c1-4-2-3-5(6)7-4/h2H,3H2,1H3	CC1=CCC(=O)O1	QOTQFLOTGBBMEX-UHFFFAOYSA-N	5-methyl-3H-furan-2-one	98.036779430	98.036779430	0	1	0	0	0	0	0	0	0	120	2449	731		Biological Test Results|Interactions and Pathways|Chemical and Physical Properties|Classification|Food Additives and Ingredients|Literature|Patents|Safety and Hazards|Toxicity|Use and Manufacturing|Spectral Information|Taxonomy	12	155|157|161|165|167|175|248|256|330|342465|1159520|1159521|1159523|1159525|1159526|1159527|1159528|1159529|1159531|1159551|1159552|1159555|1224834|1224835|1224836|1224837|1224838|1224839|1224840|1224841|1224842|1224843|1224844|1224845|1224846|1224847|1224848|1224849|1224867|1224868|1224869|1224870|1224871|1224872|1224873|1224874|1224875|1224876|1224877|1224878|1224879|1224880|1224881|1224882|1224…	20050326	001Chemical|10X CHEM|1st Scientific|3WAY PHARM INC|A&J Pharmtech CO., LTD.|A2B Chem|AA BLOCKS|Aaron Chemicals LLC|AbaChemScene|abcr GmbH|ABI Chem|Acadechem|Accel Scientific|Accela ChemBio Inc.|Achemtek|Acmec Biochemical|Acorn PharmaTech Product List|AHH Chemical co.,ltd|AiFChem, an XtalPi Company|AK Scientific, Inc. (AKSCI)|AKos Consulting & Solutions|Aladdin Scientific|Alichem|Amadis Chemical|Am…	Chemical Vendors|Curation Efforts|Governmental Organizations|Journal Publishers|Legacy Depositors|NIH Initiatives|Research and Development|Subscription Services
89479	Lactoscatone	Lactoscatone|3,8a-Ethano-8aH-1-benzopyran-2(3H)-one, hexahydro-3,5,5-trimethyl-|Decahydro-2,8,8-trimethylnaphthalene-2,4a-carbolactone|EINECS 244-310-6|DTXSID60864983|Hydroxy-4,7,7-trimethyl-4-carboxylic acid-lactone|Hexahydro-3,5,5-trimethyl-3,8a-ethano-8aH-1-benzopyran-2(3H)-one|1-Hydroxy-4,7,7-trimethylbicyclo(4.4.0)decane-4-carboxylic acid lactone|Decahydro-4-alpha-hydroxy-2,8,8-trimethyl-2-n…	222.320	C14H22O2	26.300	347.000	3.400	16	0	2	0	InChI=1S/C14H22O2/c1-12(2)5-4-6-14-8-7-13(3,9-10(12)14)11(15)16-14/h10H,4-9H2,1-3H3	CC1(CCCC23C1CC(CC2)(C(=O)O3)C)C	TUVXRDNMAFEUBI-UHFFFAOYSA-N	5,5,8-trimethyl-10-oxatricyclo[6.2.2.01,6]dodecan-9-one	222.161979940	222.161979940	0	1	0	3	0	3	0	0	0	2	149	49		Chemical and Physical Properties|Classification|Literature|Patents|Safety and Hazards|Toxicity|Use and Manufacturing	7		20050808	A2B Chem|AA BLOCKS|AAA Chemistry|ABI Chem|AKos Consulting & Solutions|Alfa Chemistry|AN PharmaTech|BenchChem|BOC Sciences|ChemIDplus|Chemieliva Pharmaceutical Co., Ltd|ChemMol|ChemSpider|EPA DSSTox|EPA Substance Registry Services|EvitaChem|Google Patents|InvivoChem|Japan Chemical Substance Dictionary (Nikkaji)|LeadScope|MolGenie|NextBio|NORMAN Suspect List Exchange|PATENTSCOPE (WIPO)|PubChem Refe…	Chemical Vendors|Curation Efforts|Governmental Organizations|Legacy Depositors|Research and Development|Subscription Services
24834	4-Ethoxybenzaldehyde	4-ETHOXYBENZALDEHYDE|10031-82-0|p-Ethoxybenzaldehyde|Benzaldehyde, 4-ethoxy-|Ethoxybenzaldehyde, p-|FEMA No. 2413|UNII-GOW1H0F49A|EINECS 233-093-3|GOW1H0F49A|NSC 406709|BRN 0386863|p-Ethoxy benzaldehyde|AI3-05684|NSC-406709|DTXSID7022251|P-ETHOXYBENZALDEHYDE [FHFI]|4-08-00-00254 (Beilstein Handbook Reference)|DTXCID502251|4-ETHOXYBENZALDEHYDE [INCI]|inchi=1/c9h10o2/c1-2-11-9-5-3-8(7-10)4-6-9/h3-7…	150.170	C9H10O2	26.300	115.000	1.600	11	0	2	3	InChI=1S/C9H10O2/c1-2-11-9-5-3-8(7-10)4-6-9/h3-7H,2H2,1H3	CCOC1=CC=C(C=C1)C=O	JRHHJNMASOIRDS-UHFFFAOYSA-N	4-ethoxybenzaldehyde	150.068079557	150.068079557	0	1	0	0	0	0	0	0	0	71	3880	1287		Biological Test Results|Chemical and Physical Properties|Classification|Food Additives and Ingredients|Literature|Patents|Pharmacology and Biochemistry|Safety and Hazards|Toxicity|Use and Manufacturing|Spectral Information|Biological Test Results: Active	12	1188	20050326	001Chemical|10X CHEM|1st Scientific|3WAY PHARM INC|A&J Pharmtech CO., LTD.|A2B Chem|AA BLOCKS|Aaron Chemicals LLC|AbaChemScene|abcr GmbH|ABI Chem|Acadechem|Accel Scientific|Accela ChemBio Inc.|Achemica|Achemo Scientific Limited|Achemtek|Acmec Biochemical|ACT Chemical|Activate Scientific|AHH Chemical co.,ltd|AiFChem, an XtalPi Company|AK Scientific, Inc. (AKSCI)|AKos Consulting & Solutions|Aladdin…	Chemical Vendors|Curation Efforts|Governmental Organizations|Journal Publishers|Legacy Depositors|NIH Initiatives|Research and Development|Subscription Services
8658	2-Methoxybenzaldehyde	2-METHOXYBENZALDEHYDE|o-Anisaldehyde|Benzaldehyde, 2-methoxy-|o-Methoxybenzaldehyde|2-methoxy-benzaldehyde|Formylanisole, o-|EINECS 205-171-7|UNII-7CP821WF2W|NSC 58960|BRN 0606301|7CP821WF2W|o-methoxy benzaldehyde|o-methoxy-benzaldehyde|DTXSID1051690|O-Anisaldehyde, 8CI|AI3-01375|NSC-58960|O-ANISALDEHYDE [FHFI]|METHOXYBENZALDEHYDE, O-|DTXCID0030245|FEMA NO. 4077|O-ANISALDEHYDE [USP-RS]|4-08-00-00…	136.150	C8H8O2	26.300	112.000	1.700	10	0	2	2	InChI=1S/C8H8O2/c1-10-8-5-3-2-4-7(8)6-9/h2-6H,1H3	COC1=CC=CC=C1C=O	PKZJLOCLABXVMC-UHFFFAOYSA-N	2-methoxybenzaldehyde	136.052429494	136.052429494	0	1	0	0	0	0	0	0	0	736	13608	4749		Biological Test Results|Chemical and Physical Properties|Classification|Food Additives and Ingredients|Literature|Patents|Pharmacology and Biochemistry|Safety and Hazards|Toxicity|Use and Manufacturing|Spectral Information|Taxonomy	12	248|293934|1113012|1113013|1113014|1113017|1113018|1159520|1159521|1159523|1159525|1159526|1159527|1159528|1159529|1159531|1159551|1159552|1159555|1224834|1224835|1224836|1224837|1224838|1224839|1224840|1224841|1224842|1224843|1224844|1224845|1224846|1224847|1224848|1224849|1224867|1224868|1224869|1224870|1224871|1224872|1224873|1224874|1224875|1224876|1224877|1224878|1224879|1224880|1224881|1224…	20050326	001Chemical|10X CHEM|3WAY PHARM INC|A&J Pharmtech CO., LTD.|A2B Chem|AA BLOCKS|Aaron Chemicals LLC|AbaChemScene|ABBLIS Chemicals|abcr GmbH|ABI Chem|Acadechem|Accel Scientific|Accela ChemBio Inc.|Achemica|Achemtek|Acmec Biochemical|Activate Scientific|AEchem Scientific Corp., USA|AHH Chemical co.,ltd|AiFChem, an XtalPi Company|AK Scientific, Inc. (AKSCI)|AKos Consulting & Solutions|Aladdin Scienti…	Chemical Vendors|Curation Efforts|Governmental Organizations|Journal Publishers|Legacy Depositors|NIH Initiatives|Research and Development|Subscription Services
31244	p-Anisaldehyde	4-Methoxybenzaldehyde|123-11-5|P-ANISALDEHYDE|Anisic aldehyde|p-Methoxybenzaldehyde|Aubepine|p-Formylanisole|Crategine|Obepin|p-Anisic aldehyde|para-anisaldehyde|4-Methoxy-benzaldehyde|Formylanisole, p-|anisal|Caswell No. 051E|FEMA No. 2670|NSC 5590|CCRIS 821|para-methoxybenzaldehyde|p-Methoxybenzaldehyde (natural)|HSDB 2641|EINECS 204-602-6|UNII-9PA5V6656V|DTXSID2026997|AI3-00223|9PA5V6656V|NSC-…	136.150	C8H8O2	26.300	104.000	1.800	10	0	2	2	InChI=1S/C8H8O2/c1-10-8-4-2-7(6-9)3-5-8/h2-6H,1H3	COC1=CC=C(C=C1)C=O	ZRSNZINYAWTAHE-UHFFFAOYSA-N	4-methoxybenzaldehyde	136.052429494	136.052429494	0	1	0	0	0	0	0	0	0	5415	65293	19768		Biological Test Results|Interactions and Pathways|Chemical and Physical Properties|Classification|Food Additives and Ingredients|Identification|Literature|Patents|Pharmacology and Biochemistry|Safety and Hazards|Toxicity|Use and Manufacturing|Spectral Information|Taxonomy|Biological Test Results: Active	15	155|157|161|165|167|175|421|426|427|433|434|435|445|530|540|541|542|543|544|545|546|584|585|595|596|603|605|654|655|656|657|658|659|660|661|662|663|664|665|666|667|875|880|881|884|885|886|887|889|892|893|894|900|902|912|921|923|924|925|926|938|946|947|948|955|960|961|962|963|964|965|966|967|968|969|970|971|972|973|974|975|976|977|978|979|980|981|982|983|984|985|986|987|988|989|993|994|995|1030|14…	20050326	001Chemical|10X CHEM|1st Scientific|3WAY PHARM INC|A&J Pharmtech CO., LTD.|A2B Chem|AA BLOCKS|Aaron Chemicals LLC|AbaChemScene|abcr GmbH|ABI Chem|AbovChem LLC|Acadechem|Accel Scientific|Accela ChemBio Inc.|Aceschem Inc|Achemica|Achemtek|Acorn PharmaTech Product List|Activate Scientific|AHH Chemical co.,ltd|AK Scientific, Inc. (AKSCI)|AKos Consulting & Solutions|Aladdin Scientific|Alfa Chemistry|A…	Chemical Vendors|Curation Efforts|Governmental Organizations|Journal Publishers|Legacy Depositors|NIH Initiatives|Research and Development|Subscription Services
75140	p-(Dimethoxymethyl)anisole	2186-92-7|1-(Dimethoxymethyl)-4-methoxybenzene|Anisaldehyde dimethyl acetal|4-Methoxybenzaldehyde dimethyl acetal|p-(Dimethoxymethyl)anisole|Benzene, 1-(dimethoxymethyl)-4-methoxy-|Anisicaldehyde dimethylacetal|p-anisaldehyde dimethylacetal|XTE77A5ET4|p-methoxybenzaldehyde dimethyl acetal|DTXSID3062239|4-Methoxybenzaldehyddimethylacetal|dimethoxy(4-methoxyphenyl)methane|4-ANISALDEHYDDIMETHYLACETA…	182.220	C10H14O3	27.700	126.000	1.500	13	0	3	4	InChI=1S/C10H14O3/c1-11-9-6-4-8(5-7-9)10(12-2)13-3/h4-7,10H,1-3H3	COC1=CC=C(C=C1)C(OC)OC	NNHYAHOTXLASEA-UHFFFAOYSA-N	1-(dimethoxymethyl)-4-methoxybenzene	182.094294304	182.094294304	0	1	0	0	0	0	0	0	0	68	2212	679		Chemical and Physical Properties|Classification|Literature|Patents|Safety and Hazards|Use and Manufacturing|Spectral Information	7		20050327	001Chemical|10X CHEM|3WAY PHARM INC|A&J Pharmtech CO., LTD.|A2B Chem|AA BLOCKS|AAA Chemistry|Aaron Chemicals LLC|AbaChemScene|abcr GmbH|ABI Chem|Acadechem|Accel Scientific|Accela ChemBio Inc.|Achemica|Achemtek|Acmec Biochemical|Activate Scientific|AHH Chemical co.,ltd|AiFChem, an XtalPi Company|AK Scientific, Inc. (AKSCI)|AKos Consulting & Solutions|Aladdin Scientific|Alfa Chemistry|Alinda Chemic…	Chemical Vendors|Curation Efforts|Governmental Organizations|Journal Publishers|Legacy Depositors|Research and Development|Subscription Services
84614	Benzoic acid, 2-(((4-methoxyphenyl)methylene)amino)-, methyl ester	14735-72-9|METHYL 2-[[(4-METHOXYPHENYL)METHYLENE]AMINO]BENZOATE|93983-63-2|Methyl 2-(((4-methoxyphenyl)methylene)amino)benzoate|EINECS 301-318-5|Methyl N-(p-methoxybenzylidene)anthranilate|EINECS 238-796-9|Anisic aldehyde/methyl anthranilate (Schiff base)|DTXSID4065812|Benzoic acid, 2-[[(4-methoxyphenyl)methylene]amino]-, methyl ester|N-((4-Methoxyphenyl)methylene)-2-carbomethoxybenzenamine|Anisi…	269.290	C16H15NO3	47.900	335.000	3.000	20	0	4	5	InChI=1S/C16H15NO3/c1-19-13-9-7-12(8-10-13)11-17-15-6-4-3-5-14(15)16(18)20-2/h3-11H,1-2H3	COC1=CC=C(C=C1)C=NC2=CC=CC=C2C(=O)OC	VYSXJKIBCGUXTM-UHFFFAOYSA-N	methyl 2-[(4-methoxyphenyl)methylideneamino]benzoate	269.10519334	269.10519334	0	1	0	0	0	0	0	0	0	1	43	10		Chemical and Physical Properties|Classification|Literature|Patents|Safety and Hazards|Use and Manufacturing	6		20050808	AAA Chemistry|ABI Chem|Alfa Chemistry|Ambinter|BenchChem|Bic Biotech|BLD Pharm|BOC Sciences|ChemIDplus|Chemieliva Pharmaceutical Co., Ltd|ChemSpider|ChemTik|EPA DSSTox|EPA Substance Registry Services|Google Patents|Japan Chemical Substance Dictionary (Nikkaji)|MolGenie|MuseChem|NextBio|NORMAN Suspect List Exchange|PATENTSCOPE (WIPO)|PubChem Reference Collection|RR Scientific|Smolecule|Starshine C…	Chemical Vendors|Curation Efforts|Governmental Organizations|Legacy Depositors|Research and Development|Subscription Services
7478	p-Anisic acid	4-METHOXYBENZOIC ACID|p-Anisic acid|100-09-4|p-Methoxybenzoic acid|Draconic acid|4-Anisic acid|ANISIC ACID, PARA|para-anisic acid|Anisic acid, p-isomer|Kyselina 4-methoxybenzoova|UNII-4SB6Y7DMM3|EINECS 202-818-5|4SB6Y7DMM3|NSC 32742|BRN 0508910|CHEBI:40813|AI3-00893|NSC-32742|DTXSID4059205|FEMA NO. 3945|4-10-00-00346 (Beilstein Handbook Reference)|DTXCID0032445|202-818-5|ANISIC ACID|Benzoic acid,…	152.150	C8H8O3	46.500	136.000	2.000	11	1	3	2	InChI=1S/C8H8O3/c1-11-7-4-2-6(3-5-7)8(9)10/h2-5H,1H3,(H,9,10)	COC1=CC=C(C=C1)C(=O)O	ZEYHEAKUIGZSGI-UHFFFAOYSA-N	4-methoxybenzoic acid	152.047344113	152.047344113	0	1	0	0	0	0	0	0	0	1026	27711	9797		Biological Test Results|Interactions and Pathways|Chemical and Physical Properties|Classification|Food Additives and Ingredients|Literature|Patents|Safety and Hazards|Toxicity|Use and Manufacturing|Spectral Information|Taxonomy|Biological Test Results: Active|Biological Test Results: Micromolar	14	155|157|161|165|167|175|330|1811|28497|28691|28692|28693|28731|29132|125426|213093|226477|226478|237685|287724|293934|462333|462342|485350|485395|493033|504770|540299|588519|589727|589728|589729|589730|589731|589732|611697|611698|611702|611780|720641|977611|1059449|1059453|1059454|1082323|1082324|1082325|1082326|1082327|1082328|1082329|1082330|1082331|1082332|1082333|1082334|1082335|1082336|10823…	20040916	001Chemical|10X CHEM|1st Scientific|3WAY PHARM INC|A&J Pharmtech CO., LTD.|A2B Chem|AA BLOCKS|AAA Chemistry|Aaron Chemicals LLC|AbaChemScene|ABBLIS Chemicals|abcr GmbH|ABI Chem|Acadechem|Accel Scientific|Accela ChemBio Inc.|Achemica|Achemo Scientific Limited|Achemtek|Acmec Biochemical|Activate Scientific|Advanced Technology & Industrial Co., Ltd.|AEchem Scientific Corp., USA|AHH Chemical co.,ltd|…	Chemical Vendors|Curation Efforts|Governmental Organizations|Journal Publishers|Legacy Depositors|NIH Initiatives|Research and Development|Subscription Services
7519	Anisole	ANISOLE|100-66-3|Methyl phenyl ether|Anisol|Phenyl methyl ether|Phenoxymethane|Anizol|Phenol methyl ether|Ether, methyl phenyl|Benzene, methoxy|HSDB 44|methylphenyl ether|FEMA No. 2097|FEMA Number 2097|NSC 7920|UNII-B3W693GAZH|EINECS 202-876-1|B3W693GAZH|CHEBI:16579|AI3-00042|NSC-7920|DTXSID4041608|EC 202-876-1|ANISOLE (USP-RS)|ANISOLE [USP-RS]|FEMA NUMBER: 2097|DTXCID2021608|202-876-1|Methoxyben…	108.140	C7H8O	9.200	55.400	2.100	8	0	1	1	InChI=1S/C7H8O/c1-8-7-5-3-2-4-6-7/h2-6H,1H3	COC1=CC=CC=C1	RDOXTESZEPMUJZ-UHFFFAOYSA-N	anisole	108.057514874	108.057514874	0	1	0	0	0	0	0	0	0	7513	160190	56976		Biological Test Results|Interactions and Pathways|Chemical and Physical Properties|Classification|Food Additives and Ingredients|Literature|Patents|Pharmacology and Biochemistry|Safety and Hazards|Toxicity|Use and Manufacturing|Associated Disorders and Diseases|Spectral Information|Taxonomy	14	19262|23443|23714|23961|23963|23965|23968|23970|23974|23978|26296|26517|26522|28956|28957|101345|203473|212400|237685|311367|343398|343680|343681|343682|346025|642414|642415|667535|667536|1134599|1134600|1134601|1145386|1145387|1291710|1291712|1291714|1291715|1291716|1291717|1291719|1291721|1291722|1331299|1331300|1331301	20040916	001Chemical|10X CHEM|1st Scientific|3WAY PHARM INC|A&J Pharmtech CO., LTD.|A2B Chem|AA BLOCKS|AAA Chemistry|Aaron Chemicals LLC|abcr GmbH|ABI Chem|Acadechem|Accel Scientific|Aceschem Inc|Achemica|Achemtek|Acmec Biochemical|Acorn PharmaTech Product List|Adooq BioScience|AHH Chemical co.,ltd|AiFChem, an XtalPi Company|AK Scientific, Inc. (AKSCI)|AKos Consulting & Solutions|Aladdin Scientific|Alfa C…	Chemical Vendors|Curation Efforts|Governmental Organizations|Journal Publishers|Legacy Depositors|NIH Initiatives|Research and Development|Subscription Services
79782	4-Methoxyphenylacetaldehyde	5703-26-4|4-Methoxyphenylacetaldehyde|EINECS 227-191-5|DTXSID30205642|DTXCID60128133|227-191-5|nrivmxxouobrag-uhfffaoysa-n|2-(4-methoxyphenyl)acetaldehyde|(4-methoxyphenyl)acetaldehyde|MFCD02261769|p-methoxyphenylacetaldehyde|BENZENEACETALDEHYDE, 4-METHOXY-|(4-Methoxy-phenyl)-acetaldehyde|(4-Methoxyphenyl)ethanal|4-methoxyphenyl acetaldehyde|SCHEMBL190915|2-(4-methoxy-phenyl)-ethanone|2-(4-methox…	150.170	C9H10O2	26.300	115.000	1.400	11	0	2	3	InChI=1S/C9H10O2/c1-11-9-4-2-8(3-5-9)6-7-10/h2-5,7H,6H2,1H3	COC1=CC=C(C=C1)CC=O	NRIVMXXOUOBRAG-UHFFFAOYSA-N	2-(4-methoxyphenyl)acetaldehyde	150.068079557	150.068079557	0	1	0	0	0	0	0	0	0	36	3500	1136		Chemical and Physical Properties|Classification|Food Additives and Ingredients|Literature|Patents|Safety and Hazards|Use and Manufacturing|Spectral Information	8		20050808	001Chemical|10X CHEM|3WAY PHARM INC|4C Pharma Scientific Inc|A&J Pharmtech CO., LTD.|A2B Chem|AA BLOCKS|AAA Chemistry|Aaron Chemicals LLC|AbaChemScene|abcr GmbH|ABI Chem|Acadechem|Accel Scientific|Accela ChemBio Inc.|Achemo Scientific Limited|Achemtek|Acmec Biochemical|Activate Scientific|AEchem Scientific Corp., USA|AK Scientific, Inc. (AKSCI)|AKos Consulting & Solutions|Aladdin Scientific|Alfa …	Chemical Vendors|Curation Efforts|Governmental Organizations|Journal Publishers|Legacy Depositors|Research and Development|Subscription Services
7695	Anisyl acetate	4-Methoxybenzyl acetate|Anisyl acetate|104-21-2|(4-methoxyphenyl)methyl acetate|Cassie ketone|P-METHOXYBENZYL ACETATE|Anisyl acetate (natural)|Anisyl acetate, p-isomer|4-Methoxybenzenemethanol, acetate|Benzenemethanol, 4-methoxy-, 1-acetate|FEMA No. 2098|4-Methoxybenzenenemethyl acetate|Methoxybenzyl acetate, p-|UNII-2GEC7KBO31|4-Anisyl acetate|2GEC7KBO31|DTXSID1044770|Acetic acid p-methoxybenzyl…	180.200	C10H12O3	35.500	160.000	1.900	13	0	3	4	InChI=1S/C10H12O3/c1-8(11)13-7-9-3-5-10(12-2)6-4-9/h3-6H,7H2,1-2H3	CC(=O)OCC1=CC=C(C=C1)OC	HFNGYHHRRMSKEU-UHFFFAOYSA-N	(4-methoxyphenyl)methyl acetate	180.078644241	180.078644241	0	1	0	0	0	0	0	0	0	50	3954	1156		Biological Test Results|Chemical and Physical Properties|Classification|Food Additives and Ingredients|Literature|Patents|Pharmacology and Biochemistry|Safety and Hazards|Use and Manufacturing|Spectral Information|Taxonomy|Biological Test Results: Active|Biological Test Results: Micromolar	13	651631|651632|651633|651634|720516|720552|720634|720635|720637|720674|720675|720678|720679|720680|720681|720682|720683|720684|720685|720686|720687|720691|720692|720693|720719|720725|743012|743014|743015|743033|743035|743036|743040|743041|743042|743053|743054|743063|743064|743065|743066|743067|743069|743074|743075|743077|743078|743079|743080|743081|743083|743084|743085|743086|743091|743094|743122|…	20050326	001Chemical|10X CHEM|3WAY PHARM INC|A&J Pharmtech CO., LTD.|A2B Chem|AA BLOCKS|AAA Chemistry|Aaron Chemicals LLC|AbaChemScene|abcr GmbH|ABI Chem|Accel Scientific|Accela ChemBio Inc.|Achemica|Achemo Scientific Limited|Achemtek|Acmec Biochemical|Activate Scientific|AHH Chemical co.,ltd|AiFChem, an XtalPi Company|AKos Consulting & Solutions|Aladdin Scientific|Alichem|Amadis Chemical|Ambeed|AN Pharma…	Chemical Vendors|Curation Efforts|Governmental Organizations|Journal Publishers|Legacy Depositors|NIH Initiatives|Research and Development|Subscription Services
7738	Anise alcohol	4-METHOXYBENZYL ALCOHOL|105-13-5|(4-Methoxyphenyl)methanol|Anisyl alcohol|Anise alcohol|p-Methoxybenzyl alcohol|p-Anisyl alcohol|Benzenemethanol, 4-methoxy-|Anisic alcohol|p-Anisol alcohol|4-Methoxybenzenemethanol|Benzyl alcohol, p-methoxy-|Anisalcohol, p-|FEMA No. 2099|Anisyl alcohol (natural)|NSC 2151|CCRIS 5111|EINECS 203-273-6|BRN 0636654|7N6XGV3U49|DTXSID6044357|AI3-01170|NSC-2151|para-metho…	138.160	C8H10O2	29.500	85.300	1.100	10	1	2	2	InChI=1S/C8H10O2/c1-10-8-4-2-7(6-9)3-5-8/h2-5,9H,6H2,1H3	COC1=CC=C(C=C1)CO	MSHFRERJPWKJFX-UHFFFAOYSA-N	(4-methoxyphenyl)methanol	138.068079557	138.068079557	0	1	0	0	0	0	0	0	0	689	21075	6433		Biological Test Results|Interactions and Pathways|Chemical and Physical Properties|Classification|Food Additives and Ingredients|Literature|Patents|Pharmacology and Biochemistry|Safety and Hazards|Toxicity|Use and Manufacturing|Associated Disorders and Diseases|Spectral Information|Taxonomy	14	155|157|161|165|167|175|248|23714|23978|203473|354806|354807|354809|651631|651632|651633|651634|720516|720552|720634|720635|720637|720674|720675|720678|720679|720680|720681|720682|720683|720684|720685|720686|720687|720691|720692|720693|720719|720725|743012|743014|743015|743033|743035|743036|743040|743041|743042|743053|743054|743063|743064|743065|743066|743067|743069|743074|743075|743077|743078|74…	20050326	001Chemical|10X CHEM|3WAY PHARM INC|A&J Pharmtech CO., LTD.|A2B Chem|AA BLOCKS|Aaron Chemicals LLC|AbaChemScene|abcr GmbH|ABI Chem|Acadechem|Accel Scientific|Aceschem Inc|Achemica|Achemo Scientific Limited|Achemtek|Acmec Biochemical|AHH Chemical co.,ltd|AiFChem, an XtalPi Company|AK Scientific, Inc. (AKSCI)|AKos Consulting & Solutions|Aladdin Scientific|Alfa Chemistry|Alichem|Amadis Chemical|Ambe…	Chemical Vendors|Curation Efforts|Governmental Organizations|Journal Publishers|Legacy Depositors|NIH Initiatives|Research and Development|Subscription Services
61054	Anisyl formate	4-Methoxybenzyl formate|Anisyl formate|122-91-8|p-Methoxybenzyl formate|(4-methoxyphenyl)methyl formate|Benzenemethanol, 4-methoxy-, 1-formate|Anisyl methanoate|BENZENEMETHANOL, 4-METHOXY-, FORMATE|4-Methoxybenzenemethyl formate|FEMA No. 2101|Anisyl formate (natural)|Methoxybenzyl methanoate, p-|UNII-7N0ADO5BXI|7N0ADO5BXI|NSC 5949|EINECS 204-582-9|DTXSID7047649|AI3-02941|NSC-5949|p-Methoxybenzyl …	166.170	C9H10O3	35.500	128.000	1.700	12	0	3	4	InChI=1S/C9H10O3/c1-11-9-4-2-8(3-5-9)6-12-7-10/h2-5,7H,6H2,1H3	COC1=CC=C(C=C1)COC=O	XPDORSROGAZEGY-UHFFFAOYSA-N	(4-methoxyphenyl)methyl formate	166.062994177	166.062994177	0	1	0	0	0	0	0	0	0	9	18810	6167		Biological Test Results|Chemical and Physical Properties|Classification|Food Additives and Ingredients|Literature|Patents|Pharmacology and Biochemistry|Safety and Hazards|Use and Manufacturing|Spectral Information|Taxonomy|Biological Test Results: Active|Biological Test Results: Micromolar	13	155|157|161|165|167|175|192|248|651631|651632|651633|651634|720516|720552|720634|720635|720637|720674|720675|720678|720679|720680|720681|720682|720683|720684|720685|720686|720687|720691|720692|720693|720719|720725|743012|743014|743015|743033|743035|743036|743040|743041|743042|743053|743054|743063|743064|743065|743066|743067|743069|743074|743075|743077|743078|743079|743080|743081|743083|743084|743…	20050326	10X CHEM|1st Scientific|3WAY PHARM INC|A&J Pharmtech CO., LTD.|A2B Chem|AA BLOCKS|Aaron Chemicals LLC|ABI Chem|Accel Scientific|Achemica|Acmec Biochemical|AHH Chemical co.,ltd|AiFChem, an XtalPi Company|AK Scientific, Inc. (AKSCI)|AKos Consulting & Solutions|Aladdin Scientific|Alfa Chemistry|Ambeed|AN PharmaTech|Angene Chemical|AppChem|Aurora Fine Chemicals LLC|Baker Lab, Chemistry Department, Th…	Chemical Vendors|Curation Efforts|Governmental Organizations|Journal Publishers|Legacy Depositors|NIH Initiatives|Research and Development|Subscription Services
31231	1-(p-Methoxyphenyl)-2-propanone	4-Methoxyphenylacetone|122-84-9|2-Propanone, 1-(4-methoxyphenyl)-|1-(4-methoxyphenyl)propan-2-one|Anisketone|p-Acetonylanisole|Anisyl methyl ketone|1-(4-Methoxyphenyl)-2-propanone|p-Methoxyphenylacetone|Anisic ketone|1-(p-Methoxyphenyl)-2-propanone|4-Methoxybenzyl methyl ketone|p-Methoxybenzyl methyl ketone|1-(4-Methoxyphenyl)acetone|1-(p-Anisyl)-2-propanone|4'-Methoxyphenyl-2-propanone|p-Anisyla…	164.200	C10H12O2	26.300	146.000	1.600	12	0	2	3	InChI=1S/C10H12O2/c1-8(11)7-9-3-5-10(12-2)6-4-9/h3-6H,7H2,1-2H3	CC(=O)CC1=CC=C(C=C1)OC	WFWKNGZODAOLEO-UHFFFAOYSA-N	1-(4-methoxyphenyl)propan-2-one	164.083729621	164.083729621	0	1	0	0	0	0	0	0	0	117	1878	613		Biological Test Results|Chemical and Physical Properties|Classification|Food Additives and Ingredients|Literature|Patents|Pharmacology and Biochemistry|Safety and Hazards|Toxicity|Use and Manufacturing|Spectral Information|Taxonomy	12	248|395274|1794731|1794732|1794733|1794735|1794736|1794738|1794739|1794740|1794742|1794745|1794746|1794748|1794750|1794751|1794752|1794753|1794754|1794755|1794756|1794757|1794758|1794759|1794760|1794761|1794763|1794764|1794765|1794766|1794767|1794768|1794769|1794771|1794772|1794773|1794774|1794775|1794776|1794777|1794778|1794779|1794780|1794781|1794782|1794783|1794784|1794785|1794786|1794787|1794…	20050326	001Chemical|10X CHEM|1st Scientific|3WAY PHARM INC|A&J Pharmtech CO., LTD.|A2B Chem|AA BLOCKS|Aaron Chemicals LLC|AbaChemScene|abcr GmbH|ABI Chem|AbovChem LLC|Acadechem|Accel Scientific|Accela ChemBio Inc.|Achemica|Achemo Scientific Limited|Achemtek|AHH Chemical co.,ltd|AiFChem, an XtalPi Company|AK Scientific, Inc. (AKSCI)|AKos Consulting & Solutions|Aladdin Scientific|Alfa Chemistry|Allbio Phar…	Chemical Vendors|Curation Efforts|Governmental Organizations|Journal Publishers|Legacy Depositors|NIH Initiatives|Research and Development|Subscription Services
70129	4-Methoxybenzonitrile	4-Methoxybenzonitrile|874-90-8|Anisonitrile|p-Anisonitrile|Benzonitrile, 4-methoxy-|4-Cyanoanisole|p-Methoxybenzonitrile|p-Anisylnitrile|p-Cyanoanisole|p-Methoxyphenyl cyanide|NSC 3777|NSC 71539|EINECS 212-871-6|1-methoxy-4-cyano-benzene|AI3-11801|pAnisonitrile|pAnisylnitrile|pCyanoanisole|4Cyanoanisole|pMethoxybenzonitrile|pMethoxyphenyl cyanide|pAnisonitrile (8CI)|Benzonitrile, 4methoxy|para-me…	133.150	C8H7NO	33.000	139.000	1.900	10	0	2	1	InChI=1S/C8H7NO/c1-10-8-4-2-7(6-9)3-5-8/h2-5H,1H3	COC1=CC=C(C=C1)C#N	XDJAAZYHCCRJOK-UHFFFAOYSA-N	4-methoxybenzonitrile	133.052763847	133.052763847	0	1	0	0	0	0	0	0	0	278	2684	912		Biological Test Results|Interactions and Pathways|Chemical and Physical Properties|Classification|Literature|Patents|Safety and Hazards|Use and Manufacturing|Spectral Information|Biological Test Results: Micromolar	10	155|157|161|165|167|175|343398|343680|485350|485395|493033|504770|540299|588519|720641|1159520|1159521|1159523|1159525|1159526|1159527|1159528|1159529|1159531|1159551|1159552|1159555|1224834|1224835|1224836|1224837|1224838|1224839|1224840|1224841|1224842|1224843|1224844|1224845|1224846|1224847|1224848|1224849|1224867|1224868|1224869|1224870|1224871|1224872|1224873|1224874|1224875|1224876|1224877|…	20050326	001Chemical|10X CHEM|3WAY PHARM INC|A&J Pharmtech CO., LTD.|A2B Chem|AA BLOCKS|Aaron Chemicals LLC|AbaChemScene|abcr GmbH|ABI Chem|Acadechem|Accel Scientific|Achemica|Achemo Scientific Limited|Achemtek|Acmec Biochemical|ACT Chemical|Activate Scientific|AEchem Scientific Corp., USA|AHH Chemical co.,ltd|AiFChem, an XtalPi Company|AK Scientific, Inc. (AKSCI)|AKos Consulting & Solutions|Aladdin Scien…	Chemical Vendors|Curation Efforts|Governmental Organizations|Journal Publishers|Legacy Depositors|Research and Development|Subscription Services
7599	Anisyl phenylacetate	4-Methoxybenzyl phenylacetate|Anisyl phenylacetate|Benzeneacetic acid, (4-methoxyphenyl)methyl ester|(4-methoxyphenyl)methyl 2-phenylacetate|p-Methoxybenzyl phenylacetate|Anisyl alpha-toluate|FEMA No. 3740|p-Anisyl phenylacetate|(4-Methoxyphenyl)methyl benzeneacetate|EINECS 203-010-5|BRN 5045439|AI3-36547|UNII-7475820557|DTXSID5059246|ANISYL PHENYLACETATE [FHFI]|ANISYL PHENYLACETATE [USP-RS]|BENZ…	256.300	C16H16O3	35.500	263.000	3.000	19	0	3	6	InChI=1S/C16H16O3/c1-18-15-9-7-14(8-10-15)12-19-16(17)11-13-5-3-2-4-6-13/h2-10H,11-12H2,1H3	COC1=CC=C(C=C1)COC(=O)CC2=CC=CC=C2	VCYWCSZLXMMLLE-UHFFFAOYSA-N	(4-methoxyphenyl)methyl 2-phenylacetate	256.109944368	256.109944368	0	1	0	0	0	0	0	0	0	3	325	82		Chemical and Physical Properties|Classification|Food Additives and Ingredients|Literature|Patents|Pharmacology and Biochemistry|Safety and Hazards|Toxicity|Use and Manufacturing|Spectral Information	10		20050327	10X CHEM|3WAY PHARM INC|A2B Chem|AA BLOCKS|AAA Chemistry|ABI Chem|Accel Scientific|Achemica|AKos Consulting & Solutions|Aladdin Scientific|Alfa Chemistry|Ambinter|AppChem|AstaTech, Inc.|Aurora Fine Chemicals LLC|BenchChem|BOC Sciences|ChEBI|Chem-Impex|Chembase.cn|ChemDB|ChemIDplus|Chemieliva Pharmaceutical Co., Ltd|Cheminformatics Friedrich-Schiller-University Jena|ChemSpider|ChemTik|Clearsynth|C…	Chemical Vendors|Curation Efforts|Governmental Organizations|Legacy Depositors|NIH Initiatives|Research and Development|Subscription Services
3034267	Benzoic acid, 2-((3-(4-methoxyphenyl)-2-methylpropylidene)amino)-, methyl ester	111753-62-9|Benzoic acid, 2-[[3-(4-methoxyphenyl)-2-methylpropylidene]amino]-, methyl ester|Canthoxal / methyl anthranilate schiff base|methyl 2-[[3-(4-methoxyphenyl)-2-methylpropylidene]amino]benzoate|DTXSID20888847|Benzoic acid, 2-((3-(4-methoxyphenyl)-2-methylpropylidene)amino)-, methyl ester|Methyl 2-((3-(4-methoxyphenyl)-2-methylpropylidene)amino)benzoate|DTXCID301028119|601-114-9|DCVGBQPSFN…	311.400	C19H21NO3	47.900	388.000	3.800	23	0	4	7	InChI=1S/C19H21NO3/c1-14(12-15-8-10-16(22-2)11-9-15)13-20-18-7-5-4-6-17(18)19(21)23-3/h4-11,13-14H,12H2,1-3H3	CC(CC1=CC=C(C=C1)OC)C=NC2=CC=CC=C2C(=O)OC	DCVGBQPSFNIPPI-UHFFFAOYSA-N	methyl 2-[[3-(4-methoxyphenyl)-2-methylpropylidene]amino]benzoate	311.15214353	311.15214353	0	1	0	1	0	1	0	0	0	2	34	8		Chemical and Physical Properties|Classification|Literature|Patents|Safety and Hazards|Use and Manufacturing	6		20050808	ABI Chem|Alfa Chemistry|BenchChem|BOC Sciences|ChemIDplus|Chemieliva Pharmaceutical Co., Ltd|ChemSpider|DiscoveryGate|EPA DSSTox|EPA Substance Registry Services|Google Patents|Hairui Chemical|J&H Chemical Co.,ltd|Japan Chemical Substance Dictionary (Nikkaji)|MolGenie|MuseChem|NextBio|NORMAN Suspect List Exchange|PATENTSCOPE (WIPO)|PubChem Reference Collection|RR Scientific|Smolecule|SureChEMBL|TH…	Chemical Vendors|Curation Efforts|Governmental Organizations|Legacy Depositors|Research and Development|Subscription Services
64813	2-Methyl-3-(p-methoxyphenyl)propanal	3-(4-methoxyphenyl)-2-methylpropanal|2-(p-Anisyl)propanal|2-Anisylpropional|2-Methyl-3-(p-methoxyphenyl)propanal|L7QWJ4USPC|p-Methoxyhydratropaldehyde|2-Methyl-3-(4-methoxyphenyl)propionaldehyde|Benzenepropanal, 4-methoxy-.alpha.-methyl-|EINECS 226-749-5|4-Methoxy-alpha-methylbenzenepropanal|NSC 22280|NSC-22280|BRN 2443561|p-Methoxy-alpha-methylhydrocinnamaldehyde|Benzenepropanal, 4-methoxy-alpha…	178.230	C11H14O2	26.300	148.000	2.200	13	0	2	4	InChI=1S/C11H14O2/c1-9(8-12)7-10-3-5-11(13-2)6-4-10/h3-6,8-9H,7H2,1-2H3	CC(CC1=CC=C(C=C1)OC)C=O	VLFBSPUPYFTTNF-UHFFFAOYSA-N	3-(4-methoxyphenyl)-2-methylpropanal	178.099379685	178.099379685	0	1	0	1	0	1	0	0	0	7	3692	977		Chemical and Physical Properties|Classification|Literature|Patents|Safety and Hazards|Toxicity|Use and Manufacturing|Spectral Information	8		20050326	001Chemical|10X CHEM|3WAY PHARM INC|A2B Chem|AA BLOCKS|abcr GmbH|ABI Chem|Accel Scientific|Achemo Scientific Limited|Activate Scientific|AHH Chemical co.,ltd|AiFChem, an XtalPi Company|AKos Consulting & Solutions|Alfa Chemistry|Alichem|Amadis Chemical|Ambeed|AN PharmaTech|Angene Chemical|Apexmol|AppChem|AstaTech, Inc.|Aurora Fine Chemicals LLC|Aurum Pharmatech LLC|Baker Lab, Chemistry Department,…	Chemical Vendors|Curation Efforts|Governmental Organizations|Journal Publishers|Legacy Depositors|Research and Development|Subscription Services
6428088	Anisyl valerate	Anisyl n-valerate|ANISYL VALERATE|para-anisyl valerate|SCHEMBL7500299|VSOLIGQDEYVGKS-UHFFFAOYSA-N	222.280	C13H18O3	35.500	195.000	3.600	16	0	3	7	InChI=1S/C13H18O3/c1-3-4-5-13(14)16-10-11-6-8-12(15-2)9-7-11/h6-9H,3-5,10H2,1-2H3	CCCCC(=O)OCC1=CC=C(C=C1)OC	VSOLIGQDEYVGKS-UHFFFAOYSA-N	(4-methoxyphenyl)methyl pentanoate	222.125594432	222.125594432	0	1	0	0	0	0	0	0	0	0	5	2		Chemical and Physical Properties|Patents	2		20060428	ABI Chem|ChemSpider|ChemTik|DiscoveryGate|Google Patents|Hairui Chemical|IBM|Japan Chemical Substance Dictionary (Nikkaji)|NextBio|NIST Chemistry WebBook|NIST Mass Spectrometry Data Center|PATENTSCOPE (WIPO)|SureChEMBL	Chemical Vendors|Curation Efforts|Governmental Organizations|Legacy Depositors|Research and Development|Subscription Services
10659	Apiole (parsley)	Apiole|Apioline|523-80-8|Apiol|Apiole (parsley)|Parsley apiole|Parsley camphor|Parsley apiol|Petersiliencampher|NSC 9070|1-Allyl-2,5-dimethoxy-3,4-methylenedioxybenzene|APIOLUM|QQ67504PXO|4,7-Dimethoxy-5-(2-propenyl)-1,3-benzodioxole|5-Allyl-4,7-dimethoxy-1,3-benzodioxol|APIOLE, PARSLEY|NSC-9070|EINECS 208-349-2|BRN 0195747|UNII-QQ67504PXO|AI3-14843|BENZENE, 1-ALLYL-2,5-DIMETHOXY-3,4-(METHYLENEDI…	222.240	C12H14O4	36.900	243.000	2.700	16	0	4	4	InChI=1S/C12H14O4/c1-4-5-8-6-9(13-2)11-12(10(8)14-3)16-7-15-11/h4,6H,1,5,7H2,2-3H3	COC1=C2C(=C(C(=C1)CC=C)OC)OCO2	QQRSPHJOOXUALR-UHFFFAOYSA-N	4,7-dimethoxy-5-prop-2-enyl-1,3-benzodioxole	222.08920892	222.08920892	0	1	0	0	0	0	0	0	0	602	1434	438		Biological Test Results|Interactions and Pathways|Chemical and Physical Properties|Classification|Drug and Medication Information|Food Additives and Ingredients|Literature|Patents|Pharmacology and Biochemistry|Toxicity|Use and Manufacturing|Spectral Information|Taxonomy|Biological Test Results: Active	14	155|157|161|165|167|175|875|880|881|884|885|887|889|892|893|894|900|902|910|923|924|927|930|940|995|1030|1379|1422|1452|1454|1457|1458|1460|1463|1467|1468|1469|1476|1478|1479|1487|1490|1519|1766|1768|1865|1948|2101|2107|2112|2147|2451|2472|2517|2528|2546|2549|2551|485281|485290|504327|504847|504865|550213|588579|602332|624263|686978|686979|720532|720533|720579|720580|977599|977602|1159524|1159550…	20050326	001Chemical|10X CHEM|3WAY PHARM INC|A&J Pharmtech CO., LTD.|A2B Chem|AA BLOCKS|AbaChemScene|abcr GmbH|Abe Lab, University of Texas MD Anderson Cancer Center|ABI Chem|Accel Scientific|Achemtek|Acmec Biochemical|AKos Consulting & Solutions|Alichem|Ambinter|AstaTech, Inc.|BenchChem|BLD Pharm|BOC Sciences|CCSbase|Center for Chemical Genomics, University of Michigan|ChEBI|Chem-Space.com Database|ChemB…	Chemical Vendors|Curation Efforts|Governmental Organizations|Journal Publishers|Legacy Depositors|NIH Initiatives|Research and Development|Subscription Services
6440993	2-Butenoic acid, 1,3-dimethylbutyl ester	35206-51-0|2-Butenoic acid, 1,3-dimethylbutyl ester|Methylisobutylcarbinyl crotonate|EINECS 252-438-9|4-methylpentan-2-yl (E)-but-2-enoate|SCHEMBL273806|SCHEMBL273808|VCLJLOIXTASTGU-AATRIKPKSA-N|DTXSID301243214|2-Butenoic acid,1,3-dimethylbutyl ester|2245852-26-8|NS00012274|2-Butenoic acid, 1,3-dimethylbutyl ester, (2E)-	170.250	C10H18O2	26.300	159.000	3.100	12	0	2	5	InChI=1S/C10H18O2/c1-5-6-10(11)12-9(4)7-8(2)3/h5-6,8-9H,7H2,1-4H3/b6-5+	C/C=C/C(=O)OC(C)CC(C)C	VCLJLOIXTASTGU-AATRIKPKSA-N	4-methylpentan-2-yl (E)-but-2-enoate	170.130679813	170.130679813	0	1	0	1	0	1	1	1	0	2	293	128		Chemical and Physical Properties|Classification|Literature|Patents|Safety and Hazards|Use and Manufacturing|Spectral Information	7		20060428	ABI Chem|Alfa Chemistry|BenchChem|BOC Sciences|ChemIDplus|ChemMol|ChemSpider|DiscoveryGate|EPA DSSTox|EPA Substance Registry Services|Finetech Industry Limited|Google Patents|J&H Chemical Co.,ltd|Japan Chemical Substance Dictionary (Nikkaji)|MolGenie|NextBio|NORMAN Suspect List Exchange|PATENTSCOPE (WIPO)|PubChem Reference Collection|RR Scientific|SureChEMBL|ToxPlanet|ZeroPM - Zero Pollution of P…	Chemical Vendors|Curation Efforts|Governmental Organizations|Legacy Depositors|Research and Development|Subscription Services
80865	Ethyl acetoacetate ethyleneglycol ketal	6413-10-1|Fructone|1,3-Dioxolane-2-acetic acid, 2-methyl-, ethyl ester|Ethyl 2-methyl-1,3-dioxolane-2-acetate|Ethyl acetoacetate ethylene ketal|Ethyl acetoacetate 3-ethylene acetal|G5EXI4NID0|Ethyl 3-oxobutyrate ethylene ketal|Ethyl acetoacetate ethyleneglycol ketal|APPLINAL|NSC 6537|NSC-6537|EINECS 229-114-0|Ethylacetoacetate ethyleneglycol ketal|2-Methyl-1,3-dioxolane-2-acetic acid ethyl ester|…	174.190	C8H14O4	44.800	160.000	0.200	12	0	4	4	InChI=1S/C8H14O4/c1-3-10-7(9)6-8(2)11-4-5-12-8/h3-6H2,1-2H3	CCOC(=O)CC1(OCCO1)C	XWEOGMYZFCHQNT-UHFFFAOYSA-N	ethyl 2-(2-methyl-1,3-dioxolan-2-yl)acetate	174.08920892	174.08920892	0	1	0	0	0	0	0	0	0	14	4080	1096		Biological Test Results|Chemical and Physical Properties|Classification|Food Additives and Ingredients|Literature|Patents|Safety and Hazards|Toxicity|Use and Manufacturing|Spectral Information	10	155|157|161|165|167|175|330	20050326	001Chemical|10X CHEM|3WAY PHARM INC|A&J Pharmtech CO., LTD.|A2B Chem|AA BLOCKS|Aaron Chemicals LLC|AbaChemScene|ABBLIS Chemicals|abcr GmbH|ABI Chem|Accel Scientific|Accela ChemBio Inc.|Achemo Scientific Limited|Acmec Biochemical|Activate Scientific|AHH Chemical co.,ltd|AiFChem, an XtalPi Company|AK Scientific, Inc. (AKSCI)|AKos Consulting & Solutions|Aladdin Scientific|Alfa Chemistry|Alichem|Alin…	Chemical Vendors|Curation Efforts|Governmental Organizations|Journal Publishers|Legacy Depositors|Research and Development|Subscription Services
106937	Propanoic acid, 2-methyl-, decahydro-2-naphthalenyl ester	Decahydro-2-naphthyl isobutyrate|67874-78-6|Decahydro-beta-naphthyl isobutyrate|EINECS 267-506-3|Propanoic acid, 2-methyl-, decahydro-2-naphthalenyl ester|DTXSID10886993|DTXCID901026309|267-506-3|1,2,3,4,4a,5,6,7,8,8a-decahydronaphthalen-2-yl 2-methylpropanoate|Decahydronaphthalen-2-yl isobutyrate|apricot isobutyrate|SCHEMBL1626651|KWWPABFNYJNITP-UHFFFAOYSA-N|NS00012186	224.340	C14H24O2	26.300	247.000	4.500	16	0	2	3	InChI=1S/C14H24O2/c1-10(2)14(15)16-13-8-7-11-5-3-4-6-12(11)9-13/h10-13H,3-9H2,1-2H3	CC(C)C(=O)OC1CCC2CCCCC2C1	KWWPABFNYJNITP-UHFFFAOYSA-N	1,2,3,4,4a,5,6,7,8,8a-decahydronaphthalen-2-yl 2-methylpropanoate	224.177630004	224.177630004	0	1	0	3	0	3	0	0	0	1	32	11		Classification|Literature|Patents|Safety and Hazards|Use and Manufacturing	5		20050808	AAA Chemistry|ABI Chem|AHH Chemical co.,ltd|BenchChem|BOC Sciences|Chemenu Inc.|ChemIDplus|Chemieliva Pharmaceutical Co., Ltd|ChemSpider|EPA DSSTox|EPA Substance Registry Services|Google Patents|Hairui Chemical|IBM|Japan Chemical Substance Dictionary (Nikkaji)|MolGenie|NextBio|NORMAN Suspect List Exchange|PATENTSCOPE (WIPO)|PubChem Reference Collection|RR Scientific|Smolecule|Starshine Chemical|S…	Chemical Vendors|Curation Efforts|Governmental Organizations|Legacy Depositors|Research and Development|Subscription Services
68346	Isoartemisia ketone	Artemisia ketone|3,3,6-Trimethylhepta-1,5-dien-4-one|546-49-6|Isoartemisia ketone|Artemesia ketone|3,3,6-Trimethyl-1,5-heptadien-4-one|1,5-Heptadien-4-one, 3,3,6-trimethyl-|0JA03K53PD|EINECS 208-903-3|2,5,5-Trimethyl-2,6-heptadien-4-one|DTXSID60203030|DTXCID60125521|208-903-3|3,3,6-trimethyl-hepta-1,5-dien-4-one|UNII-0JA03K53PD|Artemesia|Artemisia keton|artemisyl ketone|Isoartemisiaketon|SCHEMBL3…	152.230	C10H16O	17.100	193.000	3.100	11	0	1	3	InChI=1S/C10H16O/c1-6-10(4,5)9(11)7-8(2)3/h6-7H,1H2,2-5H3	CC(=CC(=O)C(C)(C)C=C)C	OTYVBQZXUNBRTK-UHFFFAOYSA-N	3,3,6-trimethylhepta-1,5-dien-4-one	152.120115130	152.120115130	0	1	0	0	0	0	0	0	0	67	768	275		Chemical and Physical Properties|Classification|Food Additives and Ingredients|Literature|Patents|Safety and Hazards|Use and Manufacturing|Spectral Information|Taxonomy	9		20050327	3WAY PHARM INC|A&J Pharmtech CO., LTD.|A2B Chem|AA BLOCKS|AAA Chemistry|ABI Chem|AHH Chemical co.,ltd|AKos Consulting & Solutions|Alfa Chemistry|Ambinter|BenchChem|Bic Biotech|BOC Sciences|Chembase.cn|ChemDB|Chemical Synthesis Database|ChemIDplus|Chemieliva Pharmaceutical Co., Ltd|Cheminformatics Friedrich-Schiller-University Jena|ChemMol|ChemSpider|ChemTik|DiscoveryGate|Egon Willighagen, Departm…	Chemical Vendors|Curation Efforts|Governmental Organizations|Journal Publishers|Legacy Depositors|Research and Development|Subscription Services
95289	Sarisan	Sarisan|18607-93-7|1,3-Benzodioxole, 5-methoxy-6-(2-propenyl)-|5-methoxy-6-prop-2-enyl-1,3-benzodioxole|CWL14ZQ19X|5-allyl-6-methoxybenzo[d][1,3]dioxole|1-Allyl-2-methoxy-4,5-(methylenedioxy)benzene|NSC-27868|NSC-44848|Benzene, 1-allyl-2-methoxy-4,5-methylenedioxy|5-methoxy-6-(prop-2-en-1-yl)-1,3-dioxaindane|AC1L3TZ6|AC1Q6ZU6|asaricin|1-allyl-2-methoxy-4,5-methylenedioxybenzene|4-Methoxysafrole|N…	192.210	C11H12O3	27.700	205.000	2.800	14	0	3	3	InChI=1S/C11H12O3/c1-3-4-8-5-10-11(14-7-13-10)6-9(8)12-2/h3,5-6H,1,4,7H2,2H3	COC1=CC2=C(C=C1CC=C)OCO2	FYRHTIWFKXZWAD-UHFFFAOYSA-N	5-methoxy-6-prop-2-enyl-1,3-benzodioxole	192.078644241	192.078644241	0	1	0	0	0	0	0	0	0	18	69	55		Biological Test Results|Chemical and Physical Properties|Classification|Literature|Patents|Spectral Information|Taxonomy	7	1794731|1794732|1794733|1794735|1794736|1794738|1794739|1794740|1794742|1794745|1794746|1794748|1794750|1794751|1794752|1794753|1794754|1794755|1794757|1794758|1794759|1794760|1794761|1794763|1794765|1794766|1794767|1794768|1794769|1794771|1794772|1794773|1794774|1794775|1794776|1794777|1794778|1794779|1794780|1794781|1794782|1794784|1794785|1794786|1794787|1794788|1794789|1794790|1794792|1794793…	20050326	10X CHEM|A2B Chem|AA BLOCKS|AAA Chemistry|ABI Chem|AKos Consulting & Solutions|Alfa Chemistry|AppChem|BenchChem|Biosynth|BLD Pharm|BOC Sciences|ChEBI|ChEMBL|ChemDB|Chemhere|ChemIDplus|Chemieliva Pharmaceutical Co., Ltd|Cheminformatics Friedrich-Schiller-University Jena|ChemSpider|ChemTik|Clearsynth|DiscoveryGate|DTP/NCI|Egon Willighagen, Department of Bioinformatics - BiGCaT, Maastricht Universit…	Chemical Vendors|Curation Efforts|Governmental Organizations|Journal Publishers|Legacy Depositors|NIH Initiatives|Research and Development|Subscription Services
100968	2-Cyclohexene-1-carboxylic acid, 2-methyl-4-oxo-6-pentyl-, ethyl ester	59151-19-8|Ethyl 2-methyl-4-oxo-6-pentylcyclohex-2-ene-1-carboxylate|Ethyl 2-methyl-6-pentyl-4-oxocyclohex-2-enecarboxylate|EINECS 261-629-6|2-Cyclohexene-1-carboxylic acid, 2-methyl-4-oxo-6-pentyl-, ethyl ester|DTXSID40866743|Ethyl 2-methyl-6-pentyl-4-oxocyclohex-2-ene-1-carboxylate|DTXCID70814999|261-629-6|CALYXOL|autumn carboxylate|SCHEMBL669803|ZJLHQWGPVWXKME-UHFFFAOYSA-N|STL560863|AKOS030505…	252.350	C15H24O3	43.400	331.000	3.300	18	0	3	7	InChI=1S/C15H24O3/c1-4-6-7-8-12-10-13(16)9-11(3)14(12)15(17)18-5-2/h9,12,14H,4-8,10H2,1-3H3	CCCCCC1CC(=O)C=C(C1C(=O)OCC)C	ZJLHQWGPVWXKME-UHFFFAOYSA-N	ethyl 2-methyl-4-oxo-6-pentylcyclohex-2-ene-1-carboxylate	252.17254462	252.17254462	0	1	0	2	0	2	0	0	0	2	104	21		Chemical and Physical Properties|Classification|Literature|Patents|Safety and Hazards|Use and Manufacturing	6		20050808	AAA Chemistry|ABI Chem|AKos Consulting & Solutions|Alfa Chemistry|BenchChem|BLD Pharm|BOC Sciences|Chem-Space.com Database|ChemDB|ChemIDplus|Chemieliva Pharmaceutical Co., Ltd|ChemMol|ChemSpider|DiscoveryGate|EPA DSSTox|EPA Substance Registry Services|Google Patents|Hairui Chemical|IBM|Japan Chemical Substance Dictionary (Nikkaji)|LabNetwork, a WuXi AppTec Company|Mcule|MolGenie|Molport|NextBio|N…	Chemical Vendors|Curation Efforts|Governmental Organizations|Journal Publishers|Legacy Depositors|Research and Development|Subscription Services
46941523	2,4,6-Triisobutyl-5,6-dihydro-4H-1,3,5-dithiazine	74595-94-1|Dihydro-2,4,6-tris(2-methylpropyl)-4h-1,3,5-dithiazine|2,4,6-TRIISOBUTYL-5,6-DIHYDRO-4H-1,3,5-DITHIAZINE|2,4,6-tris(2-methylpropyl)-1,3,5-dithiazinane|DTXSID70996103|2,4,6-triisobutyl-1,3,5-dithiazinane|DTXCID201436367|2,4,6-TRIISOBUTYL-5,6-DIHYDRO-4H-1,3,5-DITHIAZINE [FHFI]|457-290-0|TRIISOBUTYLDIHYDRODITHIAZINE|Bacon dithiazine|SCHEMBL10522838|CHEBI:174061|RQGPQWUKHADVPF-UHFFFAOYSA-N…	289.500	C15H31NS2	62.600	211.000	6.400	18	1	3	6	InChI=1S/C15H31NS2/c1-10(2)7-13-16-14(8-11(3)4)18-15(17-13)9-12(5)6/h10-16H,7-9H2,1-6H3	CC(C)CC1NC(SC(S1)CC(C)C)CC(C)C	RQGPQWUKHADVPF-UHFFFAOYSA-N	2,4,6-tris(2-methylpropyl)-1,3,5-dithiazinane	289.18979234	289.18979234	0	1	0	2	0	2	0	0	0	4	65	25		Chemical and Physical Properties|Classification|Food Additives and Ingredients|Literature|Patents|Pharmacology and Biochemistry|Safety and Hazards|Use and Manufacturing	8		20101115	001Chemical|10X CHEM|A2B Chem|AA BLOCKS|Aaron Chemicals LLC|ABBLIS Chemicals|Accel Scientific|AK Scientific, Inc. (AKSCI)|AKos Consulting & Solutions|Alfa Chemistry|Amadis Chemical|AN PharmaTech|AppChem|Aribo Reagent|BenchChem|Biosynth|BOC Sciences|ChEBI|Chem-Space.com Database|Chemenu Inc.|Chemhere|Chemieliva Pharmaceutical Co., Ltd|Cheminformatics Friedrich-Schiller-University Jena|ChemMol|Cook…	Chemical Vendors|Curation Efforts|Governmental Organizations|Journal Publishers|Legacy Depositors|NIH Initiatives|Research and Development|Subscription Services
101362	4-Penten-1-one, 1-phenyl-	3240-29-7|1-phenyl-4-penten-1-one|4-Penten-1-one, 1-phenyl-|AI3-04992|DTXSID2075396|NSC 408289|DTXCID4038504|608-738-0|4-Pentenophenone|1-phenylpent-4-en-1-one|NSC-408289|Lavonax|balsam ketone|3-Butenoylbenzene|NSC408289|3-Butenyl phenyl ketone|WNP6B85WWU|phenyl-(but-3-enyl)ketone|1-phenyl-4-pentene-1-one|5-Oxo-5-phenyl-1-pentene|phenyl-(but-3-enyl) ketone|1-phenyl-pent-4-en-1-one|SCHEMBL317112|D…	160.210	C11H12O	17.100	154.000	2.600	12	0	1	4	InChI=1S/C11H12O/c1-2-3-9-11(12)10-7-5-4-6-8-10/h2,4-8H,1,3,9H2	C=CCCC(=O)C1=CC=CC=C1	KYGSYTRHCDNSGS-UHFFFAOYSA-N	1-phenylpent-4-en-1-one	160.088815002	160.088815002	0	1	0	0	0	0	0	0	0	25	370	113		Classification|Literature|Patents|Safety and Hazards|Use and Manufacturing|Spectral Information	6		20050326	001Chemical|10X CHEM|A2B Chem|AA BLOCKS|AAA Chemistry|ABI Chem|AKos Consulting & Solutions|Amadis Chemical|Ambeed|Ambinter|AN PharmaTech|AppChem|Aurora Fine Chemicals LLC|Aurum Pharmatech LLC|BenchChem|Biosynth|BLD Pharm|BOC Sciences|Chem-Space.com Database|Chembase.cn|ChemDB|Chemenu Inc.|Chemhere|Chemical Synthesis Database|ChemIDplus|Chemieliva Pharmaceutical Co., Ltd|ChemMol|ChemSpider|CymitQu…	Chemical Vendors|Curation Efforts|Governmental Organizations|Journal Publishers|Legacy Depositors|Research and Development|Subscription Services
106866	Bicyclo[2.2.2]oct-5-ene-2-carboxaldehyde, 6-methyl-8-(1-methylethyl)-	67845-30-1|7-Formyl-5-isopropyl-2-methylbicyclo(2.2.2)oct-2-ene|Bicyclo[2.2.2]oct-5-ene-2-carboxaldehyde, 6-methyl-8-(1-methylethyl)-|EINECS 267-308-7|DTXSID00867357|8-isopropyl-6-methylbicyclo[2.2.2]oct-5-ene-2-carbaldehyde|2-Methyl-5-(1-methylethyl)bicyclo(2.2.2)oct-2-ene-7-carboxaldehyde|Bicyclo(2.2.2)oct-5-ene-2-carboxaldehyde, 6-methyl-8-(1-methylethyl)-|8-Isopropyl-6-methylbicyclo(2.2.2)oct…	192.300	C13H20O	17.100	264.000	2.600	14	0	1	2	InChI=1S/C13H20O/c1-8(2)12-6-13-9(3)4-10(12)5-11(13)7-14/h4,7-8,10-13H,5-6H2,1-3H3	CC1=CC2CC(C1CC2C(C)C)C=O	OWFZJSXGDOTWSH-UHFFFAOYSA-N	6-methyl-8-propan-2-ylbicyclo[2.2.2]oct-5-ene-2-carbaldehyde	192.151415257	192.151415257	0	1	0	4	0	4	0	0	0	1	651	158		Chemical and Physical Properties|Classification|Literature|Patents|Safety and Hazards|Use and Manufacturing	6		20050808	AAA Chemistry|ABI Chem|AHH Chemical co.,ltd|Alfa Chemistry|BenchChem|BLD Pharm|BOC Sciences|ChemIDplus|Chemieliva Pharmaceutical Co., Ltd|ChemSpider|ChemTik|DiscoveryGate|EPA DSSTox|EPA Substance Registry Services|EvitaChem|Google Patents|Hairui Chemical|IBM|J&H Chemical Co.,ltd|Japan Chemical Substance Dictionary (Nikkaji)|MolGenie|NextBio|NORMAN Suspect List Exchange|PATENTSCOPE (WIPO)|PubChem …	Chemical Vendors|Curation Efforts|Governmental Organizations|Legacy Depositors|Research and Development|Subscription Services
6366609	3-Hexene, 1-(1-methoxypropoxy)-, (3E)-	(E)-1-(1-Methoxypropoxy)hex-3-ene|97358-54-8|3-Hexene, 1-(1-methoxypropoxy)-, (3E)-|EINECS 306-628-4|3-Hexene, 1-(1-methoxypropoxy)-, (E)-|DTXSID30888772|DTXCID40910790|(3E)-1-(1-Methoxypropoxy)-3-hexene|306-628-4|Leguminal|SCHEMBL1471455|SCHEMBL2729697|LDUYDLGCMTVIIO-VOTSOKGWSA-N|NS00012839	172.260	C10H20O2	18.500	110.000	2.800	12	0	2	7	InChI=1S/C10H20O2/c1-4-6-7-8-9-12-10(5-2)11-3/h6-7,10H,4-5,8-9H2,1-3H3/b7-6+	CC/C=C/CCOC(CC)OC	LDUYDLGCMTVIIO-VOTSOKGWSA-N	(E)-1-(1-methoxypropoxy)hex-3-ene	172.146329876	172.146329876	0	1	0	1	0	1	1	1	0	2	380	121		Chemical and Physical Properties|Classification|Literature|Patents|Safety and Hazards|Use and Manufacturing	6		20050808	ABI Chem|Alfa Chemistry|Ambinter|BenchChem|BLD Pharm|BOC Sciences|ChemIDplus|Chemieliva Pharmaceutical Co., Ltd|ChemMol|ChemSpider|DiscoveryGate|EPA DSSTox|EPA Substance Registry Services|Finetech Industry Limited|Google Patents|Japan Chemical Substance Dictionary (Nikkaji)|MolGenie|NextBio|NORMAN Suspect List Exchange|PATENTSCOPE (WIPO)|PubChem Reference Collection|RR Scientific|Smolecule|Starsh…	Chemical Vendors|Curation Efforts|Governmental Organizations|Legacy Depositors|Research and Development|Subscription Services
33166	2-Isopropyl-3-methoxypyrazine	2-ISOPROPYL-3-METHOXYPYRAZINE|25773-40-4|2-Methoxy-3-isopropylpyrazine|2-methoxy-3-propan-2-ylpyrazine|3-isopropyl-2-methoxypyrazine|Pyrazine, 2-methoxy-3-(1-methylethyl)-|1FL7L111A6|2-methoxy-3-(propan-2-yl)pyrazine|2-methoxy-3-(1-methylethyl)pyrazine|bean pyrazine|Pyrazine, methoxy(1-methylethyl)-|UNII-1FL7L111A6|EINECS 247-256-1|MFCD00006135|Isopropylmethoxypyrazine|Isopropyl methylpyrazine|1q…	152.190	C8H12N2O	35.000	117.000	2.000	11	0	3	2	InChI=1S/C8H12N2O/c1-6(2)7-8(11-3)10-5-4-9-7/h4-6H,1-3H3	CC(C)C1=NC=CN=C1OC	NTOPKICPEQUPPH-UHFFFAOYSA-N	2-methoxy-3-propan-2-ylpyrazine	152.094963011	152.094963011	0	1	0	0	0	0	0	0	0	266	3580	1027		Biological Test Results|Interactions and Pathways|Chemical and Physical Properties|Classification|Food Additives and Ingredients|Literature|Patents|Pharmacology and Biochemistry|Safety and Hazards|Use and Manufacturing|Spectral Information|Taxonomy|Biological Test Results: Active	13	1811|233349|977611	20050327	001Chemical|10X CHEM|3WAY PHARM INC|A&J Pharmtech CO., LTD.|A2B Chem|AA BLOCKS|Aaron Chemicals LLC|AbaChemScene|abcr GmbH|ABI Chem|Acadechem|Accel Scientific|Achemica|Achemo Scientific Limited|Achemtek|Acmec Biochemical|Activate Scientific|AHH Chemical co.,ltd|AiFChem, an XtalPi Company|AK Scientific, Inc. (AKSCI)|AKos Consulting & Solutions|Aladdin Scientific|Alichem|Amadis Chemical|Ambeed|AN Ph…	Chemical Vendors|Curation Efforts|Governmental Organizations|Journal Publishers|Legacy Depositors|NIH Initiatives|Research and Development|Subscription Services
240	Benzaldehyde	benzaldehyde|100-52-7|Benzoic aldehyde|Phenylmethanal|Benzenecarboxaldehyde|Benzenecarbonal|Benzenemethylal|Benzaldehyde FFC|Benzene carbaldehyde|Benzene carboxaldehyde|benzanoaldehyde|Benzylaldehyde|Benzoyl hydride|NCI-C56133|Benzoic acid aldehyde|FEMA No. 2127|Caswell No. 076|Phenylformaldehyde|Benzaldehyde (natural)|NSC 7917|CCRIS 2376|HSDB 388|NSC-7917|EINECS 202-860-4|UNII-TA269SD04T|EPA Pes…	106.120	C7H6O	17.100	72.500	1.500	8	0	1	1	InChI=1S/C7H6O/c8-6-7-4-2-1-3-5-7/h1-6H	C1=CC=C(C=C1)C=O	HUMNYLRZRPPJDN-UHFFFAOYSA-N	benzaldehyde	106.041864811	106.041864811	0	1	0	0	0	0	0	0	0	26186	278088	101702		Biological Test Results|Interactions and Pathways|Chemical and Physical Properties|Classification|Food Additives and Ingredients|Identification|Literature|Patents|Pharmacology and Biochemistry|Safety and Hazards|Toxicity|Use and Manufacturing|Associated Disorders and Diseases|Spectral Information|Taxonomy|Biological Test Results: Active|Biological Test Results: Micromolar	17	180|200|206|212|256|264|296|330|421|426|427|433|434|435|445|530|540|541|542|543|544|545|546|584|585|595|596|603|605|654|655|656|657|658|659|660|661|662|663|664|665|666|667|875|880|881|884|885|886|887|889|892|893|894|900|902|912|921|923|924|925|926|938|946|947|948|955|960|961|962|963|964|965|966|967|968|969|970|971|972|973|974|975|976|977|978|979|980|981|982|983|984|985|986|987|988|989|993|994|995…	20040916	001Chemical|3WAY PHARM INC|A&J Pharmtech CO., LTD.|A2B Chem|AA BLOCKS|AAA Chemistry|abcr GmbH|ABI Chem|Acadechem|Aceschem Inc|Achemica|Achemtek|Acmec Biochemical|AHH Chemical co.,ltd|AiFChem, an XtalPi Company|AKos Consulting & Solutions|Alfa Chemistry|Alichem|Amadis Chemical|Ambinter|Angene Chemical|Anward|Aromalake Chemical|AstaTech, Inc.|Aurora Fine Chemicals LLC|Beilstein Journals|BenchChem|B…	Chemical Vendors|Curation Efforts|Governmental Organizations|Journal Publishers|Legacy Depositors|NIH Initiatives|Research and Development|Subscription Services
69884	(Diethoxymethyl)benzene	(Diethoxymethyl)benzene|774-48-1|Benzene, (diethoxymethyl)-|Benzaldehyde diethylacetal|Benzaldehyde, diethyl acetal|Toluene, alpha,alpha-diethoxy-|NSC 287|NSC-287|EINECS 212-265-1|ETHYL PHENYL ACETAL|DIETHOXYPHENYLMETHANE|236M0R125W|DTXSID4061127|DIETHYL BENZALDEHYDE ACETAL|DTXCID3047974|Benzaldehyde Diethyl Acetal|diethoxymethylbenzene|alpha,alpha-Diethoxytoluene|NSC287|UNII-236M0R125W|MFCD00038…	180.240	C11H16O2	18.500	113.000	2.300	13	0	2	5	InChI=1S/C11H16O2/c1-3-12-11(13-4-2)10-8-6-5-7-9-10/h5-9,11H,3-4H2,1-2H3	CCOC(C1=CC=CC=C1)OCC	MAQMEXSLUSZDQM-UHFFFAOYSA-N	diethoxymethylbenzene	180.115029749	180.115029749	0	1	0	0	0	0	0	0	0	61	657	278		Biological Test Results|Chemical and Physical Properties|Classification|Food Additives and Ingredients|Literature|Patents|Safety and Hazards|Use and Manufacturing|Spectral Information	9	155|157|161|165|167|175|248|1794731|1794732|1794733|1794735|1794736|1794739|1794740|1794742|1794745|1794748|1794750|1794751|1794753|1794754|1794755|1794757|1794758|1794759|1794760|1794761|1794763|1794764|1794767|1794768|1794772|1794774|1794775|1794777|1794778|1794779|1794780|1794781|1794782|1794784|1794785|1794786|1794787|1794788|1794789|1794790|1794792|1794793|1794794|1794795|1794796|1794798|179…	20050326	001Chemical|10X CHEM|3WAY PHARM INC|A&J Pharmtech CO., LTD.|A2B Chem|AA BLOCKS|AAA Chemistry|Aaron Chemicals LLC|AbaChemScene|abcr GmbH|ABI Chem|Accel Scientific|Achemica|Activate Scientific|AHH Chemical co.,ltd|AKos Consulting & Solutions|Aladdin Scientific|Alichem|Amadis Chemical|Ambeed|Ambinter|AN PharmaTech|Angene Chemical|Anward|AppChem|AstaTech, Inc.|Aurora Fine Chemicals LLC|BenchChem|BePh…	Chemical Vendors|Curation Efforts|Governmental Organizations|Journal Publishers|Legacy Depositors|Research and Development|Subscription Services
62375	Benzaldehyde dimethyl acetal	Benzaldehyde dimethyl acetal|1125-88-8|(dimethoxymethyl)benzene|Dimethoxymethylbenzene|Dimethoxyphenylmethane|alpha,alpha-Dimethoxytoluene|benzaldehydedimethylacetal|BENZENE, (DIMETHOXYMETHYL)-|BENZALDEHYDE DIMETHYLACETAL|Benzaldehyde, dimethyl acetal|FEMA No. 2128|MFCD00008491|.alpha.,.alpha.-Dimethoxytoluene|1-(dimethoxymethyl)benzene|W6T83K35CA|NSC-286137|Dimethoxymethyl-benzene|Benzene, dimet…	152.190	C9H12O2	18.500	93.700	1.600	11	0	2	3	InChI=1S/C9H12O2/c1-10-9(11-2)8-6-4-3-5-7-8/h3-7,9H,1-2H3	COC(C1=CC=CC=C1)OC	HEVMDQBCAHEHDY-UHFFFAOYSA-N	dimethoxymethylbenzene	152.083729621	152.083729621	0	1	0	0	0	0	0	0	0	371	10251	2879		Biological Test Results|Interactions and Pathways|Chemical and Physical Properties|Classification|Food Additives and Ingredients|Literature|Patents|Pharmacology and Biochemistry|Safety and Hazards|Toxicity|Use and Manufacturing|Spectral Information	12	328|1794731|1794732|1794733|1794735|1794736|1794738|1794739|1794740|1794742|1794745|1794746|1794750|1794751|1794752|1794753|1794754|1794755|1794756|1794757|1794758|1794759|1794760|1794761|1794764|1794765|1794766|1794767|1794768|1794769|1794771|1794772|1794773|1794774|1794775|1794776|1794777|1794778|1794779|1794780|1794781|1794782|1794783|1794784|1794785|1794786|1794787|1794788|1794789|1794790|179…	20050326	001Chemical|10X CHEM|3WAY PHARM INC|A&J Pharmtech CO., LTD.|A2B Chem|AA BLOCKS|Aaron Chemicals LLC|AbaChemScene|abcr GmbH|ABI Chem|Acadechem|Accel Scientific|Achemica|Achemo Scientific Limited|Acmec Biochemical|AEchem Scientific Corp., USA|AHH Chemical co.,ltd|AiFChem, an XtalPi Company|AK Scientific, Inc. (AKSCI)|AKos Consulting & Solutions|Aladdin Scientific|Alfa Chemistry|Alichem|Allbio Pharm …	Chemical Vendors|Curation Efforts|Governmental Organizations|Journal Publishers|Legacy Depositors|NIH Initiatives|Research and Development|Subscription Services
5463840	Benzaldehyde glyceryl acetal	1319-88-6|Benzal glyceral acetal|Benzaldehyde glycerol cyclic acetal|DTD5NUE52Q|FEMA No. 2129|EINECS 215-294-8|Benzaldehyde glyceryl acetal (natural)|Benzaldehyde, cyclic acetal with glycerol|Benzaldehyde 1,2,3-propanetriol cyclic acetal|DTXSID00904276|BENZALDEHYDE GLYCERYL ACETAL [FCC]|BENZALDEHYDE GLYCERYL ACETAL [FHFI]|benzaldehyde, cyclic acetal with 1,2,3-propanetriol|(Z)-4-phenylbut-3-ene-1…	180.200	C10H12O3	60.700	171.000	0.500	13	3	3	3	InChI=1S/C10H12O3/c11-7-10(13)9(12)6-8-4-2-1-3-5-8/h1-6,10-13H,7H2/b9-6-	C1=CC=C(C=C1)/C=C(/C(CO)O)\O	FSDPQZPRLPFVLK-TWGQIWQCSA-N	(Z)-4-phenylbut-3-ene-1,2,3-triol	180.078644241	180.078644241	0	1	0	1	0	1	1	1	0	0	166	72		Chemical and Physical Properties|Classification|Food Additives and Ingredients|Patents|Safety and Hazards|Use and Manufacturing|Spectral Information	7		20050808	10X CHEM|3WAY PHARM INC|AA BLOCKS|ABI Chem|Accel Scientific|AKos Consulting & Solutions|Amadis Chemical|Ambinter|AN PharmaTech|BenchChem|BOC Sciences|ChemIDplus|ChemMol|ChemSpider|eNovation Chemicals|Finetech Industry Limited|Google Patents|iChemical Technology USA Inc|MolGenie|Molport|MuseChem|NextBio|NORMAN Suspect List Exchange|Parchem|PATENTSCOPE (WIPO)|PubChem Reference Collection|RR Scienti…	Chemical Vendors|Curation Efforts|Governmental Organizations|Legacy Depositors|Research and Development|Subscription Services
162275	Benzoic acid, ((phenylmethylene)amino)-, methyl ester	Methyl N-benzylidene-2-aminobenzoate|DTXCID70814297|DTXSID10865945|methyl 2-[(phenylmethylene)amino]benzoate|39129-16-3|methyl 2-(benzylideneamino)benzoate|Methyl 2-((phenylmethylene)amino)benzoate|EINECS 254-307-1|B6LXE9W2WG|SCHEMBL3505309|Benzoic acid, 2-[(phenylmethylene)amino]-, methyl ester|SCHEMBL11416407|SCHEMBL21175054|Methyl Anthranilate / Benzaldehyde Schiff Base 50% In Dep|ZCFRWOFFFLZL…	239.270	C15H13NO2	38.700	295.000	3.100	18	0	3	4	InChI=1S/C15H13NO2/c1-18-15(17)13-9-5-6-10-14(13)16-11-12-7-3-2-4-8-12/h2-11H,1H3	COC(=O)C1=CC=CC=C1N=CC2=CC=CC=C2	ZCFRWOFFFLZLDU-UHFFFAOYSA-N	methyl 2-(benzylideneamino)benzoate	239.094628657	239.094628657	0	1	0	0	0	0	0	0	0	0	19	10		Chemical and Physical Properties|Classification|Patents|Safety and Hazards|Use and Manufacturing	5		20050808	AAA Chemistry|ABI Chem|Alfa Chemistry|Ambinter|BenchChem|Bic Biotech|BOC Sciences|ChemIDplus|Chemieliva Pharmaceutical Co., Ltd|Cheminformatics Friedrich-Schiller-University Jena|ChemSpider|ChemTik|Debye Scientific Co., Ltd|EPA DSSTox|EPA Substance Registry Services|FDA Global Substance Registration System (GSRS)|Google Patents|IBM|J&H Chemical Co.,ltd|Japan Chemical Substance Dictionary (Nikkaji…	Chemical Vendors|Curation Efforts|Governmental Organizations|Legacy Depositors|Research and Development|Subscription Services
595928	Benzaldehyde propylene glycol acetal	4-Methyl-2-phenyl-1,3-dioxolane|2568-25-4|Benzaldehyde propylene glycol acetal|1,3-Dioxolane, 4-methyl-2-phenyl-|FEMA No. 2130|4-Methyl-2-phenyl-m-dioxolane|ELQ3FTL5B1|EINECS 219-906-4|DTXSID60862989|2-phenyl-4-methyl-1,3-dioxolane|BENZALDEHYDE PROPYLENE GLYCOL ACETAL [FHFI]|BENZALDEHYDE PROPYLENE GLYCOL ACETAL [USP-RS]|BENZALDEHYDE PROPYLENE GLYCOL ACETAL (USP-RS)|DTXCID40811677|219-906-4|UNII-E…	164.200	C10H12O2	18.500	141.000	1.800	12	0	2	1	InChI=1S/C10H12O2/c1-8-7-11-10(12-8)9-5-3-2-4-6-9/h2-6,8,10H,7H2,1H3	CC1COC(O1)C2=CC=CC=C2	CDIKGISJRLTLRA-UHFFFAOYSA-N	4-methyl-2-phenyl-1,3-dioxolane	164.083729621	164.083729621	0	1	0	2	0	2	0	0	0	8	311	127		Chemical and Physical Properties|Classification|Food Additives and Ingredients|Literature|Patents|Pharmacology and Biochemistry|Safety and Hazards|Toxicity|Use and Manufacturing|Spectral Information	10		20050327	001Chemical|10X CHEM|3WAY PHARM INC|A2B Chem|AA BLOCKS|Aaron Chemicals LLC|AbaChemScene|abcr GmbH|ABI Chem|Acadechem|Accel Scientific|Accela ChemBio Inc.|Achemo Scientific Limited|Achemtek|Acmec Biochemical|AHH Chemical co.,ltd|AK Scientific, Inc. (AKSCI)|AKos Consulting & Solutions|Aladdin Scientific|Alfa Chemistry|Alichem|Amadis Chemical|Ambeed|AppChem|Aribo Reagent|AstaTech, Inc.|BenchChem|BeP…	Chemical Vendors|Curation Efforts|Governmental Organizations|Journal Publishers|Legacy Depositors|NIH Initiatives|Research and Development|Subscription Services
7037	Benzohydrol	Diphenylmethanol|BENZHYDROL|91-01-0|Diphenylcarbinol|Benzohydrol|Benzhydryl alcohol|Hydroxydiphenylmethane|Diphenyl carbinol|Diphenylmethyl alcohol|alpha-Phenylbenzenemethanol|Benzenemethanol, .alpha.-phenyl-|Benzenemethanol, alpha-phenyl-|NSC 32150|S4HQ1H8OWD|EINECS 202-033-8|BRN 1424379|AI3-03066|BENZOHYDROL [MI]|alpha-phenylbenzyl alcohol|NSC-32150|BENZHYDROL [USP-RS]|DIMENHYDRINATE IMPURITY I…	184.230	C13H12O	20.200	137.000	2.700	14	1	1	2	InChI=1S/C13H12O/c14-13(11-7-3-1-4-8-11)12-9-5-2-6-10-12/h1-10,13-14H	C1=CC=C(C=C1)C(C2=CC=CC=C2)O	QILSFLSDHQAZET-UHFFFAOYSA-N	diphenylmethanol	184.088815002	184.088815002	0	1	0	0	0	0	0	0	0	896	12077	4418		Biological Test Results|Interactions and Pathways|Chemical and Physical Properties|Classification|Literature|Patents|Pharmacology and Biochemistry|Safety and Hazards|Toxicity|Use and Manufacturing|Spectral Information|Biological Test Results: Active|Biological Test Results: Micromolar	13	248|256|328|1811|749400|749401|749402|749403|977611|1267460|1794731|1794732|1794733|1794735|1794736|1794740|1794742|1794745|1794746|1794748|1794750|1794751|1794752|1794753|1794754|1794755|1794756|1794757|1794758|1794759|1794760|1794761|1794763|1794764|1794766|1794767|1794768|1794769|1794771|1794772|1794773|1794774|1794775|1794776|1794777|1794779|1794780|1794781|1794782|1794783|1794784|1794785|179…	20050326	001Chemical|10X CHEM|3WAY PHARM INC|A&J Pharmtech CO., LTD.|A2B Chem|AA BLOCKS|Aaron Chemicals LLC|AbaChemScene|ABBLIS Chemicals|abcr GmbH|ABI Chem|AbovChem LLC|Acadechem|Accel Scientific|Achemica|Achemo Scientific Limited|Achemtek|Acmec Biochemical|Acorn PharmaTech Product List|AK Scientific, Inc. (AKSCI)|AKos Consulting & Solutions|Aladdin Scientific|Alfa Chemistry|Alichem|Amadis Chemical|Ambee…	Chemical Vendors|Curation Efforts|Governmental Organizations|Journal Publishers|Legacy Depositors|Research and Development|Subscription Services
4685450	1,4-Benzodioxan-2-one	1,4-Benzodioxan-2-one|651-745-9|2,3-dihydro-1,4-benzodioxin-2-one|4385-48-2|Benzo[b][1,4]dioxin-2(3H)-one|1,4-benzodioxin-3-one|1,4-Benzodioxin-2(3H)-one|benzodioxinone|MFCD00187272|SCHEMBL279547|3-H-benzo-1,4-dioxin-2-one|DTXSID40405555|CHEBI:178338|ULEKGOXADQVOIF-UHFFFAOYSA-N|BENZO-1,4-DIOXAN-2-ONE|AKOS006228252|AS-61487|CS-0062232|EU-0001646|W17423|SR-01000401288|SR-01000401288-1|F8889-4600	150.130	C8H6O3	35.500	167.000	1.400	11	0	3	0	InChI=1S/C8H6O3/c9-8-5-10-6-3-1-2-4-7(6)11-8/h1-4H,5H2	C1C(=O)OC2=CC=CC=C2O1	ULEKGOXADQVOIF-UHFFFAOYSA-N	1,4-benzodioxin-3-one	150.031694049	150.031694049	0	1	0	0	0	0	0	0	0	10	193	82		Biological Test Results|Chemical and Physical Properties|Classification|Literature|Patents|Pharmacology and Biochemistry|Safety and Hazards	7	422|436|745|1159607|1259310|1259374|1259422|1508602	20050916	001Chemical|10X CHEM|3WAY PHARM INC|A2B Chem|AA BLOCKS|Aaron Chemicals LLC|AbaChemScene|abcr GmbH|ABI Chem|Accel Scientific|Acmec Biochemical|Activate Scientific|AHH Chemical co.,ltd|AiFChem, an XtalPi Company|AKos Consulting & Solutions|Alichem|Amadis Chemical|Ambeed|Ambinter|Angene Chemical|AppChem|AstaTech, Inc.|Aurora Fine Chemicals LLC|BenchChem|Bic Biotech|BLD Pharm|ChEBI|Chem-Space.com Dat…	Chemical Vendors|Curation Efforts|Governmental Organizations|Journal Publishers|Legacy Depositors|NIH Initiatives|Research and Development|Subscription Services
61341	2-Benzofurancarboxaldehyde	4265-16-1|2-BENZOFURANCARBOXALDEHYDE|BENZO[B]FURAN-2-CARBOXALDEHYDE|1-benzofuran-2-carbaldehyde|2-Formylbenzofuran|Benzofuran-2-aldehyde|Benzo(b)-2-furfural|2-benzofuran carboxaldehyde|UNII-DGQ01SIT6T|DGQ01SIT6T|EINECS 224-248-6|DTXSID4047121|DTXCID2027121|2-FORMYLBENZOFURAN [FHFI]|benzo(b)furan-2-carboxaldehyde|224-248-6|addzhrrcuwnscs-uhfffaoysa-n|inchi=1/c9h6o2/c10-6-8-5-7-3-1-2-4-9(7)11-8/h1-…	146.140	C9H6O2	30.200	156.000	2.300	11	0	2	1	InChI=1S/C9H6O2/c10-6-8-5-7-3-1-2-4-9(7)11-8/h1-6H	C1=CC=C2C(=C1)C=C(O2)C=O	ADDZHRRCUWNSCS-UHFFFAOYSA-N	1-benzofuran-2-carbaldehyde	146.036779430	146.036779430	0	1	0	0	0	0	0	0	0	52	3246	934		Biological Test Results|Chemical and Physical Properties|Classification|Food Additives and Ingredients|Literature|Patents|Pharmacology and Biochemistry|Safety and Hazards|Use and Manufacturing|Spectral Information|Biological Test Results: Active	11	651631|651632|651633|651634|720516|720552|720634|720635|720637|720674|720675|720678|720679|720680|720681|720682|720683|720684|720685|720686|720687|720691|720692|720693|720719|720725|743012|743014|743015|743033|743035|743036|743040|743041|743042|743053|743054|743063|743064|743065|743066|743067|743069|743074|743075|743077|743078|743079|743080|743081|743083|743084|743085|743086|743091|743094|743122|…	20050719	001Chemical|10X CHEM|3A SpeedChemical Inc|3WAY PHARM INC|A&J Pharmtech CO., LTD.|A2B Chem|AA BLOCKS|Aaron Chemicals LLC|AbaChemScene|abcr GmbH|ABI Chem|Accel Scientific|Accela ChemBio Inc.|Achemica|Achemo Scientific Limited|Achemtek|Acmec Biochemical|Acorn PharmaTech Product List|Activate Scientific|AEchem Scientific Corp., USA|AHH Chemical co.,ltd|AiFChem, an XtalPi Company|AK Scientific, Inc. (…	Chemical Vendors|Curation Efforts|Governmental Organizations|Journal Publishers|Legacy Depositors|NIH Initiatives|Research and Development|Subscription Services
243	Benzoic Acid	benzoic acid|Dracylic acid|benzenecarboxylic acid|Benzeneformic acid|Carboxybenzene|phenylformic acid|Benzenemethanoic acid|Phenylcarboxylic acid|Retardex|Benzoesaeure GK|Benzoesaeure GV|Retarder BA|Tenn-Plas|Acide benzoique|Salvo liquid|Solvo powder|Benzoesaeure|Benzoic acid, tech.|Unisept BZA|HA 1 (acid)|Kyselina benzoova|Benzoic acid (natural)|HA 1|Benzenemethonic acid|Vevovitall|Acido benzoic…	122.120	C7H6O2	37.300	103.000	1.900	9	1	2	1	InChI=1S/C7H6O2/c8-7(9)6-4-2-1-3-5-6/h1-5H,(H,8,9)	C1=CC=C(C=C1)C(=O)O	WPYMKLBDIGXBTP-UHFFFAOYSA-N	benzoic acid	122.036779430	122.036779430	0	1	0	0	0	0	0	0	0	26442	638097	224154	Benzoic Acid	Agrochemical Information|Biological Test Results|Interactions and Pathways|Chemical and Physical Properties|Classification|Drug and Medication Information|Food Additives and Ingredients|Identification|Literature|Patents|Pharmacology and Biochemistry|Safety and Hazards|Toxicity|Use and Manufacturing|Associated Disorders and Diseases|Spectral Information|Taxonomy|Biological Test Results: Active|Bio…	19	155|157|161|165|167|175|421|426|427|433|434|435|445|530|540|541|542|543|544|545|546|584|585|595|596|603|605|654|655|656|657|658|659|660|661|662|663|664|665|666|667|875|880|881|884|885|886|887|889|892|893|894|900|902|912|921|923|924|925|926|938|946|947|948|955|960|961|962|963|964|965|966|967|968|969|970|971|972|973|974|975|976|977|978|979|980|981|982|983|984|985|986|987|988|989|993|994|995|1030|11…	20040916	001Chemical|10X CHEM|1st Scientific|3WAY PHARM INC|4C Pharma Scientific Inc|A&J Pharmtech CO., LTD.|A2B Chem|A2Z Chemical|AA BLOCKS|AAA Chemistry|Aaron Chemicals LLC|AbaChemScene|ABBLIS Chemicals|abcr GmbH|Abe Lab, University of Texas MD Anderson Cancer Center|ABI Chem|AbMole Bioscience|AbovChem LLC|Acadechem|Accel Scientific|Accela ChemBio Inc.|Aceschem Inc|Acesobio|Achemica|Achemo Scientific Li…	Chemical Vendors|Curation Efforts|Governmental Organizations|Journal Publishers|Legacy Depositors|NIH Initiatives|Research and Development|Subscription Services	D000890 - Anti-Infective Agents > D000935 - Antifungal Agents|D000074385 - Food Ingredients > D005503 - Food Additives > D005520 - Food Preservatives
[truncated: 3,043 more rows]
