# Supplementary material for: Graph Neural Networks vs. Traditional QSAR: A Comprehensive Comparison for Multi-Label Molecular Odor Prediction
Source: Molecules. 2025 Nov 30;30(23):4605. doi: 10.3390/molecules30234605 (PMC12693603; doi:10.3390/molecules30234605)
Supplement: Supplementary file 1 [file molecules-30-04605-s001.zip › supplementary_material/dataset/leffingwell_molecules_raw.csv]

MolecularWeight	IsomericSMILES	IUPACName	name
240.38700000000023	CCCCC=COC(=O)CCCCCCCC		Hexenyl nonanoate
196.29000000000016	CC(=O)OCC1C=CC(C(C)C)CC1		Tetrahydrocuminyl acetate
244.3310000000002	CCCCCCCCC(OC(C)=O)C(=O)OC		Methyl acetoxydecanoate
198.30600000000015	CCCCC=COC(=O)C(C)CCC		Hexenyl methylvalerate
148.27100000000013	CCCC(S)COCC		Ethoxymethylbutanethiol
340.50399999999934	CCCCCCCC=CC(=O)OC(CCCCCCCC)C(=O)O		Decenoyloxydecanoic acid
224.3440000000002	CCCCC=COC(=O)C=CCCCCC		Hexenyl octenoate
188.33600000000015	CC(C)CC(C)(O)C1CCCS1		Isopropylmethyltetrahydrothiophenyl-ethanol
174.2650000000001	CC(=S)OC1(C)OCCC1C		Dimethyltetrahydrofuryl thioacetate
188.3110000000002	CCCCCC(OCC)OCCC		Hexanal ethyl propyl acetal
194.2300000000001	CCCCC=COC(=O)c1ccco1		Hexenyl furoate
182.26300000000015	CCC=CC(=O)OC=CCCCC		Hexenyl pentenoate
148.2270000000001	CCCC(CS)OC=O		Mercaptomethylbutyl formate
300.39499999999947	CCCCCCCCC(=O)C(=O)OC(=C(C)C)C(O)CO		Isopropylideneglyceryl oxodecanoate
222.35000000000016	CCCC(CCOC)[SH]=C(O)OCC		Ethyl S-(1-methoxyhexan-3-yl)carbonothioate
170.25200000000015	CC=CCOC(=O)C(C)CCC		Methylallyl methylvalerate
212.28900000000016	CC1=C(OC(=O)CO)CC(C(C)C)CC1		Hydroxyacetoxymenthene
206.26600000000008	Cc1coc(C(=O)c2cccs2)c1C		Dimethylthiofuroylfuran
258.3580000000001	CCCCCCCCCCC(OC=O)C(=O)OC		Methyl formyloxydodecanoate
212.3140000000001	CCCC(=O)CCSCc1ccco1		Furfurylthiomethylpentanone
220.26800000000011	CCOC(=O)C1(c2ccccc2)OC1CC		Ethyl ethylphenylglycidate
214.34900000000025	CCCCCCCCC=CC(OC)OC		Undecenal dimethyl acetal
132.253	SCC1CC=CS1		Mercaptomethyldihydrothiophene
188.3110000000002	CCCOC(CC)OC(C)CCC		Propanal methylbutyl propyl acetal
226.3600000000002	CCCCCCCC=COC(=O)CC(C)C		Nonenyl isovalerate
262.39300000000003	CCCCCCCCCC(=O)Oc1ccccc1C		Tolyl decanoate
186.32000000000016	CC=CC1(C)CCOSC1(C)C		Methylpropenyldimethyloxathiane
194.36500000000015	CCCSC(O)(CS)CCC		Mercaptomethylpropylthiobutanol
164.2040000000001	CC(C)C=C(C=O)c1ccco1		Isopropylfurylpropenal
228.37600000000023	CCCCC(C)C(C)(C)OC(=O)CC(C)C		Trimethylhexyl isovalerate
246.3940000000002	CCCCCCCCC=CC=CC=CC=CC=O		Heptadecatetraenal
228.37600000000023	CCCC=CC(OCCCC)OCCCC		Hexenal dibutyl acetal
216.3270000000001	CCC(=O)C(C)SSc1ccco1		Methylfuryldithiobutanone
188.33600000000015	CCCCCCCCC(S)C=O		Mercaptodecanal
198.30600000000015	CCC(=O)OC1(C)CCCCC1(C)C		Trimethylcyclohexyl propionate
75.11	CC(CN)O	1-aminopropan-2-ol	1-aminopropan-2-ol
102.09	CCC(=O)C(=O)O	2-oxobutanoic acid	2-oxobutanoic acid
120.13	C(C(=O)C(=O)O)S	2-oxo-3-sulfanylpropanoic acid	3-mercaptopyruvic acid
122.12	C1=CC(=CC(=C1)O)C=O	3-hydroxybenzaldehyde	3-hydroxybenzaldehyde
150.17	C1=CC=C(C=C1)CCC(=O)O	3-phenylpropanoic acid	hydrocinnamic acid
124.14	C1=CC(=CC=C1CO)O	4-(hydroxymethyl)phenol	4-hydroxybenzyl alcohol
122.12	C1=CC(=CC=C1C=O)O	4-hydroxybenzaldehyde	4-hydroxybenzaldehyde
100.16	CC(C)CCC=O	4-methylpentanal	4-methylpentanal
138.12	C1=CC(=CC=C1C(=O)O)O	4-hydroxybenzoic acid	4-hydroxybenzoic acid
60.05	CC(=O)O	acetic acid	acetic acid
44.05	CC=O	acetaldehyde	acetaldehyde
88.11	CC(C(=O)C)O	3-hydroxybutan-2-one	acetoin
58.08	CC(=O)C	propan-2-one	acetone
146.14	C(CCC(=O)O)CC(=O)O	hexanedioic acid	adipic acid
119.12	CC(C(C(=O)O)N)O	2-amino-3-hydroxybutanoic acid	dl-threonine
106.12	C1=CC=C(C=C1)C=O	benzaldehyde	benzaldehyde
122.12	C1=CC=C(C=C1)C(=O)O	benzoic acid	benzoic acid
108.14	C1=CC=C(C=C1)CO	phenylmethanol	benzyl alcohol
72.11	CCCC=O	butanal	butyraldehyde
74.12	CCCCO	butan-1-ol	1-butanol
88.11	CCCC(=O)O	butanoic acid	butyric acid
46.025	C(=O)O	formic acid	formic acid
110.11	C1=CC=C(C(=C1)O)O	benzene-1,2-diol	pyrocatechol
192.12	C(C(=O)O)C(CC(=O)O)(C(=O)O)O	2-hydroxypropane-1,2,3-tricarboxylic acid	citric acid
150.22	CC(C)C1=CC=C(C=C1)CO	(4-propan-2-ylphenyl)methanol	4-isopropylbenzyl alcohol
148.2	CC(C)C1=CC=C(C=C1)C=O	4-propan-2-ylbenzaldehyde	4-isopropylbenzaldehyde
150.17	COC1=C(C=CC(=C1)C=C)O	4-ethenyl-2-methoxyphenol	2-methoxy-4-vinylphenol
108.14	CC1=CC=CC=C1O	2-methylphenol	o-cresol
108.14	CC1=CC(=CC=C1)O	3-methylphenol	m-cresol
114.23	CCCCCCCC	octane	octane
144.21	CCCCCCCC(=O)O	octanoic acid	octanoic acid
104.1	CC(CC(=O)O)O	3-hydroxybutanoic acid	3-hydroxybutyric acid
182.17	C(C(C(C(C(CO)O)O)O)O)O	hexane-1,2,3,4,5,6-hexol	hexitol
128.21	CCCCCCCC=O	octanal	octanal
124.14	COC1=CC=CC=C1O	2-methoxyphenol	guaiacol
148.18	CSCCC(=O)C(=O)O	4-methylsulfanyl-2-oxobutanoic acid	4-methylthio-2-oxobutanoic acid
134.09	C(C(C(=O)O)O)C(=O)O	2-hydroxybutanedioic acid	malic acid
58.08	CCC=O	propanal	propionaldehyde
120.17	CSCCC(=O)O	3-methylsulfanylpropanoic acid	3-(methylthio)propionic acid
121.16	C(C(C(=O)O)N)S	2-amino-3-sulfanylpropanoic acid	dl-cysteine
147.13	C(CC(=O)O)C(C(=O)O)N	2-aminopentanedioic acid	dl-glutamic acid
90.08	CC(C(=O)O)O	2-hydroxypropanoic acid	lactic acid
86.09	CC(=O)C(=O)C	butane-2,3-dione	2,3-butanedione
148.16	C1CC(=O)OC2=CC=CC=C21	3,4-dihydrochromen-2-one	dihydrocoumarin
90.08	C(C(=O)CO)O	1,3-dihydroxypropan-2-one	1,3-dihydroxyacetone
45.08	CNC	N-methylmethanamine	dimethylamine
144.17	CCOC(=O)C(C)C(=O)C	ethyl 2-methyl-3-oxobutanoate	ethyl 2-methylacetoacetate
46.07	CCO	ethanol	ethanol
76.05	C(C(=O)O)O	2-hydroxyacetic acid	glycolic acid
117.15	C1=CC=C2C(=C1)C=CN2	1H-indole	indole
131.17	CC(C)CC(C(=O)O)N	2-amino-4-methylpentanoic acid	dl-leucine
150.09	C(C(C(=O)O)O)(C(=O)O)O	2,3-dihydroxybutanedioic acid	2,3-dihydroxysuccinic acid
149.21	CSCCC(C(=O)O)N	2-amino-4-methylsulfanylbutanoic acid	dl-methionine
48.11	CS	methanethiol	methanethiol
72.06	CC(=O)C=O	2-oxopropanal	methylglyoxal
128.17	C1=CC=C2C=CC=CC2=C1	naphthalene	naphthalene
130.23	CCCCCCCCO	octan-1-ol	1-octanol
104.06	C(C(=O)C(=O)O)O	3-hydroxy-2-oxopropanoic acid	3-hydroxypyruvic acid
240.42	CCCCCCCCCCCCCCCC=O	hexadecanal	hexadecanal
256.42	CCCCCCCCCCCCCCCC(=O)O	hexadecanoic acid	palmitic acid
130.14	CC1(COC(=O)C1O)C	3-hydroxy-4,4-dimethyloxolan-2-one	dl-pantolactone
165.19	C1=CC=C(C=C1)CC(C(=O)O)N	2-amino-3-phenylpropanoic acid	dl-phenylalanine
94.11	C1=CC=C(C=C1)O	phenol	phenol
164.16	C1=CC=C(C=C1)CC(=O)C(=O)O	2-oxo-3-phenylpropanoic acid	phenylpyruvic acid
120.15	C1=CC=C(C=C1)CC=O	2-phenylacetaldehyde	phenylacetaldehyde
136.15	C1=CC=C(C=C1)CC(=O)O	2-phenylacetic acid	phenylacetic acid
121.18	C1=CC=C(C=C1)CCN	2-phenylethanamine	phenethylamine
166.13	C1=CC=C(C(=C1)C(=O)O)C(=O)O	phthalic acid	phthalic acid
76.09	CC(CO)O	propane-1,2-diol	propylene glycol
60.1	CCCO	propan-1-ol	1-propanol
74.08	CCC(=O)O	propanoic acid	propionic acid
79.1	C1=CC=NC=C1	pyridine	pyridine
88.06	CC(=O)C(=O)O	2-oxopropanoic acid	pyruvic acid
62.14	CSC	methylsulfanylmethane	dimethyl sulfide
118.09	C(CC(=O)O)C(=O)O	butanedioic acid	succinic acid
88.17	C1CCSC1	thiolane	tetrahydrothiophene
92.12	C(C(=O)O)S	2-sulfanylacetic acid	mercaptoacetic acid
143.21	CC1=C(SC=N1)CCO	2-(4-methyl-1,3-thiazol-5-yl)ethanol	4-methyl-5-thiazoleethanol
75.11	C[N+](C)(C)[O-]	N,N-dimethylmethanamine oxide	trimethylamine n-oxide
59.11	CN(C)C	N,N-dimethylmethanamine	trimethylamine
117.15	CC(C)C(C(=O)O)N	2-amino-3-methylbutanoic acid	dl-valine
152.15	COC1=C(C=CC(=C1)C=O)O	4-hydroxy-3-methoxybenzaldehyde	vanillin
156.26	CC1CCC(C(C1)O)C(C)C	5-methyl-2-propan-2-ylcyclohexan-1-ol	menthol
154.12	C1=CC(=C(C=C1O)O)C(=O)O	2,4-dihydroxybenzoic acid	2,4-dihydroxybenzoic acid
78.14	C(CS)O	2-sulfanylethanol	2-mercaptoethanol
166.17	CC(=O)C1=CC(=C(C=C1)O)OC	1-(4-hydroxy-3-methoxyphenyl)ethanone	acetovanillone
188.22	C(CCCC(=O)O)CCCC(=O)O	nonanedioic acid	azelaic acid
212.24	C1=CC=C(C=C1)COC(=O)C2=CC=CC=C2	benzyl benzoate	benzyl benzoate
149.21	C1=CC=C(C=C1)CN=C=S	isothiocyanatomethylbenzene	benzyl isothiocyanate
194.19	CN1C=NC2=C1C(=O)N(C(=O)N2C)C	1,3,7-trimethylpurine-2,6-dione	caffeine
152.23	CC1(C2CCC1(C(=O)C2)C)C	1,7,7-trimethylbicyclo[2.2.1]heptan-2-one	camphor
242.44	CCCCCCCCCCCCCCCCO	hexadecan-1-ol	1-hexadecanol
154.25	CC1(C2CCC(O1)(CC2)C)C	1,3,3-trimethyl-2-oxabicyclo[2.2.2]octane	eucalyptol
108.14	CC1=CC=C(C=C1)O	4-methylphenol	p-cresol
172.26	CCCCCCCCCC(=O)O	decanoic acid	decanoic acid
293.4	CCCCCCCCC(=O)NCC1=CC(=C(C=C1)O)OC	N-[(4-hydroxy-3-methoxyphenyl)methyl]nonanamide	nonivamide
124.23	C(C(CS)S)O	2,3-bis(sulfanyl)propan-1-ol	dimercaprol
182.22	C1=CC=C(C=C1)C(=O)C2=CC=CC=C2	diphenylmethanone	benzophenone
164.2	COC1=C(C=CC(=C1)CC=C)O	2-methoxy-4-prop-2-enylphenol	eugenol
100.12	C(CC=O)CC=O	pentanedial	glutaraldehyde
164.2	CC(C)C1=CC(=O)C(=CC=C1)O	2-hydroxy-6-propan-2-ylcyclohepta-2,4,6-trien-1-one	hinokitiol
60.1	CC(C)O	propan-2-ol	isopropyl alcohol
200.32	CCCCCCCCCCCC(=O)O	dodecanoic acid	lauric acid
86.09	CC(=C)C(=O)O	2-methylprop-2-enoic acid	methacrylic acid
152.15	COC(=O)C1=CC=CC=C1O	methyl 2-hydroxybenzoate	methyl salicylate
192.21	COC1=CC(=CC2=C1OCO2)CC=C	4-methoxy-6-prop-2-enyl-1,3-benzodioxole	myristicin
164.2	C1=CC=C(C=C1)CCCC(=O)O	4-phenylbutanoic acid	4-phenylbutyric acid
86.14	C1CNCCN1	piperazine	piperazine
212.2	CCCOC(=O)C1=CC(=C(C(=C1)O)O)O	propyl 3,4,5-trihydroxybenzoate	propyl gallate
110.11	C1=CC(=CC(=C1)O)O	benzene-1,3-diol	resorcinol
183.19	C1=CC=C2C(=C1)C(=O)NS2(=O)=O	1,1-dioxo-1,2-benzothiazol-3-one	saccharin
162.18	C=CCC1=CC2=C(C=C1)OCO2	5-prop-2-enyl-1,3-benzodioxole	safrole
284.5	CCCCCCCCCCCCCCCCCC(=O)O	octadecanoic acid	stearic acid
180.16	CN1C=NC2=C1C(=O)NC(=O)N2C	3,7-dimethylpurine-2,6-dione	theobromine
218.2	CC(=O)OCC(COC(=O)C)OC(=O)C	2,3-diacetyloxypropyl acetate	triacetin
137.18	C1=CC(=CC=C1CCN)O	4-(2-aminoethyl)phenol	tyramine
184.27	C=CCCCCCCCCC(=O)O	undec-10-enoic acid	undecylenic acid
131.13	C1[C@H](CN[C@@H]1C(=O)O)O	(2S,4R)-4-hydroxypyrrolidine-2-carboxylic acid	l-hydroxyproline
146.14	C(CC(=O)N)[C@@H](C(=O)O)N	(2S)-2,5-diamino-5-oxopentanoic acid	l-glutamine
99.16	C=CCN=C=S	3-isothiocyanatoprop-1-ene	allyl isothiocyanate
180.16	C([C@H]([C@H]([C@@H](C(=O)CO)O)O)O)O	(3S,4R,5R)-1,3,4,5,6-pentahydroxyhexan-2-one	d-(-)-fructose
342.3	C([C@@H]1[C@H]([C@@H]([C@H]([C@H](O1)O[C@]2([C@H]([C@@H]([C@H](O2)CO)O)O)CO)O)O)O)O	(2R,3R,4S,5S,6R)-2-[(2S,3S,4S,5R)-3,4-dihydroxy-2,5-bis(hydroxymethyl)oxolan-2-yl]oxy-6-(hydroxymethyl)oxane-3,4,5-triol	sucrose
302.36	CCCC(=O)OCC(COC(=O)CCC)OC(=O)CCC	2,3-di(butanoyloxy)propyl butanoate	tributyrin
122.16	C1=CC=C(C=C1)CCO	2-phenylethanol	2-phenylethanol
149.21	CSCC[C@@H](C(=O)O)N	(2S)-2-amino-4-methylsulfanylbutanoic acid	l-methionine
165.19	C1=CC=C(C=C1)C[C@@H](C(=O)O)N	(2S)-2-amino-3-phenylpropanoic acid	l-phenylalanine
100.16	CCCCCC=O	hexanal	hexanal
150.16	C(C(C(=O)O)S)C(=O)O	2-sulfanylbutanedioic acid	mercaptosuccinic acid
88.15	CCCCCO	pentan-1-ol	1-pentanol
131.17	CC[C@H](C)[C@@H](C(=O)O)N	(2S,3S)-2-amino-3-methylpentanoic acid	l-isoleucine
31.057	CN	methanamine	methylamine
45.08	CCN	ethanamine	ethanamine
62.14	CCS	ethanethiol	ethanethiol
59.11	CC(C)N	propan-2-amine	isopropylamine
76.16	CC(C)S	propane-2-thiol	2-propanethiol
74.12	CC(C)(C)O	2-methylpropan-2-ol	tert-butanol
90.19	CC(C)(C)S	2-methylpropane-2-thiol	2-methyl-2-propanethiol
88.15	CCC(C)(C)O	2-methylbutan-2-ol	2-methyl-2-butanol
102.13	CC(C)(C)C(=O)O	2,2-dimethylpropanoic acid	pivalic acid
118.17	CC(C)(C(C)(C)O)O	2,3-dimethylbutane-2,3-diol	pinacol
196.29	CC(=O)OC1CC2CCC1(C2(C)C)C	(1,7,7-trimethyl-2-bicyclo[2.2.1]heptanyl) acetate	bornyl acetate
264.4	C[C@@H]1CC[C@@H]2C13CCC(C(C3)C2(C)C)(C)OC(=O)C	[(2R,5S)-2,6,6,8-tetramethyl-8-tricyclo[5.3.1.01,5]undecanyl] acetate	cedryl acetate
102.17	CCC(C)(CC)O	3-methylpentan-3-ol	3-methyl-3-pentanol
104.15	CC(C)(OC)OC	2,2-dimethoxypropane	2,2-dimethoxypropane
206.24	CCOC(=O)C1C(O1)(C)C2=CC=CC=C2	ethyl 3-methyl-3-phenyloxirane-2-carboxylate	77-83-8
402.5	CCCCOC(=O)CC(CC(=O)OCCCC)(C(=O)OCCCC)OC(=O)C	tributyl 2-acetyloxypropane-1,2,3-tricarboxylate	77-90-7
276.28	CCOC(=O)CC(CC(=O)OCC)(C(=O)OCC)O	triethyl 2-hydroxypropane-1,2,3-tricarboxylate	triethyl citrate
360.4	CCCCOC(=O)CC(CC(=O)OCCCC)(C(=O)OCCCC)O	tributyl 2-hydroxypropane-1,2,3-tricarboxylate	tributyl citrate
106.15	C(CS)C(=O)O	3-sulfanylpropanoic acid	3-mercaptopropionic acid
224.34	CC(C)C(=O)OC(C)(CCC=C(C)C)C=C	3,7-dimethylocta-1,6-dien-3-yl 2-methylpropanoate	linalyl isobutyrate
138.21	CC1=CC(=O)CC(C1)(C)C	3,5,5-trimethylcyclohex-2-en-1-one	isophorone
158.28	CCC(C)(CCCC(C)C)O	3,7-dimethyloctan-3-ol	3,7-dimethyloctan-3-ol
154.25	CC(=CCCC(C)(C=C)O)C	3,7-dimethylocta-1,6-dien-3-ol	linalool
68.12	CC(=C)C=C	2-methylbuta-1,3-diene	isoprene
73.14	CC(C)CN	2-methylpropan-1-amine	isobutylamine
74.12	CC(C)CO	2-methylpropan-1-ol	2-methyl-1-propanol
72.11	CC(C)C=O	2-methylpropanal	isobutyraldehyde
74.12	CCC(C)O	butan-2-ol	2-butanol
72.11	CCC(=O)C	butan-2-one	2-butanone
70.09	CC(=O)C=C	but-3-en-2-one	methyl vinyl ketone
74.08	CC(=O)OC	methyl acetate	methyl acetate
88.11	CC(C)C(=O)O	2-methylpropanoic acid	isobutyric acid
136.23	CC1(C2CCC(C2)C1=C)C	2,2-dimethyl-3-methylidenebicyclo[2.2.1]heptane	camphene
198.3	CC1CCC(CC1)C(C)(C)OC(=O)C	2-(4-methylcyclohexyl)propan-2-yl acetate	dihydroterpinyl acetate
172.26	CC1(CCC(CC1)C(C)(C)O)O	4-(2-hydroxypropan-2-yl)-1-methylcyclohexan-1-ol	terpin
136.23	CC1=CCC2CC1C2(C)C	2,6,6-trimethylbicyclo[3.1.1]hept-2-ene	alpha-pinene
100.12	CC(=C)C(=O)OC	methyl 2-methylprop-2-enoate	methyl methacrylate
131.17	CC1=CNC2=CC=CC=C12	3-methyl-1H-indole	3-methylindole
268.27	CC1=C(C=C(C(=C1[N+](=O)[O-])OC)C(C)(C)C)[N+](=O)[O-]	1-tert-butyl-2-methoxy-4-methyl-3,5-dinitrobenzene	musk ambrette
165.19	CNC1=CC=CC=C1C(=O)OC	methyl 2-(methylamino)benzoate	methyl 2-(methylamino)benzoate
194.23	CC(C)COC(=O)C1=CC=CC=C1O	2-methylpropyl 2-hydroxybenzoate	isobutyl salicylate
208.25	CC(C)CCOC(=O)C1=CC=CC=C1O	3-methylbutyl 2-hydroxybenzoate	isoamyl salicylate
165.19	CCOC(=O)C1=CC=CC=C1N	ethyl 2-aminobenzoate	ethyl anthranilate
134.13	C1C2=CC=CC=C2C(=O)O1	3H-2-benzofuran-1-one	phthalide
116.16	CCC(CC)C(=O)O	2-ethylbutanoic acid	2-ethylbutyric acid
112.08	C1=COC(=C1)C(=O)O	furan-2-carboxylic acid	2-furoic acid
164.24	CC1=CC(=C(C=C1)C(C)(C)C)O	2-tert-butyl-5-methylphenol	6-tert-butyl-m-cresol
136.19	CC(C)C1=CC=CC=C1O	2-propan-2-ylphenol	2-isopropylphenol
204.35	CC1CCC(=C(C)C)CC2=C1CCC2C	1,4-dimethyl-7-propan-2-ylidene-2,3,4,5,6,8-hexahydro-1H-azulene	guaiene
276.4	CC1CCC(C(C1)OC(=O)C2=CC=CC=C2O)C(C)C	(5-methyl-2-propan-2-ylcyclohexyl) 2-hydroxybenzoate	menthyl salicylate
148.2	CC1=CC(=C(C=C1)C(=O)C)C	1-(2,4-dimethylphenyl)ethanone	2',4'-dimethylacetophenone
152.23	CC1=CC(=O)C(CC1)C(C)C	3-methyl-6-propan-2-ylcyclohex-2-en-1-one	piperitone
150.22	CC1=CC(=C(C=C1)C(C)C)O	5-methyl-2-propan-2-ylphenol	thymol
122.16	CCC1=CC=CC=C1O	2-ethylphenol	2-ethylphenol
122.12	C1=CC=C(C(=C1)C=O)O	2-hydroxybenzaldehyde	salicylaldehyde
142.2	CC1=CC=CC2=CC=CC=C12	1-methylnaphthalene	1-methylnaphthalene
170.21	C1=CC=C(C=C1)C2=CC=CC=C2O	2-phenylphenol	2-phenylphenol
154.16	COC1=C(C(=CC=C1)OC)O	2,6-dimethoxyphenol	2,6-dimethoxyphenol
138.16	COC1=CC=CC=C1OC	1,2-dimethoxybenzene	1,2-dimethoxybenzene
130.15	C1=CC=C2C(=C1)N=CC=N2	quinoxaline	quinoxaline
129.16	C1=CC=C2C(=C1)C=CC=N2	quinoline	quinoline
142.2	CC1=CC2=CC=CC=C2C=C1	2-methylnaphthalene	2-methylnaphthalene
160.24	C1=CC=C2C=C(C=CC2=C1)S	naphthalene-2-thiol	2-naphthalenethiol
143.18	CC1=CC2=C(C=C1)N=CC=C2	6-methylquinoline	6-methylquinoline
143.18	CC1=NC2=CC=CC=C2C=C1	2-methylquinoline	2-methylquinoline
160.17	CC1=CC2=C(C=C1)OC(=O)C=C2	6-methylchromen-2-one	6-methylcoumarin
154.21	C1=CC=C(C=C1)C2=CC=CC=C2	1,1'-biphenyl	biphenyl
168.19	COC1=C(C=C(C=C1)CO)OC	(3,4-dimethoxyphenyl)methanol	3,4-dimethoxybenzyl alcohol
158.2	COC1=CC2=CC=CC=C2C=C1	2-methoxynaphthalene	2-methoxynaphthalene
170.21	CC(=O)C1=CC2=CC=CC=C2C=C1	1-naphthalen-2-ylethanone	2-acetylnaphthalene
178.23	COC1=C(C=C(C=C1)CC=C)OC	1,2-dimethoxy-4-prop-2-enylbenzene	methyl eugenol
172.22	CCOC1=CC2=CC=CC=C2C=C1	2-ethoxynaphthalene	2-ethoxynaphthalene
185.26	CC(C)CC1=NC2=CC=CC=C2C=C1	2-(2-methylpropyl)quinoline	2-isobutylquinoline
206.24	CC(=O)OC1=C(C=C(C=C1)CC=C)OC	(2-methoxy-4-prop-2-enylphenyl) acetate	eugenol acetate
138.16	CC1=CC(=C(C=C1)O)OC	2-methoxy-4-methylphenol	2-methoxy-4-methylphenol
134.17	CC(C=O)C1=CC=CC=C1	2-phenylpropanal	2-phenylpropanal
136.19	CCC(C1=CC=CC=C1)O	1-phenylpropan-1-ol	1-phenyl-1-propanol
134.17	CCC(=O)C1=CC=CC=C1	1-phenylpropan-1-one	propiophenone
136.15	COC(=O)C1=CC=CC=C1	methyl benzoate	methyl benzoate
137.14	COC(=O)C1=CN=CC=C1	methyl pyridine-3-carboxylate	methyl nicotinate
150.17	CCOC(=O)C1=CC=CC=C1	ethyl benzoate	ethyl benzoate
162.18	CC(=O)CC(=O)C1=CC=CC=C1	1-phenylbutane-1,3-dione	benzoylacetone
198.22	C1=CC=C(C=C1)C(=O)OC2=CC=CC=C2	phenyl benzoate	phenyl benzoate
192.21	CCOC(=O)CC(=O)C1=CC=CC=C1	ethyl 3-oxo-3-phenylpropanoate	ethyl benzoylacetate
180.2	CCCOC(=O)C1=CC=C(C=C1)O	propyl 4-hydroxybenzoate	propylparaben
194.23	CCCCOC(=O)C1=CC=C(C=C1)O	butyl 4-hydroxybenzoate	butyl 4-hydroxybenzoate
192.25	CC(C)CCOC(=O)C1=CC=CC=C1	3-methylbutyl benzoate	isoamyl benzoate
226.27	C1=CC=C(C=C1)CCOC(=O)C2=CC=CC=C2	2-phenylethyl benzoate	phenethyl benzoate
134.2	C1=CC=C2C(=C1)C=CS2	1-benzothiophene	benzo[b]thiophene
135.19	C1=CC=C2C(=C1)N=CS2	1,3-benzothiazole	benzothiazole
131.17	CC1=CC2=CC=CC=C2N1	2-methyl-1H-indole	2-methylindole
133.15	CC1=NC2=CC=CC=C2O1	2-methyl-1,3-benzoxazole	2-methylbenzoxazole
122.16	CC1=C(C=C(C=C1)O)C	3,4-dimethylphenol	3,4-dimethylphenol
122.16	CC1=CC(=C(C=C1)C)O	2,5-dimethylphenol	2,5-dimethylphenol
146.14	CCOC(=O)C(=O)OCC	diethyl oxalate	diethyl oxalate
86.13	CCC(C)C=O	2-methylbutanal	2-methylbutyraldehyde
86.13	CCC(=O)CC	pentan-3-one	3-pentanone
86.09	COC(=O)C=C	methyl prop-2-enoate	methyl acrylate
86.13	C1CCC(C1)O	cyclopentanol	cyclopentanol
86.13	CC1CCCO1	2-methyloxolane	2-methyltetrahydrofuran
86.09	C1CC(=O)OC1	oxolan-2-one	gamma-butyrolactone
81.12	CN1C=CC=C1	1-methylpyrrole	1-methyl-1h-pyrrole
194.27	CC1=CCC(CC1OC(=O)C)C(=C)C	(2-methyl-5-prop-1-en-2-ylcyclohex-2-en-1-yl) acetate	carvyl acetate
208.3	CCC(=O)OC1CC(CC=C1C)C(=C)C	(2-methyl-5-prop-1-en-2-ylcyclohex-2-en-1-yl) propanoate	carvyl propionate
116.16	CCCC(C)C(=O)O	2-methylpentanoic acid	2-methylpentanoic acid
116.16	CCOC(=O)C(C)C	ethyl 2-methylpropanoate	ethyl isobutyrate
114.14	CCOC(=O)C(=C)C	ethyl 2-methylprop-2-enoate	ethyl methacrylate
118.13	CCOC(=O)C(C)O	ethyl 2-hydroxypropanoate	ethyl lactate
144.21	CC(C)COC(=O)C(C)C	2-methylpropyl 2-methylpropanoate	isobutyl isobutyrate
142.2	CC(C)COC(=O)C(=C)C	2-methylpropyl 2-methylprop-2-enoate	isobutyl methacrylate
144.21	CCCCOC(=O)C(C)C	butyl 2-methylpropanoate	butyl isobutyrate
142.2	CCCCOC(=O)C(=C)C	butyl 2-methylprop-2-enoate	butyl methacrylate
102.17	CCC(CC)CO	2-ethylbutan-1-ol	2-ethyl-1-butanol
100.16	CCC(CC)C=O	2-ethylbutanal	2-ethylbutanal
102.13	C1CC(OC1)CO	oxolan-2-ylmethanol	tetrahydrofurfuryl alcohol
96.08	C1=COC(=C1)C=O	furan-2-carbaldehyde	furfural
114.17	C1=COC(=C1)CS	furan-2-ylmethanethiol	furfuryl mercaptan
112.15	C1=CSC(=C1)C=O	thiophene-2-carbaldehyde	thiophene-2-carbaldehyde
156.26	CC(C)(C)C1CCC(CC1)O	4-tert-butylcyclohexan-1-ol	4-tert-butylcyclohexanol
154.25	CC(C)(C)C1CCC(=O)CC1	4-tert-butylcyclohexan-1-one	4-tert-butylcyclohexanone
150.22	CC(C)(C)C1=CC=C(C=C1)O	4-tert-butylphenol	4-tert-butylphenol
118.18	CC(=C)C1=CC=CC=C1	prop-1-en-2-ylbenzene	alpha-methylstyrene
122.16	CC(C1=CC=CC=C1)O	1-phenylethanol	1-phenylethanol
120.15	CC(=O)C1=CC=CC=C1	1-phenylethanone	acetophenone
128.17	C1CCC(CC1)C(=O)O	cyclohexanecarboxylic acid	cyclohexanecarboxylic acid
152.23	CC1=CCC(CC1O)C(=C)C	2-methyl-5-prop-1-en-2-ylcyclohex-2-en-1-ol	carveol
150.17	CC1=CC=C(C=C1)C(=O)OC	methyl 4-methylbenzoate	methyl 4-methylbenzoate
136.23	CC1=CCC(C=C1)C(C)C	2-methyl-5-propan-2-ylcyclohexa-1,3-diene	alpha-phellandrene
136.23	CC1=CCC(=CC1)C(C)C	1-methyl-4-propan-2-ylcyclohexa-1,4-diene	gamma-terpinene
136.23	CC1=CC=C(CC1)C(C)C	1-methyl-4-propan-2-ylcyclohexa-1,3-diene	alpha-terpinene
134.22	CC1=CC=C(C=C1)C(C)C	1-methyl-4-propan-2-ylbenzene	p-cymene
136.19	CC(C)C1=CC=C(C=C1)O	4-propan-2-ylphenol	4-isopropylphenol
136.15	CC(=O)C1=CC=C(C=C1)O	1-(4-hydroxyphenyl)ethanone	4'-hydroxyacetophenone
150.17	CC(=O)C1=CC=C(C=C1)OC	1-(4-methoxyphenyl)ethanone	4'-methoxyacetophenone
152.15	COC1=CC=C(C=C1)C(=O)O	4-methoxybenzoic acid	4-methoxybenzoic acid
104.15	C=CC1=CC=CC=C1	styrene	styrene
103.12	C1=CC=C(C=C1)C#N	benzonitrile	benzonitrile
124.21	C1=CC=C(C=C1)CS	phenylmethanethiol	benzyl mercaptan
108.14	COC1=CC=CC=C1	anisole	anisole
124.21	CSC1=CC=CC=C1	methylsulfanylbenzene	thioanisole
107.15	CCC1=CC=CC=N1	2-ethylpyridine	2-ethylpyridine
132.16	CC1(OCC(O1)CO)C	(2,2-dimethyl-1,3-dioxolan-4-yl)methanol	solketal
122.16	CC1=CC(=CC=C1)OC	1-methoxy-3-methylbenzene	3-methylanisole
150.22	CC(C)(CC1=CC=CC=C1)O	2-methyl-1-phenylpropan-2-ol	2-methyl-1-phenyl-2-propanol
150.17	COC(=O)CC1=CC=CC=C1	methyl 2-phenylacetate	methyl phenylacetate
164.2	C1COC(O1)CC2=CC=CC=C2	2-benzyl-1,3-dioxolane	2-benzyl-1,3-dioxolane
168.23	C1=CC=C(C=C1)CC2=CC=CC=C2	benzylbenzene	diphenylmethane
170.21	C1=CC=C(C=C1)OC2=CC=CC=C2	phenoxybenzene	diphenyl ether
164.2	CCOC(=O)CC1=CC=CC=C1	ethyl 2-phenylacetate	ethyl phenylacetate
210.27	C1=CC=C(C=C1)CC(=O)CC2=CC=CC=C2	1,3-diphenylpropan-2-one	1,3-diphenylacetone
256.3	COC1=CC=C(C=C1)COC(=O)CC2=CC=CC=C2	(4-methoxyphenyl)methyl 2-phenylacetate	4-methoxybenzyl phenylacetate
206.28	CC(C)CCOC(=O)CC1=CC=CC=C1	3-methylbutyl 2-phenylacetate	isoamyl phenylacetate
240.3	C1=CC=C(C=C1)CCOC(=O)CC2=CC=CC=C2	2-phenylethyl 2-phenylacetate	phenethyl phenylacetate
143.27	CCCN(CCC)CCC	N,N-dipropylpropan-1-amine	tripropylamine
185.35	CCCCN(CCCC)CCCC	N,N-dibutylbutan-1-amine	tributylamine
164.24	CC(C)(CCC1=CC=CC=C1)O	2-methyl-4-phenylbutan-2-ol	2-methyl-4-phenyl-2-butanol
206.28	CC(=O)OC(C)(C)CCC1=CC=CC=C1	(2-methyl-4-phenylbutan-2-yl) acetate	103-07-1
172.26	CCCCC(CC)COC(=O)C	2-ethylhexyl acetate	2-ethylhexyl acetate
164.2	COC(=O)CCC1=CC=CC=C1	methyl 3-phenylpropanoate	methyl 3-phenylpropionate
178.23	CC(C)C(=O)OCC1=CC=CC=C1	benzyl 2-methylpropanoate	benzyl isobutyrate
178.23	CCCC(=O)OCC1=CC=CC=C1	benzyl butanoate	benzyl butyrate
192.25	CC(C)CC(=O)OCC1=CC=CC=C1	benzyl 3-methylbutanoate	benzyl isovalerate
164.2	CC(=O)OCCC1=CC=CC=C1	2-phenylethyl acetate	phenethyl acetate
192.25	CC(C)C(=O)OCCC1=CC=CC=C1	2-phenylethyl 2-methylpropanoate	phenethyl isobutyrate
198.26	C1=CC=C(C=C1)COCC2=CC=CC=C2	phenylmethoxymethylbenzene	dibenzyl ether
192.25	CCCC(=O)OCCC1=CC=CC=C1	2-phenylethyl butanoate	phenethyl butyrate
206.28	CC(C)C(=O)OCCCC1=CC=CC=C1	3-phenylpropyl 2-methylpropanoate	3-phenylpropyl isobutyrate
122.16	CCOC1=CC=CC=C1	ethoxybenzene	phenetole
134.17	CC(=O)CC1=CC=CC=C1	1-phenylpropan-2-one	phenylacetone
178.23	CC1=CC=C(C=C1)OC(=O)C(C)C	(4-methylphenyl) 2-methylpropanoate	p-tolyl isobutyrate
190.28	CC(C)C1=CC=C(C=C1)C(C)CC=O	3-(4-propan-2-ylphenyl)butanal	schembl1299325
180.2	CC(=O)OCC1=CC=C(C=C1)OC	(4-methoxyphenyl)methyl acetate	4-methoxybenzyl acetate
150.22	CCCC1=CC=C(C=C1)OC	1-methoxy-4-propylbenzene	4-propylanisole
142.2	CCCCC1CCC(=O)O1	5-butyloxolan-2-one	gamma-octalactone
134.17	C1=CC=C(C=C1)CCC=O	3-phenylpropanal	3-phenylpropanal
136.15	C1=CC=C(C=C1)COC=O	benzyl formate	benzyl formate
150.17	C1=CC=C(C=C1)CCOC=O	2-phenylethyl formate	2-phenylethyl formate
130.23	CCCCC(CC)CO	2-ethylhexan-1-ol	2-ethylhexan-1-ol
120.15	CC1=CC=C(C=C1)C=O	4-methylbenzaldehyde	p-tolualdehyde
121.18	CCC1=CN=C(C=C1)C	5-ethyl-2-methylpyridine	5-ethyl-2-methylpyridine
122.16	CC1=CC=C(C=C1)OC	1-methoxy-4-methylbenzene	4-methylanisole
196.24	CC(C)COC(=O)CCC1=CC=CO1	2-methylpropyl 3-(furan-2-yl)propanoate	105-01-1
138.16	COC1=CC=C(C=C1)CO	(4-methoxyphenyl)methanol	4-methoxybenzyl alcohol
128.17	CCCC1CCC(=O)O1	5-propyloxolan-2-one	gamma-heptalactone
102.17	CCCC(C)CO	2-methylpentan-1-ol	2-methyl-1-pentanol
102.13	CCC(=O)OCC	ethyl propanoate	ethyl propionate
116.16	CCC(C)CC(=O)O	3-methylpentanoic acid	3-methylvaleric acid
116.11	CC(=O)CC(=O)OC	methyl 3-oxobutanoate	methyl acetoacetate
116.16	CCC(C)OC(=O)C	butan-2-yl acetate	sec-butyl acetate
160.17	CCOC(=O)CC(=O)OCC	diethyl propanedioate	diethyl malonate
116.16	CCCC(=O)OCC	ethyl butanoate	ethyl butyrate
118.17	CCOC(C)OCC	1,1-diethoxyethane	acetal
118.13	CCOC(=O)OCC	diethyl carbonate	diethyl carbonate
113.16	C1CCC(=O)NCC1	azepan-2-one	azepan-2-one
130.18	CCCC(=O)OCCC	propyl butanoate	propyl butyrate
122.16	CC1=CC(=C(C=C1)O)C	2,4-dimethylphenol	2,4-dimethylphenol
144.21	CCC(=O)OCCC(C)C	3-methylbutyl propanoate	isoamyl propionate
172.26	CCCCCC(=O)OCC(C)C	2-methylpropyl hexanoate	isobutyl hexanoate
184.27	CC(CCC=C(C)C)CCOC=O	3,7-dimethyloct-6-enyl formate	citronellyl formate
212.33	CCC(=O)OCCC(C)CCCC(=C)C	3,7-dimethyloct-7-enyl propanoate	rhodinyl propionate
230.3	CCCOC(=O)CCCCC(=O)OCCC	dipropyl hexanedioate	dipropyl adipate
158.28	CC(C)CCCC(C)CCO	3,7-dimethyloctan-1-ol	3,7-dimethyloctan-1-ol
156.26	C[C@@H](CCC=C(C)C)CCO	(3S)-3,7-dimethyloct-6-en-1-ol	7540-51-4
158.24	CCCC(=O)OCCC(C)C	3-methylbutyl butanoate	isoamyl butyrate
158.24	CCCCCCC(=O)OCC	ethyl heptanoate	ethyl heptanoate
172.26	CCCCCCCC(=O)OCC	ethyl octanoate	ethyl octanoate
228.37	CCCCCCCCCCCC(=O)OCC	ethyl dodecanoate	ethyl dodecanoate
114.19	CCCCC(=O)CC	heptan-3-one	3-heptanone
116.16	CCCOC(=O)CC	propyl propanoate	propyl propionate
146.14	COC(=O)CCC(=O)OC	dimethyl butanedioate	dimethyl succinate
128.21	CCC(C)CC(=O)CC	5-methylheptan-3-one	5-methylheptan-3-one
130.18	CCCCCC(=O)OC	methyl hexanoate	methyl hexanoate
144.21	CCCCCCC(=O)OC	methyl heptanoate	methyl heptanoate
230.3	COC(=O)CCCCCCCCC(=O)OC	dimethyl decanedioate	dimethyl sebacate
56.06	C=CC=O	prop-2-enal	acrolein
76.16	CCCS	propane-1-thiol	1-propanethiol
59.11	CCCN	propan-1-amine	propylamine
58.08	C=CCO	prop-2-en-1-ol	allyl alcohol
58.04	C(=O)C=O	oxaldehyde	glyoxal
60.05	COC=O	methyl formate	methyl formate
172.26	CC(CCCC(C)(C)O)CC=O	7-hydroxy-3,7-dimethyloctanal	hydroxycitronellal
87.16	CC(C)CCN	3-methylbutan-1-amine	isoamylamine
86.13	CCCC(=O)C	pentan-2-one	2-pentanone
90.12	CC(COC)O	1-methoxypropan-2-ol	1-methoxy-2-propanol
100.16	CC(C)CC(=O)C	4-methylpentan-2-one	4-methyl-2-pentanone
102.17	CC(C)CC(C)O	4-methylpentan-2-ol	4-methyl-2-pentanol
102.13	CC(C)OC(=O)C	propan-2-yl acetate	isopropyl acetate
100.12	CC(=C)OC(=O)C	prop-1-en-2-yl acetate	isopropenyl acetate
100.12	CC1CCC(=O)O1	5-methyloxolan-2-one	gamma-valerolactone
107.15	CC1=CC(=NC=C1)C	2,4-dimethylpyridine	2,4-lutidine
107.15	CC1=NC(=CC=C1)C	2,6-dimethylpyridine	2,6-dimethylpyridine
108.14	CC1=CN=CC(=N1)C	2,6-dimethylpyrazine	2,6-dimethylpyrazine
132.11	COC(=O)CC(=O)OC	dimethyl propanedioate	dimethyl malonate
130.18	CCOC(=O)CC(C)C	ethyl 3-methylbutanoate	ethyl isovalerate
122.16	CC1=CC(=CC(=C1)O)C	3,5-dimethylphenol	3,5-dimethylphenol
121.18	CC1=CC(=NC(=C1)C)C	2,4,6-trimethylpyridine	2,4,6-trimethylpyridine
144.25	CC(C)CC(CC(C)C)O	2,6-dimethylheptan-4-ol	2,6-dimethylheptan-4-ol
142.24	CC(C)CC(=O)CC(C)C	2,6-dimethylheptan-4-one	2,6-dimethyl-4-heptanone
144.21	CC(C)CC(C)OC(=O)C	4-methylpentan-2-yl acetate	1,3-dimethylbutyl acetate
93.13	CC1=CC=NC=C1	4-methylpyridine	4-methylpyridine
100.16	C1CCC(CC1)O	cyclohexanol	cyclohexanol
98.14	C1CCC(=O)CC1	cyclohexanone	cyclohexanone
110.18	C1=CC=C(C=C1)S	benzenethiol	benzenethiol
93.13	CC1=CN=CC=C1	3-methylpyridine	3-methylpyridine
99.17	CC1CCCCN1	2-methylpiperidine	2-methylpiperidine
93.13	CC1=CC=CC=N1	2-methylpyridine	2-methylpyridine
94.11	CC1=NC=CN=C1	2-methylpyrazine	2-methylpyrazine
158.24	CCCCOC(=O)CC(C)C	butyl 3-methylbutanoate	butyl isovalerate
144.21	CCCCOC(=O)CCC	butyl butanoate	butyl butyrate
254.41	C1CCCCCCCC(=O)OCCCCCCC1	oxacycloheptadecan-2-one	16-hexadecanolide
314.5	CCCCOC(=O)CCCCCCCCC(=O)OCCCC	dibutyl decanedioate	dibutyl sebacate
98.14	CC(=O)CCC=C	hex-5-en-2-one	5-hexen-2-one
102.13	CCCCC(=O)O	pentanoic acid	valeric acid
102.13	CCCOC(=O)C	propyl acetate	propyl acetate
73.14	CCCCN	butan-1-amine	butylamine
90.19	CCCCS	butane-1-thiol	1-butanethiol
108.23	C(CS)CS	propane-1,3-dithiol	1,3-propanedithiol
76.09	COCOC	dimethoxymethane	dimethoxymethane
73.14	CCNCC	N-ethylethanamine	diethylamine
74.08	CCOC=O	ethyl formate	ethyl formate
75.07	CCON=O	ethyl nitrite	ethyl nitrite
67.09	C1=CNC=C1	1H-pyrrole	pyrrole
68.07	C1=COC=C1	furan	furan
84.14	C1=CSC=C1	thiophene	thiophene
114.19	CC(C)CCC(=O)C	5-methylhexan-2-one	5-methyl-2-hexanone
114.14	CC(=O)CCC(=O)C	hexane-2,5-dione	2,5-hexanedione
116.16	CC(C)COC(=O)C	2-methylpropyl acetate	isobutyl acetate
270.5	CCCCCCCCCCCCCC(=O)OC(C)C	propan-2-yl tetradecanoate	isopropyl myristate
284.5	CCCCCCCCCCCCCC(=O)OCCCC	butyl tetradecanoate	butyl myristate
200.32	CCCCCCCCCC(=O)OCC	ethyl decanoate	ethyl decanoate
258.35	CCOC(=O)CCCCCCCCC(=O)OCC	diethyl decanedioate	diethyl decanedioate
186.29	CCCCCCCCCC(=O)OC	methyl decanoate	methyl decanoate
114.19	CCCCCC(=O)C	heptan-2-one	2-heptanone
116.16	CC(C)CCOC=O	3-methylbutyl formate	isopentyl formate
87.16	CCCCCN	pentan-1-amine	amylamine
86.13	CCCCC=O	pentanal	pentanal
104.22	CCCCCS	pentane-1-thiol	1-pentanethiol
90.12	COCCOC	1,2-dimethoxyethane	1,2-dimethoxyethane
88.11	CCCOC=O	propyl formate	propyl formate
106.19	CCSCCO	2-ethylsulfanylethanol	2-(ethylthio)ethanol
122.3	CCSSCC	(ethyldisulfanyl)ethane	diethyl disulfide
84.16	C1CCCCC1	cyclohexane	cyclohexane
85.15	C1CCNCC1	piperidine	piperidine
312.5	CCCCCCCCCCCCCCCC(=O)OCCCC	butyl hexadecanoate	butyl palmitate
158.24	CCCCCCCC(=O)OC	methyl octanoate	methyl octanoate
154.21	CCCCCC#CC(=O)OC	methyl oct-2-ynoate	methyl 2-octynoate
128.21	CCCCCCC(=O)C	octan-2-one	2-octanone
130.18	CCCCCCC(=O)O	heptanoic acid	heptanoic acid
132.16	CCOCCOC(=O)C	2-ethoxyethyl acetate	2-ethoxyethyl acetate
101.19	CCCCCCN	hexan-1-amine	hexylamine
102.17	CCCCCCO	hexan-1-ol	1-hexanol
118.24	CCCCCCS	hexane-1-thiol	1-hexanethiol
102.13	C=CCOCCO	2-prop-2-enoxyethanol	2-allyloxyethanol
118.24	CCCSCCC	1-propylsulfanylpropane	dipropyl sulfide
146.14	CC(=O)OCCOC(=O)C	2-acetyloxyethyl acetate	ethylene glycol diacetate
312.5	CCCCCCCCCCCCCCCCCC(=O)OCC	ethyl octadecanoate	ethyl stearate
112.21	CCCCCCC=C	oct-1-ene	1-octene
116.2	CCCCCCCO	heptan-1-ol	1-heptanol
114.19	CCCCCCC=O	heptanal	heptanal
118.17	CCCCOCCO	2-butoxyethanol	2-butoxyethanol
168.23	CCCCCCC#CC(=O)OC	methyl non-2-ynoate	methyl 2-nonynoate
198.3	COC(=O)CCCCCCCCC=C	methyl undec-10-enoate	methyl undec-10-enoate
128.25	CCCCCCCCC	nonane	nonane
146.3	CCCCCCCCS	octane-1-thiol	1-octanethiol
158.24	CCCCCCCCC(=O)O	nonanoic acid	nonanoic acid
158.24	CCCCCCCOC(=O)C	heptyl acetate	heptyl acetate
160.21	CCCCOCCOC(=O)C	2-butoxyethyl acetate	2-butoxyethyl acetate
170.29	CCCCCCCCCC(=O)C	undecan-2-one	2-undecanone
172.26	CCCCCCCCOC(=O)C	octyl acetate	octyl acetate
200.32	CCCCCCCCCCOC(=O)C	decyl acetate	decyl acetate
144.21	CCCCCCCOC=O	heptyl formate	heptyl formate
158.28	CCCCCCCCCCO	decan-1-ol	1-decanol
156.26	CCCCCCCCCC=O	decanal	decanal
158.24	CCCCCCCCOC=O	octyl formate	octyl formate
186.29	CCCCCCCCCCC(=O)O	undecanoic acid	undecanoic acid
270.5	CCCCCCCCCCCCCCCC(=O)OC	methyl hexadecanoate	methyl palmitate
170.33	CCCCCCCCCCCC	dodecane	dodecane
168.32	CCCCCCCCCCC=C	dodec-1-ene	1-dodecene
172.31	CCCCCCCCCCCO	undecan-1-ol	1-undecanol
170.29	C=CCCCCCCCCCO	undec-10-en-1-ol	10-undecen-1-ol
170.29	CCCCCCCCCCC=O	undecanal	undecanal
168.28	C=CCCCCCCCCC=O	undec-10-enal	10-undecenal
206.4	CCCCCSSCCCCC	1-(pentyldisulfanyl)pentane	112-51-6
186.33	CCCCCCCCCCCCO	dodecan-1-ol	1-dodecanol
184.32	CCCCCCCCCCCC=O	dodecanal	dodecanal
202.4	CCCCCCCCCCCCS	dodecane-1-thiol	1-dodecanethiol
298.5	CCCCCCCCCCCCCCCCCC(=O)OC	methyl octadecanoate	methyl stearate
228.37	CCCCCCCCCCCCOC(=O)C	dodecyl acetate	dodecyl acetate
200.36	CCCCCCCCCCCCCO	tridecan-1-ol	1-tridecanol
214.39	CCCCCCCCCCCCCCO	tetradecan-1-ol	1-tetradecanol
270.5	CCCCCCCCCCCCCCCCCCO	octadecan-1-ol	stearyl alcohol
282.5	CCCCCCCCCCCCCCCCCCCC	icosane	eicosane
86.13	CC(C)(C=C)O	2-methylbut-3-en-2-ol	2-methyl-3-buten-2-ol
196.29	CC(=CCCC(C)(C=C)OC(=O)C)C	3,7-dimethylocta-1,6-dien-3-yl acetate	linalyl acetate
142.24	CC1CC(CC(C1)(C)C)O	3,3,5-trimethylcyclohexan-1-ol	3,3,5-trimethylcyclohexanol
74.08	CC(=O)CO	1-hydroxypropan-2-one	hydroxyacetone
102.13	CCC(C)C(=O)O	2-methylbutanoic acid	2-methylbutanoic acid
262.4	CC1CC(C=C(C2C1CC(=C(C)C)C2)C)OC(=O)C	(4,8-dimethyl-2-propan-2-ylidene-3,3a,4,5,6,8a-hexahydro-1H-azulen-6-yl) acetate	vetiveryl acetate
214.22	C1=CC=C(C=C1)OC(=O)C2=CC=CC=C2O	phenyl 2-hydroxybenzoate	phenyl salicylate
262.34	CC1CC(CC(C1)(C)C)OC(=O)C2=CC=CC=C2O	(3,3,5-trimethylcyclohexyl) 2-hydroxybenzoate	homosalate
228.24	C1=CC=C(C=C1)COC(=O)C2=CC=CC=C2O	benzyl 2-hydroxybenzoate	benzyl salicylate
250.33	CCCCC(CC)COC(=O)C1=CC=CC=C1O	2-ethylhexyl 2-hydroxybenzoate	2-ethylhexyl salicylate
166.17	CCOC(=O)C1=CC=CC=C1O	ethyl 2-hydroxybenzoate	ethyl salicylate
126.11	CC1=C(C(=O)C=CO1)O	3-hydroxy-2-methylpyran-4-one	maltol
136.15	CC(=O)C1=CC=CC=C1O	1-(2-hydroxyphenyl)ethanone	2'-hydroxyacetophenone
212.24	C1=CC=C(C=C1)C(C(=O)C2=CC=CC=C2)O	2-hydroxy-1,2-diphenylethanone	benzoin
129.16	C1=CC=C2C=NC=CC2=C1	isoquinoline	isoquinoline
166.17	COC1=C(C=C(C=C1)C=O)OC	3,4-dimethoxybenzaldehyde	3,4-dimethoxybenzaldehyde
178.23	CCC(=O)OC(C)C1=CC=CC=C1	1-phenylethyl propanoate	1-phenylethyl propionate
150.13	C1OC2=C(O1)C=C(C=C2)C=O	1,3-benzodioxole-5-carbaldehyde	piperonal
149.21	CC1=NC2=CC=CC=C2S1	2-methyl-1,3-benzothiazole	2-methylbenzothiazole
84.12	C1CCC(=O)C1	cyclopentanone	cyclopentanone
85.15	CN1CCCC1	1-methylpyrrolidine	1-methylpyrrolidine
166.17	CCOC1=C(C=CC(=C1)C=O)O	3-ethoxy-4-hydroxybenzaldehyde	3-ethoxy-4-hydroxybenzaldehyde
168.15	COC1=C(C=CC(=C1)C(=O)O)O	4-hydroxy-3-methoxybenzoic acid	vanillic acid
192.21	CCOC(=O)C1C(O1)C2=CC=CC=C2	ethyl 3-phenyloxirane-2-carboxylate	ethyl 3-phenylglycidate
101.19	CCN(CC)CC	N,N-diethylethanamine	triethylamine
166.17	COC1=CC=C(C=C1)C(=O)OC	methyl 4-methoxybenzoate	methyl 4-methoxybenzoate
134.17	CC1=CC=C(C=C1)C(=O)C	1-(4-methylphenyl)ethanone	4'-methylacetophenone
151.16	COC(=O)C1=CC=CC=C1N	methyl 2-aminobenzoate	methyl anthranilate
182.17	COC1=CC(=CC(=C1O)OC)C=O	4-hydroxy-3,5-dimethoxybenzaldehyde	syringaldehyde
136.15	COC1=CC=CC=C1C=O	2-methoxybenzaldehyde	2-methoxybenzaldehyde
144.21	CCCCC(CC)C(=O)O	2-ethylhexanoic acid	2-ethylhexanoic acid
178.23	CCCCOC(=O)C1=CC=CC=C1	butyl benzoate	butyl benzoate
124.21	CC1=CC=CC=C1S	2-methylbenzenethiol	2-methylbenzenethiol
88.15	CCC(C)CO	2-methylbutan-1-ol	2-methyl-1-butanol
146.18	CCCCOC(=O)C(C)O	butyl 2-hydroxypropanoate	butyl lactate
154.25	CC(=C)C1CCC(CC1)(C)O	1-methyl-4-prop-1-en-2-ylcyclohexan-1-ol	beta-terpineol
260.28	CCC(=O)OCC(COC(=O)CC)OC(=O)CC	2,3-di(propanoyloxy)propyl propanoate	tripropionin
274.4	CC(CCC=C(C)C)CCOC(=O)CC1=CC=CC=C1	3,7-dimethyloct-6-enyl 2-phenylacetate	citronellyl phenylacetate
138.12	C1=CC(=C(C=C1C=O)O)O	3,4-dihydroxybenzaldehyde	3,4-dihydroxybenzaldehyde
150.17	CC(=O)OCC1=CC=CC=C1	benzyl acetate	benzyl acetate
290.4	CCCCCCCCCCCC(=O)OCC1=CC=CC=C1	benzyl dodecanoate	benzyl laurate
206.28	CC(C)CC(=O)OCCC1=CC=CC=C1	2-phenylethyl 3-methylbutanoate	140-26-1
150.17	CC1=CC=C(C=C1)OC(=O)C	(4-methylphenyl) acetate	p-tolyl acetate
148.2	COC1=CC=C(C=C1)CC=C	1-methoxy-4-prop-2-enylbenzene	estragole
100.12	CCOC(=O)C=C	ethyl prop-2-enoate	ethyl acrylate
230.3	CCCCOC(=O)CCC(=O)OCCCC	dibutyl butanedioate	dibutyl succinate
258.35	CC(C)COC(=O)CCCCC(=O)OCC(C)C	bis(2-methylpropyl) hexanedioate	diisobutyl adipate
198.3	CC(CCCC(=C)C)CCOC(=O)C	3,7-dimethyloct-7-enyl acetate	rhodinyl acetate
212.33	CCC(=O)OCCC(C)CCC=C(C)C	3,7-dimethyloct-6-enyl propanoate	citronellyl propionate
226.35	CCCC(=O)OCCC(C)CCC=C(C)C	3,7-dimethyloct-6-enyl butanoate	citronellyl butyrate
202.25	CCOC(=O)CCCCC(=O)OCC	diethyl hexanedioate	diethyl adipate
88.11	CCOC(=O)C	ethyl acetate	ethyl acetate
98.14	CC(=CC(=O)C)C	4-methylpent-3-en-2-one	mesityl oxide
218.33	CC(CCCC(C)(C)O)CC(OC)OC	8,8-dimethoxy-2,6-dimethyloctan-2-ol	8,8-dimethoxy-2,6-dimethyloctan-2-ol
130.14	CCOC(=O)CC(=O)C	ethyl 3-oxobutanoate	ethyl acetoacetate
95.1	C1=CC(=O)NC=C1	1H-pyridin-2-one	2-hydroxypyridine
170.25	CCCCCCC(=O)OCC=C	prop-2-enyl heptanoate	allyl heptanoate
116.16	CCCCCC(=O)O	hexanoic acid	hexanoic acid
298.5	CCCCCCCCCCCCCCCC(=O)OC(C)C	propan-2-yl hexadecanoate	isopropyl palmitate
144.21	CCCCCCOC(=O)C	hexyl acetate	hexyl acetate
130.23	CCCCOCCCC	1-butoxybutane	dibutyl ether
144.25	CCCCCCCCCO	nonan-1-ol	1-nonanol
186.29	CCCCCCCCCOC(=O)C	nonyl acetate	nonyl acetate
152.15	COC1=CC=CC(=C1O)C=O	2-hydroxy-3-methoxybenzaldehyde	2-hydroxy-3-methoxybenzaldehyde
124.14	COC1=CC=CC(=C1)O	3-methoxyphenol	3-methoxyphenol
246.4	C1=CC=C(C=C1)CSSCC2=CC=CC=C2	(benzyldisulfanyl)methylbenzene	dibenzyl disulfide
124.14	COC1=CC=C(C=C1)O	4-methoxyphenol	4-methoxyphenol
138.16	COC1=CC=C(C=C1)OC	1,4-dimethoxybenzene	1,4-dimethoxybenzene
198.3	CC(CCC=C(C)C)CCOC(=O)C	3,7-dimethyloct-6-enyl acetate	citronellyl acetate
192.25	CC(=O)OC(C)(C)CC1=CC=CC=C1	(2-methyl-1-phenylpropan-2-yl) acetate	dimethylbenzylcarbinyl acetate
138.16	COC1=CC(=CC=C1)OC	1,3-dimethoxybenzene	1,3-dimethoxybenzene
158.28	CCC(C)CCC(C)(CC)O	3,6-dimethyloctan-3-ol	3,6-dimethyloctan-3-ol
85.13	C1=CSC=N1	1,3-thiazole	thiazole
124.3	C1SCSS1	1,2,4-trithiolane	1,2,4-trithiolane
80.09	C1=CN=CC=N1	pyrazine	pyrazine
194.18	CC(=O)OCC1=CC2=C(C=C1)OCO2	1,3-benzodioxol-5-ylmethyl acetate	piperonyl acetate
121.14	CC(=O)C1=CN=CC=C1	1-pyridin-3-ylethanone	3-acetylpyridine
90.19	CCSCC	ethylsulfanylethane	diethyl sulfide
126.2	CC(=CCCC(=O)C)C	6-methylhept-5-en-2-one	6-methyl-5-hepten-2-one
60.12	C1CS1	thiirane	thiirane
152.23	CC1=C(C(CCC1)(C)C)C=O	2,6,6-trimethylcyclohexene-1-carbaldehyde	beta-cyclocitral
104.15	CCOCOCC	ethoxymethoxyethane	diethoxymethane
102.17	CC(C(C)(C)C)O	3,3-dimethylbutan-2-ol	3,3-dimethyl-2-butanol
154.25	CC(C)C12CCC(O1)(CC2)C	1-methyl-4-propan-2-yl-7-oxabicyclo[2.2.1]heptane	1,4-cineole
204.35	CC1=CC2C(CCC(=C2CC1)C)C(C)C	4,7-dimethyl-1-propan-2-yl-1,2,3,5,6,8a-hexahydronaphthalene	cadina-1(10),4-diene
208.25	COC1=CC(=CC(=C1OC)OC)CC=C	1,2,3-trimethoxy-5-prop-2-enylbenzene	elemicin
154.25	CC1=CC(C(CC1)C(C)C)O	3-methyl-6-propan-2-ylcyclohex-2-en-1-ol	p-menth-1-en-3-ol
143.18	CC1=CC=NC2=CC=CC=C12	4-methylquinoline	lepidine
150.17	CC(C1=CC=CC=C1)C(=O)O	2-phenylpropanoic acid	2-phenylpropionic acid
148.2	CCCC(=O)C1=CC=CC=C1	1-phenylbutan-1-one	butyrophenone
152.15	C1OC2=C(O1)C=C(C=C2)CO	1,3-benzodioxol-5-ylmethanol	piperonyl alcohol
120.15	C1COC2=CC=CC=C21	2,3-dihydro-1-benzofuran	2,3-dihydrobenzofuran
84.07	C1C=CC(=O)O1	2H-furan-5-one	2(5h)-furanone
156.26	CC1CCC(CC1)C(C)(C)O	2-(4-methylcyclohexyl)propan-2-ol	dihydroterpineol
154.25	CC1CCC(CC1=O)C(C)C	2-methyl-5-propan-2-ylcyclohexan-1-one	carvomenthone
150.22	CC1=C(C=C(C=C1)C(C)C)O	2-methyl-5-propan-2-ylphenol	carvacrol
138.16	C1=CC(=CC=C1CCO)O	4-(2-hydroxyethyl)phenol	2-(4-hydroxyphenyl)ethanol
282.5	CCCCCCCCCCCCCCC1CCC(=O)O1	5-tetradecyloxolan-2-one	gamma-stearolactone
112.17	C1CCCC(=O)CC1	cycloheptanone	cycloheptanone
170.25	CC(CCC=C(C)C)CC(=O)O	3,7-dimethyloct-6-enoic acid	citronellic acid
142.24	CCCCC(=O)CCCC	nonan-5-one	5-nonanone
268.5	CC(C)CCCC(C)CCCC(C)CCCC(=O)C	6,10,14-trimethylpentadecan-2-one	502-69-2
102.13	CC(C)CC(=O)O	3-methylbutanoic acid	isovaleric acid
106.19	CSCCCO	3-methylsulfanylpropan-1-ol	methionol
120.2	C1CSCCS1	1,4-dithiane	1,4-dithiane
296.5	CC(C)CCCC(C)CCCC(C)CCCC(C)(C=C)O	3,7,11,15-tetramethylhexadec-1-en-3-ol	isophytol
98.14	CCCC=CC=O	hex-2-enal	hexenal
270.5	CCCCCCCCCCCCCCCCC(=O)O	heptadecanoic acid	heptadecanoic acid
76.12	CC(=O)S	ethanethioic S-acid	thioacetic acid
90.19	CC(C)CS	2-methylpropane-1-thiol	isobutyl mercaptan
90.19	CCC(C)S	butane-2-thiol	2-butanethiol
152.23	CC1(C2CC=C(C1C2)CO)C	(6,6-dimethyl-2-bicyclo[3.1.1]hept-2-enyl)methanol	myrtenol
204.35	CC(=C)C1CCC(C(C1)C(=C)C)(C)C=C	1-ethenyl-1-methyl-2,4-bis(prop-1-en-2-yl)cyclohexane	1-ethenyl-1-methyl-2,4-bis(prop-1-en-2-yl)cyclohexane
222.24	COC1=C2C(=C(C(=C1)CC=C)OC)OCO2	4,7-dimethoxy-5-prop-2-enyl-1,3-benzodioxole	apiole
122.16	CC1=C(C(=CC=C1)O)C	2,3-dimethylphenol	2,3-dimethylphenol
136.19	CC1=CC(=C(C(=C1)C)O)C	2,4,6-trimethylphenol	2,4,6-trimethylphenol
120.15	CC1=CC=CC=C1C=O	2-methylbenzaldehyde	2-methylbenzaldehyde
184.19	COC1=CC(=CC(=C1O)OC)CO	4-(hydroxymethyl)-2,6-dimethoxyphenol	4-hydroxy-3,5-dimethoxybenzyl alcohol
198.17	COC1=CC(=CC(=C1O)OC)C(=O)O	4-hydroxy-3,5-dimethoxybenzoic acid	syringic acid
150.17	CC1=CC=CC=C1OC(=O)C	(2-methylphenyl) acetate	o-tolyl acetate
90.12	CC(OC)OC	1,1-dimethoxyethane	1,1-dimethoxyethane
82.1	CC1=CC=CO1	2-methylfuran	2-methylfuran
136.19	CC1=CC=C(C=C1)C(C)O	1-(4-methylphenyl)ethanol	1-(4-methylphenyl)ethanol
152.23	CC(=C)C1CCC(=CC1)CO	(4-prop-1-en-2-ylcyclohexen-1-yl)methanol	perillyl alcohol
107.15	CCC1=CC=NC=C1	4-ethylpyridine	4-ethylpyridine
107.15	CCC1=CN=CC=C1	3-ethylpyridine	3-ethylpyridine
122.16	COCC1=CC=CC=C1	methoxymethylbenzene	benzyl methyl ether
136.19	CCOCC1=CC=CC=C1	ethoxymethylbenzene	(ethoxymethyl)benzene
135.21	CCCCC1=CN=CC=C1	3-butylpyridine	3-butylpyridine
130.18	CCCCC(=O)OCC	ethyl pentanoate	ethyl pentanoate
144.17	CCOC(=O)CCC(=O)C	ethyl 4-oxopentanoate	ethyl levulinate
144.21	CCCC(=O)OCC(C)C	2-methylpropyl butanoate	isobutyl butyrate
186.29	CCCCCC(=O)OCCCCC	pentyl hexanoate	pentyl hexanoate
130.18	CCC(=O)OCC(C)C	2-methylpropyl propanoate	isobutyl propionate
94.2	C(CS)S	ethane-1,2-dithiol	1,2-ethanedithiol
104.22	CC(C)CCS	3-methylbutane-1-thiol	3-methyl-1-butanethiol
100.12	CC(=CC(=O)O)C	3-methylbut-2-enoic acid	3,3-dimethylacrylic acid
113.18	CC1=CSC(=N1)C	2,4-dimethyl-1,3-thiazole	2,4-dimethylthiazole
238.41	CC1CCCCCCCCCCCCC(=O)C1	3-methylcyclopentadecan-1-one	muscone
100.12	C1CCOC(=O)C1	oxan-2-one	delta-valerolactone
102.13	CC(C)COC=O	2-methylpropyl formate	isobutyl formate
87.15	CCN=C=S	isothiocyanatoethane	ethyl isothiocyanate
154.25	CC(C)(CCCC(=C)C=C)O	2-methyl-6-methylideneoct-7-en-2-ol	myrcenol
116.2	CCCCCC(C)O	heptan-2-ol	2-heptanol
158.28	CC(C)CCOCCC(C)C	3-methyl-1-(3-methylbutoxy)butane	diisopentyl ether
146.3	CCCCSCCCC	1-butylsulfanylbutane	dibutyl sulfide
228.37	CCCCCCCCCCCCCC(=O)O	tetradecanoic acid	tetradecanoic acid
226.44	CCCCCCCCCCCCCCCC	hexadecane	hexadecane
152.23	CC1C2CC(C2(C)C)CC1=O	2,6,6-trimethylbicyclo[3.1.1]heptan-3-one	3-pinanone
102.13	CC(C)C(=O)OC	methyl 2-methylpropanoate	methyl isobutyrate
135.16	CC(=O)C1=CC=CC=C1N	1-(2-aminophenyl)ethanone	2'-aminoacetophenone
88.11	CCC(=O)OC	methyl propanoate	methyl propionate
98.17	CC1=CC=CS1	2-methylthiophene	2-methylthiophene
116.16	CC(C)CC(=O)OC	methyl 3-methylbutanoate	methyl isovalerate
73.12	CN=C=S	methylimino(sulfanylidene)methane	methyl isothiocyanate
86.13	CC(=CCO)C	3-methylbut-2-en-1-ol	3-methyl-2-buten-1-ol
144.21	CCCOC(=O)CC(C)C	propyl 3-methylbutanoate	propyl isovalerate
86.13	CCOCC=C	3-ethoxyprop-1-ene	allyl ethyl ether
154.25	CC1=CCC(CC1)(C(C)C)O	4-methyl-1-propan-2-ylcyclohex-3-en-1-ol	4-carvomenthenol
86.13	CC(C)C(=O)C	3-methylbutan-2-one	3-methyl-2-butanone
102.17	CCC(C)C(C)O	3-methylpentan-2-ol	3-methyl-2-pentanol
100.16	CCC(C)C(=O)C	3-methylpentan-2-one	3-methyl-2-pentanone
100.16	CCC(=O)C(C)C	2-methylpentan-3-one	2-methyl-3-pentanone
114.19	CC(C)C(=O)C(C)C	2,4-dimethylpentan-3-one	2,4-dimethyl-3-pentanone
122.16	CC1=C(C(=CC=C1)C)O	2,6-dimethylphenol	2,6-dimethylphenol
134.17	CC1=CC=CC=C1C(=O)C	1-(2-methylphenyl)ethanone	2'-methylacetophenone
148.16	CC(=O)C(=O)C1=CC=CC=C1	1-phenylpropane-1,2-dione	1-phenyl-1,2-propanedione
152.15	COC1=CC=CC=C1C(=O)O	2-methoxybenzoic acid	2-methoxybenzoic acid
162.18	C=CCOC(=O)C1=CC=CC=C1	prop-2-enyl benzoate	allyl benzoate
168.19	CCCCOC(=O)C1=CC=CO1	butyl furan-2-carboxylate	butyl 2-furoate
112.17	CC1CCCCC1=O	2-methylcyclohexan-1-one	2-methylcyclohexanone
107.15	CC1=C(N=CC=C1)C	2,3-dimethylpyridine	2,3-lutidine
88.15	CCC(CC)O	pentan-3-ol	3-pentanol
142.2	CCCCCC(=O)C(=O)C	octane-2,3-dione	octane-2,3-dione
150.22	CC(C)(C)C1=CC(=CC=C1)O	3-tert-butylphenol	3-tert-butylphenol
136.23	CC1=CCC(=C(C)C)CC1	1-methyl-4-propan-2-ylidenecyclohexene	terpinolene
154.25	CC(C)C1=CCC(CC1)(C)O	1-methyl-4-propan-2-ylcyclohex-3-en-1-ol	p-menth-3-en-1-ol
122.16	CC1=CC=C(C=C1)CO	(4-methylphenyl)methanol	4-methylbenzyl alcohol
100.2	CCCC(C)CC	3-methylhexane	3-methylhexane
102.17	CCC(C)CCO	3-methylpentan-1-ol	3-methyl-1-pentanol
100.16	CCCC(=O)CC	hexan-3-one	3-hexanone
114.23	CCC(C)CC(C)C	2,4-dimethylhexane	2,4-dimethylhexane
116.2	CCCC(CCC)O	heptan-4-ol	4-heptanol
158.24	CC(C)CC(=O)OCC(C)C	2-methylpropyl 3-methylbutanoate	isobutyl isovalerate
200.32	CCCCCCCC(=O)OCCCC	butyl octanoate	butyl octanoate
116.2	CCCCC(CC)O	heptan-3-ol	heptan-3-ol
112.17	CC1CCC(=O)CC1	4-methylcyclohexan-1-one	4-methylcyclohexanone
130.23	CCCCCC(CC)O	octan-3-ol	3-octanol
130.18	CCCCOC(=O)CC	butyl propanoate	butyl propionate
102.17	CCCC(C)(C)O	2-methylpentan-2-ol	2-methyl-2-pentanol
114.23	CCCCC(C)(C)C	2,2-dimethylhexane	2,2-dimethylhexane
86.13	CC(C)CC=O	3-methylbutanal	3-methylbutanal
98.1	CC1C=CC(=O)O1	2-methyl-2H-furan-5-one	591-11-7
98.1	CC1=CCC(=O)O1	5-methyl-3H-furan-2-one	alpha-angelica lactone
107.15	CC1=CC(=CN=C1)C	3,5-dimethylpyridine	3,5-dimethylpyridine
112.17	CC1CCCC(=O)C1	3-methylcyclohexan-1-one	3-methylcyclohexanone
136.15	COC1=CC=CC(=C1)C=O	3-methoxybenzaldehyde	3-methoxybenzaldehyde
158.19	CCCCOC(=O)CC(=O)C	butyl 3-oxobutanoate	butyl acetoacetate
116.11	CC(=O)CCC(=O)O	4-oxopentanoic acid	levulinic acid
100.16	CCCCC(=O)C	hexan-2-one	2-hexanone
100.12	CC(=O)OCC=C	prop-2-enyl acetate	allyl acetate
116.11	CC(=O)COC(=O)C	2-oxopropyl acetate	acetoxyacetone
115.2	CCCCN=C=S	1-isothiocyanatobutane	butyl isothiocyanate
102.13	CCCCOC=O	butyl formate	butyl formate
114.21	C=CCSCC=C	3-prop-2-enylsulfanylprop-1-ene	diallyl sulfide
198.34	CCCCCCCCCCCC(=O)C	tridecan-2-one	2-tridecanone
254.5	CCCCCCCCCCCCCCCCCC	octadecane	octadecane
72.11	CC(C=C)O	but-3-en-2-ol	3-buten-2-ol
88.15	CC(C)C(C)O	3-methylbutan-2-ol	3-methyl-2-butanol
100.12	CCC(=O)C(=O)C	pentane-2,3-dione	2,3-pentanedione
102.09	CC(=O)C(=O)OC	methyl 2-oxopropanoate	methyl pyruvate
116.2	CC(C)C(C(C)C)O	2,4-dimethylpentan-3-ol	2,4-dimethyl-3-pentanol
180.2	CC(C)OC(=O)C1=CC=CC=C1O	propan-2-yl 2-hydroxybenzoate	isopropyl salicylate
126.11	COC(=O)C1=CC=CO1	methyl furan-2-carboxylate	methyl 2-furoate
150.17	CCOC1=CC=CC=C1C=O	2-ethoxybenzaldehyde	2-ethoxybenzaldehyde
212.24	CC1=CC=C(C=C1)OC(=O)C2=CC=CC=C2	(4-methylphenyl) benzoate	p-tolyl benzoate
140.14	CCOC(=O)C1=CC=CO1	ethyl furan-2-carboxylate	ethyl 2-furoate
154.16	CCCOC(=O)C1=CC=CO1	propyl furan-2-carboxylate	propyl 2-furoate
181.3	CSC1=NC2=CC=CC=C2S1	2-methylsulfanyl-1,3-benzothiazole	2-(methylthio)benzothiazole
86.13	CCC(C=C)O	pent-1-en-3-ol	1-penten-3-ol
90.08	COC(=O)OC	dimethyl carbonate	dimethyl carbonate
98.17	CC1=CSC=C1	3-methylthiophene	3-methylthiophene
196.2	CCOC(=O)C1=CC(=C(C=C1)O)OC	ethyl 4-hydroxy-3-methoxybenzoate	ethyl vanillate
116.2	CCCC(C(C)C)O	2-methylhexan-3-ol	2-methyl-3-hexanol
116.11	CCOC(=O)C(=O)C	ethyl 2-oxopropanoate	ethyl pyruvate
130.18	CC(C)C(=O)OC(C)C	propan-2-yl 2-methylpropanoate	isopropyl isobutyrate
136.19	CC(C)(C1=CC=CC=C1)O	2-phenylpropan-2-ol	2-phenyl-2-propanol
136.19	CC(C)C1=CC(=CC=C1)O	3-propan-2-ylphenol	3-isopropylphenol
154.25	CC1CCC(CC1O)C(=C)C	2-methyl-5-prop-1-en-2-ylcyclohexan-1-ol	dihydrocarveol
110.11	CC1=CC=C(O1)C=O	5-methylfuran-2-carbaldehyde	5-methylfurfural
122.16	CCC1=CC(=CC=C1)O	3-ethylphenol	3-ethylphenol
120.15	CC1=CC(=CC=C1)C=O	3-methylbenzaldehyde	3-methylbenzaldehyde
152.15	COC1=C(C=C(C=C1)C=O)O	3-hydroxy-4-methoxybenzaldehyde	3-hydroxy-4-methoxybenzaldehyde
142.2	CC(=O)OC1CCCCC1	cyclohexyl acetate	cyclohexyl acetate
138.16	CCOC1=CC=C(C=C1)O	4-ethoxyphenol	4-ethoxyphenol
140.14	CC(=O)OCC1=CC=CO1	furan-2-ylmethyl acetate	furfuryl acetate
102.17	CCCC(CC)O	hexan-3-ol	3-hexanol
102.13	CCCC(=O)OC	methyl butanoate	methyl butyrate
120.17	CCOC(=O)CS	ethyl 2-sulfanylacetate	ethyl thioglycolate
160.17	CC(COC(=O)C)OC(=O)C	2-acetyloxypropyl acetate	propylene glycol diacetate
244.33	CCOC(=O)CCCCCCCC(=O)OCC	diethyl nonanedioate	diethyl azelate
116.16	CCCCC(=O)OC	methyl pentanoate	methyl valerate
130.18	CCC(C)COC(=O)C	2-methylbutyl acetate	2-methylbutyl acetate
128.21	CCC(=O)CCC(C)C	6-methylheptan-3-one	2-methyl-5-heptanone
144.25	CCCCCCC(CC)O	nonan-3-ol	3-nonanol
144.21	CCCCCOC(=O)CC	pentyl propanoate	pentyl propionate
76.16	CCSC	methylsulfanylethane	ethyl methyl sulfide
94.2	CSSC	(methyldisulfanyl)methane	dimethyl disulfide
130.18	CCC(C)(C)OC(=O)C	2-methylbutan-2-yl acetate	tert-amyl acetate
88.11	CC(C)OC=O	propan-2-yl formate	isopropyl formate
118.24	CC(C)SC(C)C	2-propan-2-ylsulfanylpropane	diisopropyl sulfide
95.14	CC1=CC=C(N1)C	2,5-dimethyl-1H-pyrrole	2,5-dimethyl-1h-pyrrole
96.13	CC1=CC=C(O1)C	2,5-dimethylfuran	2,5-dimethylfuran
130.18	CCCC(C)OC(=O)C	pentan-2-yl acetate	pentan-2-yl acetate
158.24	CCCCCC(=O)OCCC	propyl hexanoate	propyl hexanoate
172.26	CCCCCC(=O)OCCCC	butyl hexanoate	butyl hexanoate
102.17	CC(C)CCCO	4-methylpentan-1-ol	4-methyl-1-pentanol
102.17	CCCCC(C)O	hexan-2-ol	2-hexanol
214.34	CCCCCCCCCCC(=O)OCC	ethyl undecanoate	ethyl undecanoate
174.19	COC(=O)CCCCC(=O)OC	dimethyl hexanedioate	dimethyl adipate
116.2	CC(C)CCCCO	5-methylhexan-1-ol	5-methyl-1-hexanol
104.22	CCCCSC	1-methylsulfanylbutane	butyl methyl sulfide
130.18	CC(C)CCCC(=O)O	5-methylhexanoic acid	5-methylhexanoic acid
130.18	CCCCCOC(=O)C	pentyl acetate	amyl acetate
284.5	CCCCCCCCCCCCCCCC(=O)OCC	ethyl hexadecanoate	ethyl palmitate
144.25	CCCCCCCC(C)O	nonan-2-ol	2-nonanol
150.3	CCCSSCCC	1-(propyldisulfanyl)propane	dipropyl disulfide
178.4	CCCCSSCCCC	1-(butyldisulfanyl)butane	dibutyl disulfide
184.36	CCCCCCCCCCCCC	tridecane	tridecane
198.39	CCCCCCCCCCCCCC	tetradecane	tetradecane
212.41	CCCCCCCCCCCCCCC	pentadecane	pentadecane
284.5	CCCCCCCCCCCCCCCCOC(=O)C	hexadecyl acetate	palmityl acetate
228.41	CCCCCCCCCCCCCCCO	pentadecan-1-ol	1-pentadecanol
240.5	CCCCCCCCCCCCCCCCC	heptadecane	heptadecane
168.19	COC1=C(C(=CC=C1)OC)OC	1,2,3-trimethoxybenzene	1,2,3-trimethoxybenzene
150.17	CCC(=O)OC1=CC=CC=C1	phenyl propanoate	phenyl propionate
144.17	CC(=O)OCC1CCCO1	oxolan-2-ylmethyl acetate	tetrahydrofurfuryl acetate
134.17	COC1=CC=C(C=C1)C=C	1-ethenyl-4-methoxybenzene	4-methoxystyrene
116.16	CCC(=O)OC(C)C	propan-2-yl propanoate	isopropyl propionate
112.19	CC1=CC=C(S1)C	2,5-dimethylthiophene	2,5-dimethylthiophene
128.17	CCOC(=O)C=C(C)C	ethyl 3-methylbut-2-enoate	ethyl 3,3-dimethylacrylate
163.3	CC1NC(SC(S1)C)C	2,4,6-trimethyl-1,3,5-dithiazinane	thialdine
118.24	CCCCSCC	1-ethylsulfanylbutane	butyl ethyl sulfide
116.16	CCCCCOC=O	pentyl formate	pentyl formate
214.34	CCCCCCCCCCCCC(=O)O	tridecanoic acid	tridecanoic acid
168.23	CC1=CC=C(C=C1)C2=CC=CC=C2	1-methyl-4-phenylbenzene	4-methylbiphenyl
136.19	CCCC1=CC=CC=C1O	2-propylphenol	2-propylphenol
130.18	CCCOC(=O)C(C)C	propyl 2-methylpropanoate	propyl isobutyrate
162.23	CC(C)C1=CC=C(C=C1)C(=O)C	1-(4-propan-2-ylphenyl)ethanone	4'-isopropylacetophenone
136.19	CCCC1=CC=C(C=C1)O	4-propylphenol	4-propylphenol
116.16	CC(C)CCC(=O)O	4-methylpentanoic acid	4-methylpentanoic acid
340.6	CCCCCCCCCCCCCCCCCC(=O)OCC(C)C	2-methylpropyl octadecanoate	isobutyl stearate
172.26	CC(C)CCOC(=O)CC(C)C	3-methylbutyl 3-methylbutanoate	isoamyl isovalerate
212.33	CCOC(=O)CCCCCCCCC=C	ethyl undec-10-enoate	ethyl 10-undecenoate
156.26	CCCCCCCCC(=O)C	decan-2-one	2-decanone
99.16	CC1=CSC=N1	4-methyl-1,3-thiazole	4-methylthiazole
114.14	CCC1CCC(=O)O1	5-ethyloxolan-2-one	gamma-caprolactone
142.2	CCCC1CCCC(=O)O1	6-propyloxan-2-one	698-76-0
170.3	CSSCC1=CC=CC=C1	(methyldisulfanyl)methylbenzene	benzyl methyl disulfide
138.16	CC(=O)CCC1=CC=CO1	4-(furan-2-yl)butan-2-one	4-(2-furyl)butan-2-one
170.25	CCCCCC1CCCC(=O)O1	6-pentyloxan-2-one	delta-decalactone
170.25	CCCCCCC1CCC(=O)O1	5-hexyloxolan-2-one	gamma-decalactone
198.3	CCCCCCCC1CCCC(=O)O1	6-heptyloxan-2-one	delta-dodecalactone
86.13	CC(=C)CCO	3-methylbut-3-en-1-ol	3-methyl-3-buten-1-ol
138.23	CSCC1=CC=CC=C1	methylsulfanylmethylbenzene	benzyl methyl sulfide
84.12	CC(=C)C(=O)C	3-methylbut-3-en-2-one	3-methyl-3-buten-2-one
188.22	CCOC(=O)CCCC(=O)OCC	diethyl pentanedioate	diethyl glutarate
144.21	CCCC(=O)OC(C)CC	butan-2-yl butanoate	sec-butyl butyrate
86.13	C=CCCCO	pent-4-en-1-ol	4-penten-1-ol
142.24	CCCCCCCC(=O)C	nonan-2-one	2-nonanone
114.14	CC1CCCC(=O)O1	6-methyloxan-2-one	delta-hexalactone
222.4	CC1(SC(SC(S1)(C)C)(C)C)C	2,2,4,4,6,6-hexamethyl-1,3,5-trithiane	2,2,4,4,6,6-hexamethyl-1,3,5-trithiane
116.16	CCC(C)C(=O)OC	methyl 2-methylbutanoate	methyl 2-methylbutyrate
74.15	C=CCS	prop-2-ene-1-thiol	allyl mercaptan
174.35	CCCCCSCCCCC	1-pentylsulfanylpentane	diamyl sulfide
112.19	CCC1=CC=CS1	2-ethylthiophene	2-ethylthiophene
140.22	CC1CC(=O)CC(C1)(C)C	3,3,5-trimethylcyclohexan-1-one	3,3,5-trimethylcyclohexanone
218.3	C1=CC=C(C=C1)SSC2=CC=CC=C2	(phenyldisulfanyl)benzene	diphenyl disulfide
114.14	CC(=CC(=O)OC)C	methyl 3-methylbut-2-enoate	924-50-5
202.25	CCCOC(=O)CCC(=O)OCCC	dipropyl butanedioate	dipropyl succinate
170.29	CCCCCC(=O)CCCCC	undecan-6-one	6-undecanone
128.21	CC(C)CCCC(=O)C	6-methylheptan-2-one	6-methylheptan-2-one
156.26	CCCCCCCC(=O)CC	decan-3-one	3-decanone
96.13	C1CC=CC(=O)C1	cyclohex-2-en-1-one	2-cyclohexen-1-one
148.2	CCC1=CC=C(C=C1)C(=O)C	1-(4-ethylphenyl)ethanone	4'-ethylacetophenone
164.2	CC(C)OC(=O)C1=CC=CC=C1	propan-2-yl benzoate	isopropyl benzoate
170.21	CC(=O)C1=CC=CC2=CC=CC=C21	1-naphthalen-1-ylethanone	1'-acetonaphthone
176.25	CC(=O)C1=CC=C(C=C1)C(C)(C)C	1-(4-tert-butylphenyl)ethanone	4'-tert-butylacetophenone
242.4	CCCCCCCCCCCCCCC(=O)O	pentadecanoic acid	pentadecanoic acid
102.16	C1CC(=O)SC1	thiolan-2-one	4-butyrothiolactone
95.1	C1=CNC(=C1)C=O	1H-pyrrole-2-carbaldehyde	1h-pyrrole-2-carbaldehyde
100.16	CC1CCC(O1)C	2,5-dimethyloxolane	2,5-dimethyltetrahydrofuran
128.21	CCCCC1CCCO1	2-butyloxolane	2-butyltetrahydrofuran
109.13	CC(=O)C1=CC=CN1	1-(1H-pyrrol-2-yl)ethanone	2-acetylpyrrole
164.24	CC1=CC(=C(C=C1)C(C)C)OC	2-methoxy-4-methyl-1-propan-2-ylbenzene	thymol methyl ether
228.37	CCCCCCCC(=O)OCCCCCC	hexyl octanoate	hexyl octanoate
238.37	CC(C)CC(=O)OC(C=C)C(C)CC=C(C)C	4,7-dimethylocta-1,6-dien-3-yl 3-methylbutanoate	isovaleric acid (4,7-dimethyl-1,6-octadien-3-yl) ester
196.29	CC(=O)OC(C)(C)CCCC(=C)C=C	(2-methyl-6-methylideneoct-7-en-2-yl) acetate	myrcenyl acetate
156.31	CCCCCCCCCCC	undecane	undecane
110.15	CC1=C(C(=O)CC1)C	2,3-dimethylcyclopent-2-en-1-one	2,3-dimethyl-2-cyclopenten-1-one
121.14	CC(=O)C1=CC=CC=N1	1-pyridin-2-ylethanone	2-acetylpyridine
136.19	CC(CO)C1=CC=CC=C1	2-phenylpropan-1-ol	2-phenyl-1-propanol
136.19	CC1=C(N=C(C(=N1)C)C)C	2,3,5,6-tetramethylpyrazine	2,3,5,6-tetramethylpyrazine
180.2	CC(=O)C1=CC(=C(C=C1)OC)OC	1-(3,4-dimethoxyphenyl)ethanone	1131-62-0
220.35	CC1(CC2C1CCC3(C(O3)CCC2=C)C)C	4,12,12-trimethyl-9-methylidene-5-oxatricyclo[8.2.0.04,6]dodecane	caryophyllene epoxide
144.21	CCCCCC(C)C(=O)O	2-methylheptanoic acid	2-methylheptanoic acid
128.17	CC(=CCOC(=O)C)C	3-methylbut-2-enyl acetate	prenyl acetate
150.3	C(CCCS)CCS	hexane-1,6-dithiol	1,6-hexanedithiol
178.4	C(CCCCS)CCCS	octane-1,8-dithiol	1,8-octanedithiol
109.13	CN1C=CC=C1C=O	1-methylpyrrole-2-carbaldehyde	1192-58-1
110.11	CC(=O)C1=CC=CO1	1-(furan-2-yl)ethanone	2-acetylfuran
109.13	CC1=CC=C(N1)C=O	5-methyl-1H-pyrrole-2-carbaldehyde	5-methyl-1h-pyrrole-2-carbaldehyde
110.15	CC1=CC(=O)CCC1	3-methylcyclohex-2-en-1-one	3-methyl-2-cyclohexen-1-one
124.14	CC1=CC=C(O1)C(=O)C	1-(5-methylfuran-2-yl)ethanone	2-acetyl-5-methylfuran
138.16	CC1=CC(=C(C=C1)OC)O	2-methoxy-5-methylphenol	2-methoxy-5-methylphenol
152.23	CC1(C2CCC(C2)(C1=O)C)C	1,3,3-trimethylbicyclo[2.2.1]heptan-2-one	(.+/-.)-fenchone
150.22	CC1=CC=C(C=C1)C(C)(C)O	2-(4-methylphenyl)propan-2-ol	2-(4-methylphenyl)propan-2-ol
159.18	COC1=CC2=C(C=C1)N=CC=C2	6-methoxyquinoline	6-methoxyquinoline
342.6	CCCCCCCCCCCCCCCCCC(=O)OCC(C)O	2-hydroxypropyl octadecanoate	propylene glycol monostearate
136.23	CC1(C2CCC(=C)C1C2)C	6,6-dimethyl-2-methylidenebicyclo[3.1.1]heptane	beta-pinene
430.6	CCCCCCCCCCCCCCCCCC(=O)OCC([C@@H]1[C@H]([C@@H](CO1)O)O)O	[2-[(2R,3S,4R)-3,4-dihydroxyoxolan-2-yl]-2-hydroxyethyl] octadecanoate	sorbitan monostearate
147.17	C1=CN(C=C1)CC2=CC=CO2	1-(furan-2-ylmethyl)pyrrole	1-furfurylpyrrole
150.17	CC1=CC(=C(C=C1)O)C(=O)C	1-(2-hydroxy-5-methylphenyl)ethanone	1450-72-2
256.5	CCCCCCCCCCCCCCCCCO	heptadecan-1-ol	1-heptadecanol
118.13	CC(CC(=O)OC)O	methyl 3-hydroxybutanoate	methyl 3-hydroxybutyrate
130.18	CCC(C)CCC(=O)O	4-methylhexanoic acid	4-methylhexanoic acid
116.23	C1CCC(CC1)S	cyclohexanethiol	cyclohexanethiol
130.14	CCC(=O)COC(=O)C	2-oxobutyl acetate	2-oxobutyl acetate
158.24	CCCCCC1OCC(O1)C	4-methyl-2-pentyl-1,3-dioxolane	4-methyl-2-pentyl-1,3-dioxolane
108.23	CSCSC	bis(methylsulfanyl)methane	bis(methylthio)methane
84.12	CCC(=O)C=C	pent-1-en-3-one	ethyl vinyl ketone
98.14	CCCC(=O)C=C	hex-1-en-3-one	1-hexen-3-one
88.15	CC(C)(C)OC	2-methoxy-2-methylpropane	tert-butyl methyl ether
132.27	CCCCCCCS	heptane-1-thiol	1-heptanethiol
172.31	CCCCCCCCCC(C)O	undecan-2-ol	2-undecanol
102.2	C1CCC(C1)S	cyclopentanethiol	cyclopentanethiol
104.22	CCC(C)(C)S	2-methylbutane-2-thiol	2-methyl-2-butanethiol
158.19	CC(=O)CC(=O)OC(C)(C)C	tert-butyl 3-oxobutanoate	tert-butyl acetoacetate
184.32	C1CCCCCC(CCCCC1)O	cyclododecanol	cyclododecanol
142.28	CCCCCCCCCC	decane	decane
214.34	CCCCCCCCCCCOC(=O)C	undecyl acetate	undecyl acetate
172.26	CCCCCCCCC(=O)OC	methyl nonanoate	methyl nonanoate
200.32	CCCCCCCCCCC(=O)OC	methyl undecanoate	methyl undecanoate
228.37	CCCCCCCCCCCCC(=O)OC	methyl tridecanoate	methyl tridecanoate
142.2	CC(C)OC(=O)C=C(C)C	propan-2-yl 3-methylbut-2-enoate	isopropyl 3-methyl-2-butenoate
118.17	CC(C)C(OC)OC	1,1-dimethoxy-2-methylpropane	1,1-dimethoxy-2-methylpropane
102.2	CC1CCCS1	2-methylthiolane	2-methyltetrahydrothiophene
176.21	C=CCOC(=O)CC1=CC=CC=C1	prop-2-enyl 2-phenylacetate	allyl phenylacetate
104.22	CCC(C)CS	2-methylbutane-1-thiol	2-methyl-1-butanethiol
268.5	CC(C)CCCC(C)CCCC(C)CCCC(C)C	2,6,10,14-tetramethylpentadecane	pristane
178.23	CCOC(=O)CCC1=CC=CC=C1	ethyl 3-phenylpropanoate	ethyl 3-phenylpropionate
214.34	CCCCCCCC(=O)OCCC(C)C	3-methylbutyl octanoate	isopentyl octanoate
192.25	CCCCCOC(=O)C1=CC=CC=C1	pentyl benzoate	pentyl benzoate
208.25	CCCCCOC(=O)C1=CC=CC=C1O	pentyl 2-hydroxybenzoate	amyl salicylate
178.3	C=CCSSSCC=C	3-(prop-2-enyltrisulfanyl)prop-1-ene	diallyl trisulfide
128.17	CCCC(=O)OCC=C	prop-2-enyl butanoate	allyl butyrate
172.22	CCCCOC(=O)CCC(=O)C	butyl 4-oxopentanoate	butyl levulinate
84.12	C=CCCC=O	pent-4-enal	4-pentenal
150.22	CC(=C)C1CCC(=CC1)C=O	4-prop-1-en-2-ylcyclohexene-1-carbaldehyde	perillaldehyde
182.26	CC1=CCC(CC1)C(C)(C)OC=O	2-(4-methylcyclohex-3-en-1-yl)propan-2-yl formate	terpinyl formate
200.28	CC(C)COC1=CC2=CC=CC=C2C=C1	2-(2-methylpropoxy)naphthalene	2-isobutoxynaphthalene
146.3	C=CCSSCC=C	3-(prop-2-enyldisulfanyl)prop-1-ene	diallyl disulfide
148.3	CCCSSCC=C	1-(prop-2-enyldisulfanyl)propane	allyl propyl disulfide
122.3	CCCSSC	1-(methyldisulfanyl)propane	methyl propyl disulfide
186.29	CCCCCC(=O)OCCC(C)C	3-methylbutyl hexanoate	isopentyl hexanoate
156.26	C[C@@H]1CC[C@H]([C@@H](C1)O)C(C)C	(1R,2S,5R)-5-methyl-2-propan-2-ylcyclohexan-1-ol	l-menthol
158.2	COC1=CC=CC2=CC=CC=C21	1-methoxynaphthalene	1-methoxynaphthalene
172.26	CCCCCCCOC(=O)CC	heptyl propanoate	heptyl propanoate
163.24	C1=CC=C(C=C1)CCN=C=S	2-isothiocyanatoethylbenzene	2-phenylethyl isothiocyanate
149.23	CCCCCC1=CC=CC=N1	2-pentylpyridine	2-pentylpyridine
198.3	CCCCCCCCC1CCC(=O)O1	5-octyloxolan-2-one	gamma-dodecalactone
158.24	CCCCCC(=O)OC(C)C	propan-2-yl hexanoate	isopropyl hexanoate
214.34	CCCCCCCCCC(=O)OC(C)C	propan-2-yl decanoate	isopropyl decanoate
164.2	CCCOC(=O)C1=CC=CC=C1	propyl benzoate	propyl benzoate
101.17	CC1=NCCS1	2-methyl-4,5-dihydro-1,3-thiazole	2-methyl-2-thiazoline
172.26	CCCCCCOC(=O)C(C)C	hexyl 2-methylpropanoate	hexyl isobutyrate
152.23	CCCCCC=CC=CC=O	deca-2,4-dienal	deca-2,4-dienal
106.15	COC(=O)CS	methyl 2-sulfanylacetate	methyl thioglycolate
158.2	CC1=NC2=CC=CC=C2N=C1C	2,3-dimethylquinoxaline	2,3-dimethylquinoxaline
112.13	CCC1C=CC(=O)O1	2-ethyl-2H-furan-5-one	5-ethyl-2(5h)-furanone
140.22	CC1CCCC(C1=O)(C)C	2,2,6-trimethylcyclohexan-1-one	2,2,6-trimethylcyclohexanone
130.18	CC(C)CCC(=O)OC	methyl 4-methylpentanoate	methyl 4-methylvalerate
136.19	CC1=C(C(=C(C=C1)C)O)C	2,3,6-trimethylphenol	2,3,6-trimethylphenol
154.25	CC1=CCC(CC1)C(C)(C)O	2-(4-methylcyclohex-3-en-1-yl)propan-2-ol	alpha-terpineol
170.25	CCCCCC(C=C)OC(=O)C	oct-1-en-3-yl acetate	1-octen-3-yl acetate
172.26	CCC(C)COC(=O)C(C)CC	2-methylbutyl 2-methylbutanoate	2-methylbutyl 2-methylbutyrate
140.22	CCCCCCC=CC=O	non-2-enal	nonenal
196.2	CC(=O)C1=CC(=C(C(=C1)OC)O)OC	1-(4-hydroxy-3,5-dimethoxyphenyl)ethanone	acetosyringone
148.2	CC(=O)CCC1=CC=CC=C1	4-phenylbutan-2-one	benzylacetone
230.4	C1CCC(CC1)SSC2CCCCC2	(cyclohexyldisulfanyl)cyclohexane	dicyclohexyl disulfide
172.26	CCCCCCOC(=O)CCC	hexyl butanoate	hexyl butyrate
102.17	CCC(C)OCC	2-ethoxybutane	sec-butyl ethyl ether
196.29	C=CCOC(=O)CCC1CCCCC1	prop-2-enyl 3-cyclohexylpropanoate	2705-87-5
193.2	CC(=O)NC1=CC=CC=C1C(=O)OC	methyl 2-acetamidobenzoate	methyl 2-acetamidobenzoate
96.13	CC1=CC(=O)CC1	3-methylcyclopent-2-en-1-one	3-methyl-2-cyclopenten-1-one
180.4	CC1SC(SC(S1)C)C	2,4,6-trimethyl-1,3,5-trithiane	2,4,6-trimethyl-1,3,5-trithiane
166.22	CCCC1=CC(=C(C=C1)O)OC	2-methoxy-4-propylphenol	2-methoxy-4-propylphenol
142.2	CC(C)CC(=O)OCC=C	prop-2-enyl 3-methylbutanoate	allyl isovalerate
124.14	CC1=NC=CN=C1OC	2-methoxy-3-methylpyrazine	2-methoxy-3-methylpyrazine
258.5	CCCCCCCCCCCCCCCCS	hexadecane-1-thiol	1-hexadecanethiol
254.5	CCCCCCCCCCCCCCCC(=O)C	heptadecan-2-one	heptadecan-2-one
126.2	CSS(=O)(=O)C	methylsulfonylsulfanylmethane	s-methyl methanethiosulfonate
130.23	CC(C)C(C)C(C)(C)O	2,3,4-trimethylpentan-2-ol	2,3,4-trimethylpentan-2-ol
110.11	COC1=NC=CN=C1	2-methoxypyrazine	2-methoxypyrazine
100.12	CC1C(=O)CCO1	2-methyloxolan-3-one	2-methyltetrahydrofuran-3-one
96.13	CCC1=CC=CO1	2-ethylfuran	2-ethylfuran
104.17	CSCCC=O	3-methylsulfanylpropanal	3-(methylthio)propionaldehyde
156.22	CCOC(=O)C1CCCCC1	ethyl cyclohexanecarboxylate	ethyl cyclohexanecarboxylate
156.22	CCCCC1CCCC(=O)O1	6-butyloxan-2-one	delta-nonalactone
136.23	CC(C)C12CCC(=C)C1C2	4-methylidene-1-propan-2-ylbicyclo[3.1.0]hexane	sabinene
128.21	CCCCCC(C=C)O	oct-1-en-3-ol	1-octen-3-ol
144.25	CC(CCO)CC(C)(C)C	3,5,5-trimethylhexan-1-ol	3,5,5-trimethylhexan-1-ol
136.19	COCCC1=CC=CC=C1	2-methoxyethylbenzene	(2-methoxyethyl)benzene
206.24	CC(=O)CCC1=CC=C(C=C1)OC(=O)C	[4-(3-oxobutyl)phenyl] acetate	4-(3-oxobutyl)phenyl acetate
152.15	C1=CC=C(C=C1)OCC(=O)O	2-phenoxyacetic acid	phenoxyacetic acid
186.29	CC(CCCC(C)(C)OC)CC=O	7-methoxy-3,7-dimethyloctanal	7-methoxy-3,7-dimethyloctanal
156.26	C[C@@H]1CC[C@@H](C(C1)O)C(C)C	(2R,5R)-5-methyl-2-propan-2-ylcyclohexan-1-ol	neomenthol
128.13	CC1C(=O)C(=C(O1)C)O	4-hydroxy-2,5-dimethylfuran-3-one	furaneol
126.3	CSSSC	(methyltrisulfanyl)methane	dimethyl trisulfide
126.2	CC(=O)CCCCC=C	oct-7-en-2-one	oct-7-en-2-one
98.14	CC(=C)CC(=O)C	4-methylpent-4-en-2-one	4-methylpent-4-en-2-one
138.21	CCCCCC1=CC=CO1	2-pentylfuran	2-pentylfuran
166.26	CCCCCCCC1=CC=CO1	2-heptylfuran	2-heptylfuran
194.31	CC(=CCCC(=CCCC(=O)C)C)C	6,10-dimethylundeca-5,9-dien-2-one	6,10-dimethylundeca-5,9-dien-2-one
160.25	CCOC(CC(C)C)OCC	1,1-diethoxy-3-methylbutane	1,1-diethoxy-3-methylbutane
114.14	CCCC(=O)C(=O)C	hexane-2,3-dione	2,3-hexanedione
90.19	CCCSC	1-methylsulfanylpropane	methyl propyl sulfide
130.18	CCOC(=O)C(C)(C)C	ethyl 2,2-dimethylpropanoate	ethyl trimethylacetate
182.17	COC1=C(C=CC(=C1)C(=O)OC)O	methyl 4-hydroxy-3-methoxybenzoate	methyl vanillate
135.21	CC(C)(C)C1=CC=NC=C1	4-tert-butylpyridine	4-tert-butylpyridine
104.22	CCCSCC	1-ethylsulfanylpropane	ethyl propyl sulfide
130.23	CCCCCCC(C)O	octan-2-ol	octan-2-ol
114.14	CCC=CCC(=O)O	hex-3-enoic acid	hex-3-enoic acid
184.27	CCCCCCCC(=O)OCC=C	prop-2-enyl octanoate	allyl octanoate
132.16	CC1=CC2=CC=CC=C2O1	2-methyl-1-benzofuran	2-methylbenzofuran
164.2	CCCC(=O)OC1=CC=CC=C1	phenyl butanoate	phenyl butyrate
172.26	CCCCCCC1OCC(O1)C	2-hexyl-4-methyl-1,3-dioxolane	2-hexyl-4-methyl-1,3-dioxolane
128.17	C1CCC(CC1)OC=O	cyclohexyl formate	cyclohexyl formate
154.21	C1CCC2C(C1)CCC(=O)O2	3,4,4a,5,6,7,8,8a-octahydrochromen-2-one	octahydro-2h-chromen-2-one
226.3	C1=COC(=C1)CSSCC2=CC=CO2	2-[(furan-2-ylmethyldisulfanyl)methyl]furan	difurfuryl disulfide
128.21	C1CCC(CC1)CCO	2-cyclohexylethanol	2-cyclohexylethanol
124.18	CCCCC1=CC=CO1	2-butylfuran	2-butylfuran
152.23	CC1=CCC(C1(C)C)C(=O)C	1-(2,2,3-trimethylcyclopent-3-en-1-yl)ethanone	1-(2,2,3-trimethylcyclopent-3-en-1-yl)ethanone
142.24	CC(C)C1CCC(CC1)O	4-propan-2-ylcyclohexan-1-ol	4-isopropylcyclohexanol
128.21	CC(CCC=C(C)C)O	6-methylhept-5-en-2-ol	6-methylhept-5-en-2-ol
142.2	COC(=O)C1CCCCC1	methyl cyclohexanecarboxylate	methyl cyclohexanecarboxylate
218.33	CC1CC(=O)C=C2C1(CC(CC2)C(=C)C)C	4,4a-dimethyl-6-prop-1-en-2-yl-3,4,5,6,7,8-hexahydronaphthalen-2-one	nookatone
132.2	CCC(OCC)OCC	1,1-diethoxypropane	propionaldehyde diethyl acetal
104.15	CCC(OC)OC	1,1-dimethoxypropane	1,1-dimethoxypropane
134.17	CCC1=CC=C(C=C1)C=O	4-ethylbenzaldehyde	4-ethylbenzaldehyde
100.16	CCCC(C=C)O	hex-1-en-3-ol	1-hexen-3-ol
154.27	CCCCCC1=CC=CS1	2-pentylthiophene	2-pentylthiophene
152.23	C1CCC(C1)C2CCCC2=O	2-cyclopentylcyclopentan-1-one	2-cyclopentylcyclopentanone
228.37	CCCCCCCCOC(=O)CCCCC	octyl hexanoate	octyl hexanoate
114.19	CCCCC(C=C)O	hept-1-en-3-ol	1-hepten-3-ol
140.14	CCC1=C(C(=O)C=CO1)O	2-ethyl-3-hydroxypyran-4-one	ethyl maltol
140.22	CC(=O)CCCCCC=C	non-8-en-2-one	8-nonen-2-one
190.24	CC(=CCOC(=O)C1=CC=CC=C1)C	3-methylbut-2-enyl benzoate	prenyl benzoate
142.2	C1CCC(CC1)CC(=O)O	2-cyclohexylacetic acid	cyclohexylacetic acid
230.39	CCCCCCOC(C)OCCCCCC	1-(1-hexoxyethoxy)hexane	5405-58-3
142.24	CC(CC=O)CC(C)(C)C	3,5,5-trimethylhexanal	3,5,5-trimethylhexanal
186.29	CCCCCCC(=O)OCCCC	butyl heptanoate	butyl heptanoate
186.29	CCCCCCCC(=O)OC(C)C	propan-2-yl octanoate	isopropyl octanoate
134.2	CCOC(=O)CCS	ethyl 3-sulfanylpropanoate	ethyl 3-mercaptopropionate
164.2	CC(=O)CCC1=CC=C(C=C1)O	4-(4-hydroxyphenyl)butan-2-one	4-(4-hydroxyphenyl)-2-butanone
186.29	CCC(C)CCCCCCC(=O)O	8-methyldecanoic acid	8-methyldecanoic acid
194.23	C1C(OC(O1)CC2=CC=CC=C2)CO	(2-benzyl-1,3-dioxolan-4-yl)methanol	phenylacetaldehyde glyceryl acetal
108.14	CC1=NC=CN=C1C	2,3-dimethylpyrazine	2,3-dimethylpyrazine
170.25	CC1(CCC(O1)C(C)(C)O)C=C	2-(5-ethenyl-5-methyloxolan-2-yl)propan-2-ol	60047-17-8
136.23	CC1=CCC(CC1)C(=C)C	1-methyl-4-prop-1-en-2-ylcyclohexene	limonene
182.4	CCCSSSCCC	1-(propyltrisulfanyl)propane	dipropyl trisulfide
88.15	CCCC(C)O	pentan-2-ol	2-pentanol
184.32	CCCCCCCCCCC(=O)C	dodecan-2-one	2-dodecanone
180.2	CC(=O)OCCOC1=CC=CC=C1	2-phenoxyethyl acetate	2-phenoxyethyl acetate
222.28	CCCCCCOC(=O)C1=CC=CC=C1O	hexyl 2-hydroxybenzoate	hexyl salicylate
258.4	CCCCCCCCCCCCOC(=O)C(C)O	dodecyl 2-hydroxypropanoate	6283-92-7
200.32	CCCCCCOC(=O)CCCCC	hexyl hexanoate	hexyl hexanoate
122.3	CSCCSC	1,2-bis(methylsulfanyl)ethane	2,5-dithiahexane
138.21	CCCCC=CC=CC=O	nona-2,4-dienal	nona-2,4-dienal
206.28	CCCCCCOC(=O)C1=CC=CC=C1	hexyl benzoate	hexyl benzoate
230.4	C1=CSC(=C1)SSC2=CC=CS2	2-(thiophen-2-yldisulfanyl)thiophene	2-thienyl disulfide
206.28	CCCCCC(=O)OCC1=CC=CC=C1	benzyl hexanoate	benzyl hexanoate
230.3	CC(C)OC(=O)CCCCC(=O)OC(C)C	dipropan-2-yl hexanedioate	diisopropyl adipate
184.23	CC(=O)CC(=O)OC1CCCCC1	cyclohexyl 3-oxobutanoate	cyclohexyl acetoacetate
256.42	CCCCCCCCCCCCCCC(=O)OC	methyl pentadecanoate	methyl pentadecanoate
264.4	CCOC(C(C)CC1=CC=C(C=C1)C(C)C)OCC	1-(3,3-diethoxy-2-methylpropyl)-4-propan-2-ylbenzene	7149-24-8
273.37	CC(=CCCC(C)(C=C)OC(=O)C1=CC=CC=C1N)C	3,7-dimethylocta-1,6-dien-3-yl 2-aminobenzoate	linalyl anthranilate
140.2	COC1=CC=CC=C1S	2-methoxybenzenethiol	2-methoxybenzenethiol
142.2	CCCCOC(=O)C=CC	butyl but-2-enoate	but-2-enoic acid butyl ester
130.18	CCC(C)C(=O)OCC	ethyl 2-methylbutanoate	ethyl 2-methylbutyrate
216.27	CCCCOC(=O)C(C)OC(=O)CCC	(1-butoxy-1-oxopropan-2-yl) butanoate	butyl butyryllactate
114.14	CC(C)C(=O)C(=O)C	4-methylpentane-2,3-dione	acetyl isobutyryl
192.21	C=CCOC(=O)COC1=CC=CC=C1	prop-2-enyl 2-phenoxyacetate	allyl phenoxyacetate
190.19	CCOC(=O)CC(C(=O)OCC)O	diethyl 2-hydroxybutanedioate	diethyl malate
193.24	CCCCOC(=O)C1=CC=CC=C1N	butyl 2-aminobenzoate	butyl anthranilate
152.23	CC1CCC(CC1=O)C(=C)C	2-methyl-5-prop-1-en-2-ylcyclohexan-1-one	dihydrocarvone
219.28	C1CCC(CC1)OC(=O)C2=CC=CC=C2N	cyclohexyl 2-aminobenzoate	cyclohexyl anthranilate
202.33	CCCCCCCCCC(OC)OC	1,1-dimethoxydecane	1,1-dimethoxydecane
193.24	CC(C)COC(=O)C1=CC=CC=C1N	2-methylpropyl 2-aminobenzoate	isobutyl anthranilate
186.29	CCCCCCC(=O)OCC(C)C	2-methylpropyl heptanoate	isobutyl heptanoate
142.24	CCCCCCC(C)C=O	2-methyloctanal	2-methyloctanal
154.25	CC1CCC(C(C1)O)C(=C)C	5-methyl-2-prop-1-en-2-ylcyclohexan-1-ol	isopulegol
176.25	CCOCCC(OCC)OCC	1,1,3-triethoxypropane	1,1,3-triethoxypropane
150.17	CCOC1=CC=C(C=C1)C=O	4-ethoxybenzaldehyde	4-ethoxybenzaldehyde
192.21	COC1=C(C=CC(=C1)CC=C)OC=O	(2-methoxy-4-prop-2-enylphenyl) formate	eugenyl formate
186.29	CCCCCCOC(=O)C(C)CC	hexyl 2-methylbutanoate	hexyl 2-methylbutanoate
73.14	CCC(C)N	butan-2-amine	sec-butylamine
220.31	CCCC(=O)OC(C)(C)CC1=CC=CC=C1	(2-methyl-1-phenylpropan-2-yl) butanoate	10094-34-5
166.22	CCOC(=O)C1CC2CC1C=C2	ethyl bicyclo[2.2.1]hept-5-ene-2-carboxylate	10138-32-6
186.33	CCCCCCCCCCC(C)O	dodecan-2-ol	2-dodecanol
242.4	CCCCCCCCCCCC(=O)OC(C)C	propan-2-yl dodecanoate	isopropyl dodecanoate
282.3	COC1=C(C=CC(=C1)CC=C)OC(=O)CC2=CC=CC=C2	(2-methoxy-4-prop-2-enylphenyl) 2-phenylacetate	eugenyl phenylacetate
104.15	CCOC(C)OC	1-ethoxy-1-methoxyethane	1-ethoxy-1-methoxyethane
198.34	CCCCCCCCCCCCC=O	tridecanal	tridecanal
242.4	CCCCCCCCCCC(=O)OCCCC	butyl undecanoate	butyl undecanoate
128.21	CCCCC(=O)C(C)C	2-methylheptan-3-one	2-methyl-3-heptanone
156.26	C=CCCCCCCCCO	dec-9-en-1-ol	9-decen-1-ol
136.19	CCC1=CN=C(C=N1)CC	2,5-diethylpyrazine	2,5-diethylpyrazine
122.17	CCC1=NC=C(N=C1)C	2-ethyl-5-methylpyrazine	2-ethyl-5-methylpyrazine
136.19	CCC1=NC(=CN=C1C)C	3-ethyl-2,5-dimethylpyrazine	3-ethyl-2,5-dimethylpyrazine
136.23	CC1=CCC2C(C1)C2(C)C	3,7,7-trimethylbicyclo[4.1.0]hept-3-ene	3-carene
156.26	CC(C)(C)C1CCCCC1O	2-tert-butylcyclohexan-1-ol	2-tert-butylcyclohexanol
128.17	CC(C)CC(=O)C(=O)C	5-methylhexane-2,3-dione	5-methylhexane-2,3-dione
108.14	CCC1=NC=CN=C1	2-ethylpyrazine	2-ethylpyrazine
122.17	CCC1=NC(=CN=C1)C	2-ethyl-6-methylpyrazine	2-ethyl-6-methylpyrazine
150.22	CC1=NC=CN=C1CC(C)C	2-methyl-3-(2-methylpropyl)pyrazine	2-isobutyl-3-methylpyrazine
136.19	CCC1=NC=C(N=C1C)C	2-ethyl-3,5-dimethylpyrazine	2-ethyl-3,5-dimethylpyrazine
120.15	CC1=CN=C(C=N1)C=C	2-ethenyl-5-methylpyrazine	2-methyl-5-vinylpyrazine
170.25	CC1(C(CCC(O1)(C)C=C)O)C	6-ethenyl-2,2,6-trimethyloxan-3-ol	14049-11-7
298.5	CCCCCCCCCCCCCCCCC(=O)OCC	ethyl heptadecanoate	ethyl heptadecanoate
140.22	CCCCCC=CC(=O)C	non-3-en-2-one	nonenone
122.17	CC1=CN=C(C(=N1)C)C	2,3,5-trimethylpyrazine	2,3,5-trimethylpyrazine
180.24	CC1(CCCC2(C1=CC(=O)O2)C)C	4,4,7a-trimethyl-6,7-dihydro-5H-1-benzofuran-2-one	15356-74-8
127.21	CCC1=NC(=CS1)C	2-ethyl-4-methyl-1,3-thiazole	2-ethyl-4-methylthiazole
122.17	CCC1=NC=CN=C1C	2-ethyl-3-methylpyrazine	2-ethyl-3-methylpyrazine
136.19	CCC1=NC=CN=C1CC	2,3-diethylpyrazine	2,3-diethylpyrazine
136.19	CCC1=CN=C(C(=N1)C)C	5-ethyl-2,3-dimethylpyrazine	5-ethyl-2,3-dimethylpyrazine
154.25	CC1CCOC(C1)C=C(C)C	4-methyl-2-(2-methylprop-1-enyl)oxane	16409-43-1
198.3	CC1CCC(C(C1)OC(=O)C)C(C)C	(5-methyl-2-propan-2-ylcyclohexyl) acetate	menthyl acetate
240.38	CCC(C)C(=O)OC1CC(CCC1C(C)C)C	(5-methyl-2-propan-2-ylcyclohexyl) 2-methylbutanoate	2-(isopropyl)-5-methylcyclohexyl 2-methylbutyrate
198.3	CCCCCC(C=C)OC(=O)CCC	oct-1-en-3-yl butanoate	1-octen-3-yl butyrate
168.28	CCC(C)(C)C1CCC(=O)CC1	4-(2-methylbutan-2-yl)cyclohexan-1-one	16587-71-6
150.22	CCC1=NC=C(N=C1CC)C	2,3-diethyl-5-methylpyrazine	2,3-diethyl-5-methylpyrazine
150.22	CCC1=CN=C(C(=N1)CC)C	3,5-diethyl-2-methylpyrazine	3,5-diethyl-2-methylpyrazine
326.6	CCCCCCCCCCCCCCCCCCC(=O)OCC	ethyl nonadecanoate	ethyl nonadecanoate
156.26	CC(CCCC(C)(C)O)C=C	2,6-dimethyloct-7-en-2-ol	dihydromyrcenol
170.29	CCCCCCCCC(C)C=O	2-methyldecanal	2-methyldecanal
139.19	CC1=C(OC(=N1)C(C)C)C	4,5-dimethyl-2-propan-2-yl-1,3-oxazole	2-isopropyl-4,5-dimethyloxazole
182.3	C[C@H]1CCC[C@@]2([C@@]1(CCCC2)O)C	(4S,4aS,8aR)-4,8a-dimethyl-1,2,3,4,5,6,7,8-octahydronaphthalen-4a-ol	geosmin
178.23	CCCCC(=O)OC1=CC=CC=C1	phenyl pentanoate	phenyl valerate
154.21	CC1CC(=O)CC(C1=O)(C)C	2,2,6-trimethylcyclohexane-1,4-dione	20547-99-3
111.14	CC1=C(OC(=N1)C)C	2,4,5-trimethyl-1,3-oxazole	fema 4394
132.2	CCCOC(C)OCC	1-(1-ethoxyethoxy)propane	1-(1-ethoxyethoxy)propane
196.29	CC(=CCC(COC(=O)C)C(=C)C)C	(5-methyl-2-prop-1-en-2-ylhex-4-enyl) acetate	25905-14-0
196.29	CC1CCC(CC1OC(=O)C)C(=C)C	(2-methyl-5-prop-1-en-2-ylcyclohexyl) acetate	dihydrocarvyl acetate
200.32	CC(C)CCCC(C)CCOC(=O)C	3,7-dimethyloctyl acetate	3,7-dimethyloctyl acetate
180.29	CCCCCCCC=CC=CC=O	dodeca-2,4-dienal	dodeca-2,4-dienal
170.25	CC(=O)OCCC1CCCCC1	2-cyclohexylethyl acetate	2-cyclohexylethyl acetate
122.12	CC(=O)C1=NC=CN=C1	1-pyrazin-2-ylethanone	acetylpyrazine
136.15	CC1=CN=C(C=N1)C(=O)C	1-(5-methylpyrazin-2-yl)ethanone	22047-27-4
192.25	CCCCOC(=O)CC1=CC=CC=C1	butyl 2-phenylacetate	butyl phenylacetate
194.23	CC(=O)CCC1=CC(=C(C=C1)O)OC	4-(4-hydroxy-3-methoxyphenyl)butan-2-one	zingerone
148.2	CCOC(OCC)OCC	diethoxymethoxyethane	triethyl orthoformate
164.2	CCC(=O)OCC1=CC=CC=C1	benzyl propanoate	benzyl propionate
178.23	CCC(=O)OCCC1=CC=CC=C1	2-phenylethyl propanoate	2-phenylethyl propionate
178.23	CC(=O)OCCCC1=CC=CC=C1	3-phenylpropyl acetate	3-phenylpropyl acetate
136.15	CC(=O)OC1=CC=CC=C1	phenyl acetate	phenyl acetate
164.2	CC(=O)CC1=CC=C(C=C1)OC	1-(4-methoxyphenyl)propan-2-one	4-methoxyphenylacetone
136.19	C1=CC=C(C=C1)CCCO	3-phenylpropan-1-ol	3-phenyl-1-propanol
138.16	C1=CC=C(C=C1)OCCO	2-phenoxyethanol	2-phenoxyethanol
128.21	CCCCC(CC)C=O	2-ethylhexanal	2-ethylhexanal
122.16	CCC1=CC=C(C=C1)O	4-ethylphenol	4-ethylphenol
136.15	COC1=CC=C(C=C1)C=O	4-methoxybenzaldehyde	4-methoxybenzaldehyde
100.16	CCCC(C)C=O	2-methylpentanal	2-methylpentanal
114.19	CCCC(=O)CCC	heptan-4-one	4-heptanone
174.19	CCOC(=O)CCC(=O)OCC	diethyl butanedioate	diethyl succinate
186.29	CCCCCCCCC(=O)OCC	ethyl nonanoate	ethyl nonanoate
108.14	CC1=CN=C(C=N1)C	2,5-dimethylpyrazine	2,5-dimethylpyrazine
116.16	CC(=O)CC(C)(C)O	4-hydroxy-4-methylpentan-2-one	diacetone alcohol
88.15	CC(C)CCO	3-methylbutan-1-ol	isoamyl alcohol
132.16	CC1OC(OC(O1)C)C	2,4,6-trimethyl-1,3,5-trioxane	paraldehyde
144.21	CCCCCC(=O)OCC	ethyl hexanoate	ethyl hexanoate
156.22	CCCCCC(=O)OCC=C	prop-2-enyl hexanoate	allyl hexanoate
370.6	CCCCCCCCOC(=O)CCCCC(=O)OCCCCCCCC	dioctyl hexanedioate	dioctyl adipate
116.16	CCCCOC(=O)C	butyl acetate	butyl acetate
130.18	CC(C)CCOC(=O)C	3-methylbutyl acetate	isoamyl acetate
340.6	CCCCCCCCCCCCCCCCCC(=O)OCCCC	butyl octadecanoate	butyl stearate
256.42	CCCCCCCCCCCCCC(=O)OCC	ethyl tetradecanoate	ethyl myristate
242.4	CCCCCCCCCCCCCC(=O)OC	methyl tetradecanoate	methyl tetradecanoate
126.24	CCCCCCCC=C	non-1-ene	1-nonene
142.24	CCCCCCCCC=O	nonanal	nonanal
212.37	CCCCCCCCCCCCCC=O	tetradecanal	tetradecanal
258.35	CC(=CCCC(C)(C=C)OC(=O)C1=CC=CC=C1)C	3,7-dimethylocta-1,6-dien-3-yl benzoate	linalyl benzoate
166.26	CC1(C2CC=C(C1C2)CCO)C	2-(6,6-dimethyl-2-bicyclo[3.1.1]hept-2-enyl)ethanol	nopol
194.23	CCC(=O)OCCOC1=CC=CC=C1	2-phenoxyethyl propanoate	2-phenoxyethyl propionate
152.3	CC1SC(SS1)C	3,5-dimethyl-1,2,4-trithiolane	3,5-dimethyl-1,2,4-trithiolane
136.15	CC1=NC=CN=C1C(=O)C	1-(3-methylpyrazin-2-yl)ethanone	2-acetyl-3-methylpyrazine
103.19	CC1NCCS1	2-methyl-1,3-thiazolidine	2-methylthiazolidine
166.22	CC(C)CC1=NC=CN=C1OC	2-methoxy-3-(2-methylpropyl)pyrazine	2-isobutyl-3-methoxypyrazine
186.29	CCCCCOC(=O)CCC(C)C	pentyl 4-methylpentanoate	pentyl 4-methylpentanoate
147.13	C(CC(=O)O)[C@@H](C(=O)O)N	(2S)-2-aminopentanedioic acid	l-glutamic acid
138.17	CCC1=NC=CN=C1OC	2-ethyl-3-methoxypyrazine	2-ethyl-3-methoxypyrazine
152.19	CC(C)C1=NC=CN=C1OC	2-methoxy-3-propan-2-ylpyrazine	2-isopropyl-3-methoxypyrazine
122.16	CC1=CC=CC=C1OC	1-methoxy-2-methylbenzene	2-methylanisole
94.2	CC(S)S	ethane-1,1-dithiol	ethanedithiol
166.22	CCCCCC1=CC=CC(=O)O1	6-pentylpyran-2-one	6-pentyl-2h-pyran-2-one
140.22	CCC=CCCC=CCO	nona-2,6-dien-1-ol	nona-2,6-dien-1-ol
114.17	CC1=C(C=CO1)S	2-methylfuran-3-thiol	2-methyl-3-furanthiol
112.19	CC1=C(SC=C1)C	2,3-dimethylthiophene	2,3-dimethylthiophene
122.17	CC(C)C1=NC=CN=C1	2-propan-2-ylpyrazine	2-isopropylpyrazine
152.23	CC1CCC(C(=O)C1)C(=C)C	5-methyl-2-prop-1-en-2-ylcyclohexan-1-one	isopulegone
136.3	CCCSSCC	1-(ethyldisulfanyl)propane	ethyl propyl disulfide
228.37	CCCCCCCCCC(=O)OCCCC	butyl decanoate	butyl decanoate
194.31	CCC(=O)C1CC(CC=C1C)C(C)C	1-(2-methyl-5-propan-2-ylcyclohex-2-en-1-yl)propan-1-one	nerone
194.31	CC1=CCCC(C1CCC(=O)C)(C)C	4-(2,6,6-trimethylcyclohex-2-en-1-yl)butan-2-one	dihydro-alpha-ionone
180.2	COC1=CC(=CC(=C1O)OC)C=C	4-ethenyl-2,6-dimethoxyphenol	28343-22-8
198.3	CC(=O)OC1CCC(CC1)C(C)(C)C	(4-tert-butylcyclohexyl) acetate	4-tert-butylcyclohexyl acetate
141.24	CCC1=C(SC(=N1)C)C	4-ethyl-2,5-dimethyl-1,3-thiazole	2,5-dimethyl-4-ethylthiazole
150.22	CCC1=CN=C(C(=N1)C)CC	2,5-diethyl-3-methylpyrazine	2,5-diethyl-3-methylpyrazine
134.18	C1CCC2=NC=CN=C2C1	5,6,7,8-tetrahydroquinoxaline	5,6,7,8-tetrahydroquinoxaline
184.27	CCC=CCCOC(=O)CC(C)C	hex-3-enyl 3-methylbutanoate	hex-3-enyl 3-methylbutanoate
314.5	CCCCCCCCCCCCCCCCOC(=O)C(C)O	hexadecyl 2-hydroxypropanoate	cetyl lactate
104.17	CC(C(=O)C)S	3-sulfanylbutan-2-one	3-mercapto-2-butanone
270.5	CCCCCCCCCCCCCCC(=O)OCC	ethyl pentadecanoate	ethyl pentadecanoate
141.24	CCCC1=CSC(=N1)C	2-methyl-4-propyl-1,3-thiazole	2-methyl-4-propylthiazole
214.34	CCCCCCCCC(=O)OCCCC	butyl nonanoate	butyl nonanoate
198.3	CC(=O)OCCCCCCCCC=C	dec-9-enyl acetate	9-decenyl acetate
168.23	CCCCCC1CC=CC(=O)O1	2-pentyl-2,3-dihydropyran-6-one	massoia lactone
127.21	CCC1=C(N=CS1)C	5-ethyl-4-methyl-1,3-thiazole	5-ethyl-4-methylthiazole
155.26	CC1=C(SC(=N1)C(C)C)C	4,5-dimethyl-2-propan-2-yl-1,3-thiazole	53498-30-9
128.19	CC1=CC(=C(O1)C)S	2,5-dimethylfuran-3-thiol	2,5-dimethylfuran-3-thiol
212.31	CC1=CC(=C(O1)C)SC(=O)CC(C)C	S-(2,5-dimethylfuran-3-yl) 3-methylbutanethioate	2,5-dimethyl-3-thioisovalerylfuran
266.5	CCCCCCCCCCCCCCCC=CC=O	octadec-2-enal	octadec-2-enal
124.22	CCCCCC=CC=C	nona-1,3-diene	nonadiene
186.29	CC(CCOC(=O)C)CC(C)(C)C	3,5,5-trimethylhexyl acetate	3,5,5-trimethylhexyl acetate
240.34	C[C@H]1CC[C@@H]([C@H](C1)OC(=O)CC(=O)C)C(C)C	[(1S,2R,5S)-5-methyl-2-propan-2-ylcyclohexyl] 3-oxobutanoate	l-menthyl acetoacetate
234.33	CCCCCCCC(=O)OC1=CC=C(C=C1)C	(4-methylphenyl) octanoate	p-tolyl octanoate
158.24	CCCC(C)OC(=O)CCC	pentan-2-yl butanoate	2-pentyl butyrate
188.3	CCCSSC1=C(OC=C1)C	2-methyl-3-(propyldisulfanyl)furan	61197-09-9
160.3	CC1=C(C=CO1)SSC	2-methyl-3-(methyldisulfanyl)furan	methyl 2-methyl-3-furyl disulfide
228.37	CCCC(=O)OCCC(C)CCCC(C)C	3,7-dimethyloctyl butanoate	tetrahydrogeranyl butyrate
172.26	CC(C)CCCC(C)OC(=O)C	6-methylheptan-2-yl acetate	1,5-dimethylhexyl acetate
206.24	CC(=CCOC(=O)C1=CC=CC=C1O)C	3-methylbut-2-enyl 2-hydroxybenzoate	prenyl salicylate
156.22	CCCCC=CCC(=O)OC	methyl oct-3-enoate	3-octenoic acid methyl ester
152.19	CCOC1=CC=CC=C1CO	(2-ethoxyphenyl)methanol	2-ethoxybenzyl alcohol
169.29	CCCCC1=NC(=C(S1)C)C	2-butyl-4,5-dimethyl-1,3-thiazole	2-butyl-4,5-dimethylthiazole
99.13	CC1N=C(CO1)C	2,4-dimethyl-2,5-dihydro-1,3-oxazole	2,4-dimethyl-3-oxazoline
238.37	CC(C)CC(=O)OC1CC2CCC1(C2(C)C)C	(1,7,7-trimethyl-2-bicyclo[2.2.1]heptanyl) 3-methylbutanoate	isobornyl isovalerate
180.2	CCOC(=O)C1=CC=C(C=C1)OC	ethyl 4-methoxybenzoate	ethyl 4-methoxybenzoate
128.17	CCCCC(=O)C(=O)C	heptane-2,3-dione	2,3-heptanedione
226.35	CC(C)C(=O)OCCC(C)CCC=C(C)C	3,7-dimethyloct-6-enyl 2-methylpropanoate	citronellyl isobutyrate
148.2	CC1=CC=C(C=C1)C(C)C=O	2-(4-methylphenyl)propanal	2-(4-methylphenyl)propanal
166.22	COC(CC1=CC=CC=C1)OC	2,2-dimethoxyethylbenzene	phenylacetaldehyde dimethyl acetal
226.27	CC1=CC=C(C=C1)OC(=O)CC2=CC=CC=C2	(4-methylphenyl) 2-phenylacetate	p-tolyl phenylacetate
192.25	CC(C)COC(=O)CC1=CC=CC=C1	2-methylpropyl 2-phenylacetate	isobutyl phenylacetate
226.27	C1=CC=C(C=C1)CC(=O)OCC2=CC=CC=C2	benzyl 2-phenylacetate	benzyl phenylacetate
208.25	CC(C)C(=O)OCCOC1=CC=CC=C1	2-phenoxyethyl 2-methylpropanoate	2-phenoxyethyl isobutyrate
134.17	CC1=CC=C(C=C1)CC=O	2-(4-methylphenyl)acetaldehyde	104-09-6
178.23	CC(=O)CCC1=CC=C(C=C1)OC	4-(4-methoxyphenyl)butan-2-one	4-(4-methoxyphenyl)-2-butanone
164.2	C1=CC=C(C=C1)CCCOC=O	3-phenylpropyl formate	3-phenylpropyl formate
270.36	C1CCCCCC(=O)OCCOC(=O)CCCCC1	1,4-dioxacycloheptadecane-5,17-dione	ethylene brassylate
256.42	CCCCCCCCCCCC(=O)OCCCC	butyl dodecanoate	butyl laurate
140.22	CC(CCC=C(C)C)C=O	2,6-dimethylhept-5-enal	2,6-dimethyl-5-heptenal
84.12	CC(=CC=O)C	3-methylbut-2-enal	3-methyl-2-butenal
200.32	CCCCCCCCOC(=O)C(C)C	octyl 2-methylpropanoate	octyl isobutyrate
240.38	CCCCOC(=O)CCCCCCCCC=C	butyl undec-10-enoate	butyl undec-10-enoate
200.32	CCCCCCCCOC(=O)CCC	octyl butanoate	octyl butyrate
184.32	CCCCCCCCCC(C)C=O	2-methylundecanal	2-methylundecanal
212.33	CC(=O)OCCCCCCCCCC=C	undec-10-enyl acetate	10-undecen-1-yl acetate
182.26	CC(=CCCC(C)(C=C)OC=O)C	3,7-dimethylocta-1,6-dien-3-yl formate	linalyl formate
150.22	CC1=C(C(CC=C1)(C)C)C=O	2,6,6-trimethylcyclohexa-1,3-diene-1-carbaldehyde	safranal
138.23	CC1=C(C(=CC=C1)C)S	2,6-dimethylbenzenethiol	2,6-dimethylthiophenol
178.23	CC(C)COC(=O)C1=CC=CC=C1	2-methylpropyl benzoate	isobutyl benzoate
248.36	CCCCCCCCOC(=O)CC1=CC=CC=C1	octyl 2-phenylacetate	octyl phenylacetate
192.25	CCC(=O)OCCCC1=CC=CC=C1	3-phenylpropyl propanoate	3-phenylpropyl propanoate
166.17	COC1=CC=C(C=C1)COC=O	(4-methoxyphenyl)methyl formate	4-methoxybenzyl formate
154.25	C[C@@]12CC[C@H](C1(C)C)C[C@H]2O	(1R,2R,4S)-1,7,7-trimethylbicyclo[2.2.1]heptan-2-ol	isoborneol
226.35	CC(C)C(=O)OCCC(C)CCCC(=C)C	3,7-dimethyloct-7-enyl 2-methylpropanoate	rhodinyl isobutyrate
184.27	CC(CCCC(=C)C)CCOC=O	3,7-dimethyloct-7-enyl formate	rhodinyl formate
226.35	CCCC(=O)OCCC(C)CCCC(=C)C	3,7-dimethyloct-7-enyl butanoate	rhodinyl butyrate
186.29	CCCCCCCCOC(=O)CC	octyl propanoate	octyl propionate
210.31	CCC(=O)OC(C)(CCC=C(C)C)C=C	3,7-dimethylocta-1,6-dien-3-yl propanoate	linalyl propionate
166.26	CC1=C(C(CCC1)(C)C)CC=O	2-(2,6,6-trimethylcyclohexen-1-yl)acetaldehyde	2,6,6-trimethyl-1-cyclohexene-1-acetaldehyde
222.37	CC1(CC2C1CCC3(CCCC2(C3)O)C)C	4,4,8-trimethyltricyclo[6.3.1.02,5]dodecan-1-ol	beta-caryophyllene alcohol
152.23	CC1=CC(C2CC1C2(C)C)O	4,6,6-trimethylbicyclo[3.1.1]hept-3-en-2-ol	verbenol
250.38	CC1(CCCC2(C1CCC3(C2CC(=O)O3)C)C)C	3a,6,6,9a-tetramethyl-1,4,5,5a,7,8,9,9b-octahydrobenzo[e][1]benzofuran-2-one	norambreinolide
150.22	CC1(C2CC=C(C1C2)C=O)C	6,6-dimethylbicyclo[3.1.1]hept-2-ene-2-carbaldehyde	myrtenal
164.24	CCCCOCC1=CC=CC=C1	butoxymethylbenzene	benzyl butyl ether
158.24	CCCCC(=O)OCCCC	butyl pentanoate	butyl valerate
100.12	C=CCCC(=O)O	pent-4-enoic acid	4-pentenoic acid
166.17	COC1=CC=CC=C1C(=O)OC	methyl 2-methoxybenzoate	methyl 2-methoxybenzoate
134.17	COC1=CC=CC=C1C=C	1-ethenyl-2-methoxybenzene	2-vinylanisole
166.17	CC(=O)OC1=CC=CC=C1OC	(2-methoxyphenyl) acetate	2-methoxyphenyl acetate
228.24	CC1=CC=CC=C1OC(=O)C2=CC=CC=C2O	(2-methylphenyl) 2-hydroxybenzoate	o-tolyl salicylate
132.16	CC(C)OC(=O)C(C)O	propan-2-yl 2-hydroxypropanoate	isopropyl lactate
154.16	CCC(=O)OCC1=CC=CO1	furan-2-ylmethyl propanoate	furfuryl propionate
168.19	CCCC(=O)OCC1=CC=CO1	furan-2-ylmethyl butanoate	furfuryl butyrate
104.17	CCSC(=O)C	S-ethyl ethanethioate	s-ethyl ethanethioate
130.18	CCCCCCOC=O	hexyl formate	hexyl formate
158.19	CCC(=O)OCC1CCCO1	oxolan-2-ylmethyl propanoate	tetrahydrofurfuryl propionate
130.18	CCCC(=O)OC(C)C	propan-2-yl butanoate	isopropyl butyrate
214.34	CCCCCCCC(=O)OCCCCC	pentyl octanoate	pentyl octanoate
185.25	CC1=C(SC=N1)CCOC(=O)C	2-(4-methyl-1,3-thiazol-5-yl)ethyl acetate	656-53-1
142.15	CCC1C(=C(C(=O)O1)O)C	2-ethyl-4-hydroxy-3-methyl-2H-furan-5-one	698-10-2
136.15	CC1=CC(=C(C=C1)C=O)O	2-hydroxy-4-methylbenzaldehyde	2-hydroxy-4-methylbenzaldehyde
164.24	CCCC(CC1=CC=CC=C1)O	1-phenylpentan-2-ol	1-phenyl-2-pentanol
184.27	CCCCCCC1CCCC(=O)O1	6-hexyloxan-2-one	delta-undecalactone
112.13	CC1CCC(=O)C1=O	3-methylcyclopentane-1,2-dione	3-methylcyclopentane-1,2-dione
108.23	CC(CS)S	propane-1,2-dithiol	1,2-propanedithiol
194.18	CC(=O)OC1=C(C=C(C=C1)C=O)OC	(4-formyl-2-methoxyphenyl) acetate	vanillin acetate
142.24	CCCCCCC(=O)CC	nonan-3-one	3-nonanone
123.15	CC(=O)C1=CC=CN1C	1-(1-methylpyrrol-2-yl)ethanone	2-acetyl-1-methylpyrrole
160.21	C=CC(CC=O)C1=CC=CC=C1	3-phenylpent-4-enal	3-phenylpent-4-enal
102.16	C1CSCC1=O	thiolan-3-one	tetrahydrothiophen-3-one
123.15	CCC(=O)C1=CC=CN1	1-(1H-pyrrol-2-yl)propan-1-one	2-propionylpyrrole
140.2	CSC1=CC=CC=C1O	2-methylsulfanylphenol	2-(methylthio)phenol
194.27	CC(=O)OCC1=CCC2CC1C2(C)C	(6,6-dimethyl-2-bicyclo[3.1.1]hept-2-enyl)methyl acetate	myrtenyl acetate
152.23	CC1=CCOC(C1)C=C(C)C	4-methyl-2-(2-methylprop-1-enyl)-3,6-dihydro-2H-pyran	nerol oxide
86.09	C=CCOC=O	prop-2-enyl formate	allyl formate
156.25	CC(C)SCC1=CC=CO1	2-(propan-2-ylsulfanylmethyl)furan	furfuryl isopropyl sulfide
154.25	CC1=CCC(C1(C)C)CCO	2-(2,2,3-trimethylcyclopent-3-en-1-yl)ethanol	alpha-campholenol
184.27	CC(CCC=C(C)C)CC(=O)OC	methyl 3,7-dimethyloct-6-enoate	methyl citronellate
160.21	CCCC(CC(=O)OCC)O	ethyl 3-hydroxyhexanoate	ethyl 3-hydroxyhexanoate
256.42	CCCCCCCCOC(=O)CCCCCCC	octyl octanoate	octyl octanoate
118.2	CCCSC(=O)C	S-propyl ethanethioate	s-propyl thioacetate
172.22	CC(C)CCOC(=O)CC(=O)C	3-methylbutyl 3-oxobutanoate	isoamyl acetoacetate
150.22	CC(CCC1=CC=CC=C1)O	4-phenylbutan-2-ol	4-phenyl-2-butanol
226.4	CCCCCCCCCCCCCC(=O)C	pentadecan-2-one	pentadecan-2-one
186.29	CCCCCCCOC(=O)C(C)C	heptyl 2-methylpropanoate	heptyl 2-methylpropanoate
128.17	CCCC=CC(=O)OC	methyl hex-2-enoate	methyl hex-2-enoate
114.14	CCC(=O)OCC=C	prop-2-enyl propanoate	allyl propionate
142.15	CC1C(=O)C(=C(O1)C)OC	4-methoxy-2,5-dimethylfuran-3-one	4077-47-8
242.27	COC1=CC=CC=C1OC(=O)CC2=CC=CC=C2	(2-methoxyphenyl) 2-phenylacetate	guaiacyl phenylacetate
170.16	CC1C(=O)C(=C(O1)C)OC(=O)C	(2,5-dimethyl-4-oxofuran-3-yl) acetate	4166-20-5
152.15	C=CCOC(=O)C1=CC=CO1	prop-2-enyl furan-2-carboxylate	allyl 2-furoate
146.14	C1=CC=C2C(=C1)C=C(O2)C=O	1-benzofuran-2-carbaldehyde	4265-16-1
242.4	CCCCCCCC(=O)OCCCCCCC	heptyl octanoate	heptyl octanoate
126.2	CCCCCC(=O)C=C	oct-1-en-3-one	1-octen-3-one
118.13	CCOCCC(=O)O	3-ethoxypropanoic acid	3-ethoxypropanoic acid
162.23	CC(C)C1=CC=C(C=C1)CC=O	2-(4-propan-2-ylphenyl)acetaldehyde	4395-92-0
190.24	CCCCC1C2=CC=CC=C2C(=O)O1	3-butyl-3H-2-benzofuran-1-one	butylphthalide
152.23	CC1=CC(=O)[C@@H](CC1)C(C)C	(6S)-3-methyl-6-propan-2-ylcyclohex-2-en-1-one	d-piperitone
156.22	CCC(=O)OC1CCCCC1	cyclohexyl propanoate	cyclohexyl propionate
220.31	CCCCCC(=O)OCCC1=CC=CC=C1	2-phenylethyl hexanoate	2-phenylethyl hexanoate
270.5	CCCCCCCCCCCC(=O)OCCC(C)C	3-methylbutyl dodecanoate	isoamyl laurate
164.2	COC1=C(C=C(C=C1)C=C)OC	4-ethenyl-1,2-dimethoxybenzene	3,4-dimethoxystyrene
198.3	CC(CCC=C(C)C)CCOCC=O	2-(3,7-dimethyloct-6-enoxy)acetaldehyde	citronellyloxyacetaldehyde
204.26	CC(=C(C)C(=O)OCC1=CC=CC=C1)C	benzyl 2,3-dimethylbut-2-enoate	benzyl 2,3-dimethylbut-2-enoate
208.3	CCCOC(C)OCCC1=CC=CC=C1	2-(1-propoxyethoxy)ethylbenzene	(2-(1-propoxyethoxy)ethyl)benzene
184.27	CCCCCCCCC(=O)C(=O)C	undecane-2,3-dione	undecane-2,3-dione
210.31	C=CCOC(=O)CCCC1CCCCC1	prop-2-enyl 4-cyclohexylbutanoate	allyl cyclohexanebutyrate
238.37	C=CCOC(=O)CCCCCC1CCCCC1	prop-2-enyl 6-cyclohexylhexanoate	allyl cyclohexanehexanoate
224.34	C=CCOC(=O)CCCCC1CCCCC1	prop-2-enyl 5-cyclohexylpentanoate	7493-68-7
156.22	CCC(CC)C(=O)OCC=C	prop-2-enyl 2-ethylbutanoate	allyl 2-ethylbutyrate
198.3	CCCCCCCCC(=O)OCC=C	prop-2-enyl nonanoate	allyl nonanoate
224.34	C=CCCCCCCCCC(=O)OCC=C	prop-2-enyl undec-10-enoate	allyl undecylenate
200.32	CCCCCCC(=O)OCCCCC	pentyl heptanoate	pentyl heptanoate
240.38	CCCCC(=O)OCCC(C)CCC=C(C)C	3,7-dimethyloct-6-enyl pentanoate	citronellyl valerate
194.23	CCC(=O)OCC1=CC=C(C=C1)OC	(4-methoxyphenyl)methyl propanoate	anisyl propionate
238.37	CCCCC(=O)O[C@@H]1CC2CCC1(C2(C)C)C	[(2R)-1,7,7-trimethyl-2-bicyclo[2.2.1]heptanyl] pentanoate	[(2r)-1,7,7-trimethyl-2-bicyclo[2.2.1]heptanyl] pentanoate
174.28	CCCCCCCC(OC)OC	1,1-dimethoxyoctane	1,1-dimethoxyoctane
290.4	CCCCCCCCCCCC(=O)OC1=CC=C(C=C1)C	(4-methylphenyl) dodecanoate	p-tolyl laurate
280.4	CCCCCCCC(=O)OC(C)(CCC=C(C)C)C=C	3,7-dimethylocta-1,6-dien-3-yl octanoate	linalyl octanoate
234.33	CC(C)C(=O)OC(C)(C)CCC1=CC=CC=C1	(2-methyl-4-phenylbutan-2-yl) 2-methylpropanoate	10031-71-7
206.28	CCCC(=O)OC(CC)C1=CC=CC=C1	1-phenylpropyl butanoate	1-phenylpropyl butyrate
144.21	CCC(CC)COC(=O)C	2-ethylbutyl acetate	2-ethylbutyl acetate
168.19	CCOC(=O)CCC1=CC=CO1	ethyl 3-(furan-2-yl)propanoate	10031-90-0
182.26	CCCCCCC#CC(=O)OCC	ethyl non-2-ynoate	ethyl non-2-ynoate
192.25	CCOC(=O)CCCC1=CC=CC=C1	ethyl 4-phenylbutanoate	ethyl 4-phenylbutanoate
160.25	CCCCCCC(OC)OC	1,1-dimethoxyheptane	1,1-dimethoxyheptane
186.29	CCCCCCOC(=O)CC(C)C	hexyl 3-methylbutanoate	hexyl isovalerate
214.3	CCCCCCC1CC(CO1)OC(=O)C	(5-hexyloxolan-3-yl) acetate	10039-39-1
178.23	CC(C)(CC1=CC=CC=C1)OC=O	(2-methyl-1-phenylpropan-2-yl) formate	dmbc formate
184.27	CCOC(=O)CCC1CCCCC1	ethyl 3-cyclohexylpropanoate	ethyl 3-cyclohexylpropanoate
112.13	C1CC=C(C(=O)C1)O	2-hydroxycyclohex-2-en-1-one	2-cyclohexen-1-one, 2-hydroxy-
178.27	CCC(C)(CCC1=CC=CC=C1)O	3-methyl-1-phenylpentan-3-ol	3-methyl-1-phenyl-3-pentanol
192.25	CC(CCC1=CC=CC=C1)OC(=O)C	4-phenylbutan-2-yl acetate	4-phenyl-2-butyl acetate
274.4	CC(CCCC(=C)C)CCOC(=O)CC1=CC=CC=C1	3,7-dimethyloct-7-enyl 2-phenylacetate	3,7-dimethyloct-7-en-1-yl 2-phenylacetate
164.24	C1=CC=C(C=C1)CCCCCO	5-phenylpentan-1-ol	5-phenylpentan-1-ol
196.29	CCCCCCCCC#CC(=O)OC	methyl undec-2-ynoate	methyl 2-undecynoate
138.16	CC1=CC(=C(O1)C)C(=O)C	1-(2,5-dimethylfuran-3-yl)ethanone	3-acetyl-2,5-dimethylfuran
182.22	CCOCC1=CC(=C(C=C1)O)OC	4-(ethoxymethyl)-2-methoxyphenol	4-(ethoxymethyl)-2-methoxyphenol
172.18	CCC(=O)CC(=O)C(=O)OCC	ethyl 2,4-dioxohexanoate	ethyl 2,4-dioxohexanoate
148.23	CCOC(=O)CCSC	ethyl 3-methylsulfanylpropanoate	13327-56-5
126.15	CC1CC(=O)C(=O)C1C	3,4-dimethylcyclopentane-1,2-dione	13494-06-9
126.15	CC1CC(C(=O)C1=O)C	3,5-dimethylcyclopentane-1,2-dione	3,5-dimethyl-1,2-cyclopentanedione
134.2	COC(=O)CCSC	methyl 3-methylsulfanylpropanoate	methyl 3-(methylthio)propionate
127.21	CC1=C(SC(=N1)C)C	2,4,5-trimethyl-1,3-thiazole	2,4,5-trimethylthiazole
118.2	CCC(=O)CSC	1-methylsulfanylbutan-2-one	1-(methylthio)-2-butanone
128.19	CC1=CC=C(O1)SC	2-methyl-5-methylsulfanylfuran	2-methyl-5-(methylthio)furan
182.22	CC(C)CC(=O)OCC1=CC=CO1	furan-2-ylmethyl 3-methylbutanoate	furfuryl isovalerate
194.25	C1=COC(=C1)CSCC2=CC=CO2	2-(furan-2-ylmethylsulfanylmethyl)furan	difurfuryl sulfide
156.2	CC(=O)SCC1=CC=CO1	S-(furan-2-ylmethyl) ethanethioate	furfuryl thioacetate
112.13	COCC1=CC=CO1	2-(methoxymethyl)furan	2-(methoxymethyl)furan
142.18	CSC(=O)C1=CC=CO1	S-methyl furan-2-carbothioate	methyl 2-thiofuroate
126.18	CC1=CC=C(S1)C=O	5-methylthiophene-2-carbaldehyde	13679-70-4
116.18	CC1C(=O)CCS1	2-methylthiolan-3-one	13679-85-1
152.23	CC(=C)C1CCC(O1)(C)C=C	2-ethenyl-2-methyl-5-prop-1-en-2-yloxolane	13679-86-2
144.17	CC1=C2C(=CC=C1)N=CC=N2	5-methylquinoxaline	5-methylquinoxaline
196.29	CC(=O)OC1[C@]2(CC[C@H](C2)C1(C)C)C	[(1S,4R)-1,3,3-trimethyl-2-bicyclo[2.2.1]heptanyl] acetate	(1r)-(+)-fenchyl acetate
136.19	CC1=CN=C(C=N1)C(C)C	2-methyl-5-propan-2-ylpyrazine	2-isopropyl-5-methylpyrazine
182.22	CCC1=CC(=C(C(=C1)OC)O)OC	4-ethyl-2,6-dimethoxyphenol	4-ethylsyringol
135.21	CC(C)CC1=CN=CC=C1	3-(2-methylpropyl)pyridine	3-isobutylpyridine
166.22	CCCCCC(=O)C1=CC=CO1	1-(furan-2-yl)hexan-1-one	2-hexanoylfuran
170.25	C=CCCCCCCCC(=O)O	dec-9-enoic acid	9-decenoic acid
273.37	CC1=CCC(CC1)C(C)(C)OC(=O)C2=CC=CC=C2N	2-(4-methylcyclohex-3-en-1-yl)propan-2-yl 2-aminobenzoate	alpha-terpinyl anthranilate
154.25	CCC(C)C1CCCCC1=O	2-butan-2-ylcyclohexan-1-one	2-sec-butylcyclohexanone
194.27	CC(=C)C1CCC(=CC1)COC(=O)C	(4-prop-1-en-2-ylcyclohexen-1-yl)methyl acetate	perillyl acetate
194.27	CC1=CCC(CC1)C(=C)COC(=O)C	2-(4-methylcyclohex-3-en-1-yl)prop-2-enyl acetate	limonen-10-yl acetate
141.24	CC1=CSC(=N1)C(C)C	4-methyl-2-propan-2-yl-1,3-thiazole	2-isopropyl-4-methylthiazole
129.18	CCOC1=NC=CS1	2-ethoxy-1,3-thiazole	2-ethoxythiazole
158.24	CCCCOC(=O)C(C)CC	butyl 2-methylbutanoate	butyl 2-methylbutyrate
134.17	CC1=CC(=C(C=C1)C=O)C	2,4-dimethylbenzaldehyde	2,4-dimethylbenzaldehyde
122.3	CCC(CS)S	butane-1,2-dithiol	1,2-butanedithiol
196.29	CCCCCCCC1CC=CC(=O)O1	2-heptyl-2,3-dihydropyran-6-one	6-heptyl-5,6-dihydro-2h-pyran-2-one
198.3	CCCCCCC1CCCCC(=O)O1	7-hexyloxepan-2-one	7-hexyloxepan-2-one
118.2	CC(CC=O)SC	3-methylsulfanylbutanal	3-(methylthio)butanal
154.25	CCCCCC=CCCC=O	dec-4-enal	4-decenal, (4z)-
152.19	CCC(C=O)C1=CC=C(O1)C	2-(5-methylfuran-2-yl)butanal	2-(5-methylfuran-2-yl)butanal
144.21	CC(C)CC(=O)OC(C)C	propan-2-yl 3-methylbutanoate	isopropyl isovalerate
150.18	CCC1=NC=CN=C1C(=O)C	1-(3-ethylpyrazin-2-yl)ethanone	2-acetyl-3-ethylpyrazine
118.2	CC(=O)CCSC	4-methylsulfanylbutan-2-one	4-methylthio-2-butanone
152.3	CSSSCC=C	3-(methyltrisulfanyl)prop-1-ene	allyl methyl trisulfide
162.23	CC1=CC2=CC(=O)CCC2CC1	7-methyl-4,4a,5,6-tetrahydro-3H-naphthalen-2-one	34545-88-5
104.17	CC(=O)CCS	4-sulfanylbutan-2-one	4-mercapto-2-butanone
166.22	CC(=C1CCC2(C(C1=O)O2)C)C	6-methyl-3-propan-2-ylidene-7-oxabicyclo[4.1.0]heptan-2-one	piperitenone oxide
140.21	C1=CN=C(C=N1)CCS	2-pyrazin-2-ylethanethiol	pyrazineethanethiol
152.22	CC1=NC=C2CSCC2=N1	2-methyl-5,7-dihydrothieno[3,4-d]pyrimidine	2-methyl-5,7-dihydrothieno[3,4-d]pyrimidine
194.31	CC1CCC2(O1)C(=CCCC2(C)C)C	2,6,6,10-tetramethyl-1-oxaspiro[4.5]dec-9-ene	theaspirane
178.23	CC1=CC=CC=C1OC(=O)C(C)C	(2-methylphenyl) 2-methylpropanoate	o-tolyl isobutyrate
182.22	CCCCC(=O)OCC1=CC=CO1	furan-2-ylmethyl pentanoate	furfuryl pentanoate
190.24	CC=C(C)C(=O)OCC1=CC=CC=C1	benzyl 2-methylbut-2-enoate	benzyl 2-methylbut-2-enoate
129.18	CC1=NC=C(S1)OC	5-methoxy-2-methyl-1,3-thiazole	5-methoxy-2-methylthiazole
232.4	CC1C2(CCO1)SC3CCOC3(S2)C	2',3a-dimethylspiro[6,6a-dihydro-5H-[1,3]dithiolo[4,5-b]furan-2,3'-oxolane]	38325-25-6
193.24	CCNC1=CC=CC=C1C(=O)OCC	ethyl 2-(ethylamino)benzoate	ethyl 2-(ethylamino)benzoate
186.32	CC1CCC(C(=O)C1)C(C)(C)S	5-methyl-2-(2-sulfanylpropan-2-yl)cyclohexan-1-one	p-mentha-8-thiol-3-one
196.24	CCCCCCOC(=O)C1=CC=CO1	hexyl furan-2-carboxylate	hexyl 2-furoate
224.3	CCCCCCCC(=O)OCC1=CC=CO1	furan-2-ylmethyl octanoate	furfuryl octanoate
137.18	CCN1C=CC=C1C(=O)C	1-(1-ethylpyrrol-2-yl)ethanone	2-acetyl-1-ethylpyrrole
174.26	CC(=O)CCSCCC(=O)C	4-(3-oxobutylsulfanyl)butan-2-one	4,4'-thiobis-2-butanone
198.3	CCCCCCCC1CC(OC1=O)C	3-heptyl-5-methyloxolan-2-one	3-heptyldihydro-5-methyl-2(3h)-furanone
130.21	CCC(=O)SCC=C	S-prop-2-enyl propanethioate	allyl thiopropionate
204.26	CC(=CC(=O)OCCC1=CC=CC=C1)C	2-phenylethyl 3-methylbut-2-enoate	phenethyl senecioate
118.2	CSCCCC=O	4-methylsulfanylbutanal	4-(methylthio)butanal
216.23	CCOC(=O)C1=C(OC=C1)C2=CC=CC=C2	ethyl 2-phenylfuran-3-carboxylate	2-phenyl-3-carbethoxyfuran
184.23	CC(=O)C1(CCCCC1)OC(=O)C	(1-acetylcyclohexyl) acetate	1-acetylcyclohexyl acetate
142.2	CCOC(=O)C(C)CC=C	ethyl 2-methylpent-4-enoate	ethyl 2-methyl-4-pentenoate
125.17	CCC1=NC(=C(O1)C)C	2-ethyl-4,5-dimethyl-1,3-oxazole	2-ethyl-4,5-dimethyloxazole
106.19	CC(C(C)S)O	3-sulfanylbutan-2-ol	3-mercapto-2-butanol
194.4	CC(C(C)SC(C)C(C)S)O	3-(3-sulfanylbutan-2-ylsulfanyl)butan-2-ol	3-((2-mercapto-1-methylpropyl)thio)-2-butanol
192.25	CC1=CC=C(C=C1)OC(=O)CC(C)C	(4-methylphenyl) 3-methylbutanoate	55066-56-3
152.23	C[C@@H]1CC[C@@H]([C@@H]1C=O)C(=C)C	(1R,2R,5S)-2-methyl-5-prop-1-en-2-ylcyclopentane-1-carbaldehyde	cis,cis-photocitral a
192.21	CC(=O)CCC1=CC2=C(C=C1)OCO2	4-(1,3-benzodioxol-5-yl)butan-2-one	piperonyl acetone
180.3	CC1(CSC(CS1)(C)O)O	2,5-dimethyl-1,4-dithiane-2,5-diol	2,5-dimethyl-1,4-dithiane-2,5-diol
168.23	CC(C)C1=CCC(CC1)C(=O)O	4-propan-2-ylcyclohex-3-ene-1-carboxylic acid	1,2,5,6-tetrahydrocuminic acid
194.31	CC1=C(C(CC=C1)(C)C)CCC(C)O	4-(2,6,6-trimethylcyclohexa-1,3-dien-1-yl)butan-2-ol	dehydrodihydroionol
264.4	CC(=O)OC12CCCC(C1)(CCC3C2CC3(C)C)C	(4,4,8-trimethyl-1-tricyclo[6.3.1.02,5]dodecanyl) acetate	beta-caryophyllene alcohol acetate
118.2	CC1C(CCO1)S	2-methyloxolane-3-thiol	57124-87-5
160.3	CSSCC1=CC=CO1	2-[(methyldisulfanyl)methyl]furan	methyl furfuryl disulfide
170.23	CCC(=O)SCC1=CC=CO1	S-(furan-2-ylmethyl) propanethioate	furfuryl thiopropionate
142.18	C1=COC(=C1)CSC=O	S-(furan-2-ylmethyl) methanethioate	furfuryl thioformate
126.18	C1=CN=C(C=N1)CS	pyrazin-2-ylmethanethiol	2-mercaptomethylpyrazine
158.24	CCCCCC(CO)C(=O)C	3-(hydroxymethyl)octan-2-one	3-(hydroxymethyl)octan-2-one
140.18	CCOC(=O)C(C)C=C=C		ethyl 2-methyl-3,4-pentadienoate
254.39	CCCCC(=O)C(CCC)SC1=C(OC=C1)C	4-(2-methylfuran-3-yl)sulfanylnonan-5-one	61295-50-9
254.39	CC1=C(C=CO1)SC(C(C)C)C(=O)CC(C)C	2,6-dimethyl-3-(2-methylfuran-3-yl)sulfanylheptan-4-one	61295-51-0
140.22	CCCCCC(=C)C(=O)C	3-methylideneoctan-2-one	2-pentyl-1-buten-3-one
126.2	CC=CCCCCC=O	oct-6-enal	63826-25-5
118.2	CCC(C(=O)C)S	3-sulfanylpentan-2-one	3-mercapto-2-pentanone
224.34	CCCC(=O)OC(C)(CCC=C(C)C)C=C	3,7-dimethylocta-1,6-dien-3-yl butanoate	linalyl butyrate
106.15	CC(C(=O)O)S	2-sulfanylpropanoic acid	2-mercaptopropionic acid
210.31	CCC(=O)OC(C)(C)C1CCC(=CC1)C	2-(4-methylcyclohex-3-en-1-yl)propan-2-yl propanoate	terpinyl propionate
242.27	C1=CC=C(C=C1)CCOC(=O)C2=CC=CC=C2O	2-phenylethyl 2-hydroxybenzoate	phenethyl salicylate
206.19	CCOC(=O)C(C(C(=O)OCC)O)O	diethyl 2,3-dihydroxybutanedioate	diethyl tartrate
198.3	CC(=O)OC1CCCCC1C(C)(C)C	(2-tert-butylcyclohexyl) acetate	2-tert-butylcyclohexyl acetate
180.24	CC(C1=CC=CC=C1)C(OC)OC	1,1-dimethoxypropan-2-ylbenzene	2-phenylpropionaldehyde dimethyl acetal
154.16	COC1=C(C=CC(=C1)CO)O	4-(hydroxymethyl)-2-methoxyphenol	vanillyl alcohol
170.25	CC1CCC(OC(=O)C1)C(C)C	4-methyl-7-propan-2-yloxepan-2-one	menthone lactone
156.26	C[C@@H]1CC[C@H](C[C@H]1O)C(C)C	(1R,2R,5R)-2-methyl-5-propan-2-ylcyclohexan-1-ol	carvomenthol
147.3	CSCCCN=C=S	1-isothiocyanato-3-methylsulfanylpropane	505-79-3
268.31	COC1=C(C=CC(=C1)CC=C)OC(=O)C2=CC=CC=C2	(2-methoxy-4-prop-2-enylphenyl) benzoate	eugenyl benzoate
152.19	CC1=CC(=O)CC(C1=O)(C)C	2,6,6-trimethylcyclohex-2-ene-1,4-dione	1125-21-9
152.19	COC(C1=CC=CC=C1)OC	dimethoxymethylbenzene	benzaldehyde dimethyl acetal
166.26	CCCCCC1=C(CCC1=O)C	3-methyl-2-pentylcyclopent-2-en-1-one	dihydrojasmone
116.16	CC1COC(O1)(C)C	2,2,4-trimethyl-1,3-dioxolane	2,2,4-trimethyl-1,3-dioxolane
132.2	CC1=CC=C(C=C1)C(=C)C	1-methyl-4-prop-1-en-2-ylbenzene	1195-32-0
182.26	CC1(C2CCC1([C@H](C2)OC=O)C)C	[(2S)-1,7,7-trimethyl-2-bicyclo[2.2.1]heptanyl] formate	isobornyl formate
104.22	CCCC(C)S	pentane-2-thiol	2-pentanethiol
172.26	CCCCCOC(=O)CCCC	pentyl pentanoate	pentyl valerate
120.2	CSSCC=C	3-(methyldisulfanyl)prop-1-ene	allyl methyl disulfide
118.2	CCCC(=O)SC	S-methyl butanethioate	methyl thiobutyrate
172.26	CCC(C)COC(=O)CC(C)C	2-methylbutyl 3-methylbutanoate	2-methylbutyl isovalerate
168.28	CCCCCCCCC=CC=O	undec-2-enal	undecenal
120.15	C=CC1=CC=C(C=C1)O	4-ethenylphenol	4-vinylphenol
152.19	CCC1=CC(=C(C=C1)O)OC	4-ethyl-2-methoxyphenol	4-ethyl-2-methoxyphenol
206.28	CCC(CC1=CC=CC=C1)C(=O)OCC	ethyl 2-benzylbutanoate	ethyl 2-benzylbutanoate
130.18	CCOC(C=C)OCC	3,3-diethoxyprop-1-ene	acrolein diethyl acetal
102.13	CCC(C(=O)C)O	3-hydroxypentan-2-one	3-hydroxy-2-pentanone
190.28	C1CC(OC1)CCCC2=CC=CC=C2	2-(3-phenylpropyl)oxolane	2-(3-phenylpropyl)tetrahydrofuran
113.18	CC1=C(SC=N1)C	4,5-dimethyl-1,3-thiazole	4,5-dimethylthiazole
114.14	CCC(=O)C(=O)CC	hexane-3,4-dione	3,4-hexanedione
178.23	CC(C)OC(=O)CC1=CC=CC=C1	propan-2-yl 2-phenylacetate	isopropyl phenylacetate
270.5	CCCCCCCCCCCC(=O)OCCCCC	pentyl dodecanoate	amyl laurate
132.16	CCOC(=O)CC(C)O	ethyl 3-hydroxybutanoate	ethyl 3-hydroxybutyrate
186.29	CCCCCCOC(=O)C(C)(C)C	hexyl 2,2-dimethylpropanoate	hexyl pivalate
220.31	CC(C)CC(=O)OCCCC1=CC=CC=C1	3-phenylpropyl 3-methylbutanoate	3-phenylpropyl isovalerate
222.24	CC(C)C(=O)OCC1=CC2=C(C=C1)OCO2	1,3-benzodioxol-5-ylmethyl 2-methylpropanoate	piperonyl isobutyrate
170.25	CCCCC1CCCCC(=O)O1	7-butyloxepan-2-one	7-butyloxepan-2-one
186.29	CCCCCCCOC(=O)CCC	heptyl butanoate	heptyl butyrate
250.33	CCCCCCCCOC(=O)C1=CC=CC=C1O	octyl 2-hydroxybenzoate	octyl salicylate
176.25	CC(C)C1=CC=C(C=C1)CCC=O	3-(4-propan-2-ylphenyl)propanal	7775-00-0
178.27	CC(C)CC(CC1=CC=CC=C1)O	4-methyl-1-phenylpentan-2-ol	4-methyl-1-phenyl-2-pentanol
141.24	CC(C)CC1=NC=CS1	2-(2-methylpropyl)-1,3-thiazole	2-isobutylthiazole
126.15	CCC1=C(C(=O)CC1)O	3-ethyl-2-hydroxycyclopent-2-en-1-one	21835-01-8
128.13	CC1C(=C(C(=O)O1)O)C	4-hydroxy-2,3-dimethyl-2H-furan-5-one	28664-35-9
222.32	CCCCOC(C)OCCC1=CC=CC=C1	2-(1-butoxyethoxy)ethylbenzene	(2-(1-butoxyethoxy)ethyl)benzene
120.15	CC(=C)C1=NC=CN=C1	2-prop-1-en-2-ylpyrazine	isopropenylpyrazine
156.22	CCCCC1C(CC(=O)O1)C	5-butyl-4-methyloxolan-2-one	whiskey lactone
224.3	CCCCCCCCOC(=O)C1=CC=CO1	octyl furan-2-carboxylate	octyl 2-furoate
144.21	CCCC(C)C(=O)OCC	ethyl 2-methylpentanoate	ethyl 2-methylpentanoate
146.18	CC(C)CC(C(=O)OC)O	methyl 2-hydroxy-4-methylpentanoate	methyl 2-hydroxy-4-methylpentanoate
162.23	CC(CCC1=CC=CC=C1)C=O	2-methyl-4-phenylbutanal	2-methyl-4-phenylbutanal
128.21	CCC1CCC(O1)CC	2,5-diethyloxolane	2,5-diethyltetrahydrofuran
154.25	CC1(C2CCC1(C(C2)O)C)C	1,7,7-trimethylbicyclo[2.2.1]heptan-2-ol	borneol
192.21	CC(CC1=CC2=C(C=C1)OCO2)C=O	3-(1,3-benzodioxol-5-yl)-2-methylpropanal	1205-17-0
141.19	CCC(=O)C1=NC=CS1	1-(1,3-thiazol-2-yl)propan-1-one	2-propionylthiazole
152.23	CC1=CCC(CC1)(C)C(=O)C	1-(1,4-dimethylcyclohex-3-en-1-yl)ethanone	4-acetyl-1,4-dimethyl-1-cyclohexene
152.3	CC1SCCSS1	3-methyl-1,2,4-trithiane	3-methyl-1,2,4-trithiane
148.27	CCCC(CCO)SC	3-methylsulfanylhexan-1-ol	3-(methylthio)-1-hexanol
148.23	COC(=O)CCCSC	methyl 4-methylsulfanylbutanoate	methyl 4-(methylthio)butyrate
140.18	CCC1CC(=C(C1=O)O)C	5-ethyl-2-hydroxy-3-methylcyclopent-2-en-1-one	5-ethyl-2-hydroxy-3-methylcyclopent-2-en-1-one
222.37	C[C@@H]1CC[C@@H]2[C@]13CC[C@@]([C@H](C3)C2(C)C)(C)O	(1S,2R,5S,7R,8R)-2,6,6,8-tetramethyltricyclo[5.3.1.01,5]undecan-8-ol	cedrol
150.22	CC1=CC(=O)[C@@H]2C[C@H]1C2(C)C	(1R,5R)-4,6,6-trimethylbicyclo[3.1.1]hept-3-en-2-one	(+)-verbenone
216.27	CCC(CC)(C(=O)OCC)C(=O)OCC	diethyl 2,2-diethylpropanedioate	diethyl diethylmalonate
174.19	CC(C(C)OC(=O)C)OC(=O)C	3-acetyloxybutan-2-yl acetate	butane-2,3-diyl diacetate
88.17	CSCC=C	3-methylsulfanylprop-1-ene	allyl methyl sulfide
158.24	CCCCC(=O)OCC(C)C	2-methylpropyl pentanoate	isobutyl valerate
166.17	COC1=CC=CC(=C1OC)C=O	2,3-dimethoxybenzaldehyde	2,3-dimethoxybenzaldehyde
204.22	CCOC1=CC2=C(C=C1)C(=CC(=O)O2)C	7-ethoxy-4-methylchromen-2-one	7-ethoxy-4-methylcoumarin
168.19	CCC(=O)OC1=C(CCC1=O)C	(2-methyl-5-oxocyclopenten-1-yl) propanoate	87-55-8
147.22	CC1=CC2=C(C=C1)NCCC2	6-methyl-1,2,3,4-tetrahydroquinoline	6-methyl-1,2,3,4-tetrahydroquinoline
234.33	CCCCCCCCOC(=O)C1=CC=CC=C1	octyl benzoate	octyl benzoate
166.26	CCCCCCC1=CCCC1=O	2-hexylcyclopent-2-en-1-one	dihydroisojasmone
90.08	COC(=O)CO	methyl 2-hydroxyacetate	methyl glycolate
146.23	CCCOC(C)OCCC	1-(1-propoxyethoxy)propane	1,1-dipropoxyethane
200.32	CCCCCCC(=O)OCCC(C)C	3-methylbutyl heptanoate	3-methylbutyl heptanoate
312.5	CCCCCCCCCCCCCCCC(=O)OCC(C)C	2-methylpropyl hexadecanoate	isobutyl palmitate
180.2	CCOC1=C(C=C(C=C1)C=O)OC	4-ethoxy-3-methoxybenzaldehyde	4-ethoxy-3-methoxybenzaldehyde
226.27	CC1=CC(=CC=C1)OC(=O)CC2=CC=CC=C2	(3-methylphenyl) 2-phenylacetate	m-cresyl phenylacetate
144.21	CCCCC(=O)OCCC	propyl pentanoate	propyl valerate
188.4	C1SSCSSS1	1,2,3,5,6-pentathiepane	1,2,3,5,6-pentathiepane
174.28	CC1=CC2=C(C=C1)C(CCC2)(C)C	4,4,7-trimethyl-2,3-dihydro-1H-naphthalene	1,1,6-trimethyltetralin
204.35	CC1=CC[C@@H](CC1)C(=C)CCC=C(C)C	(4R)-1-methyl-4-(6-methylhepta-1,5-dien-2-yl)cyclohexene	(r)-beta-bisabolene
112.08	C1=COC(=O)C(=C1)O	3-hydroxypyran-2-one	3-hydroxy-2h-pyran-2-one
112.15	C1=CSC=C1C=O	thiophene-3-carbaldehyde	3-thiophenecarboxaldehyde
134.17	C=CCC1=CC=C(C=C1)O	4-prop-2-enylphenol	4-allylphenol
192.25	CC1=CC(=C(C=C1)C(C)C)OC(=O)C	(5-methyl-2-propan-2-ylphenyl) acetate	thymol acetate
138.12	C1OC2=C(O1)C=C(C=C2)O	1,3-benzodioxol-5-ol	sesamol
144.17	CC(C)OC(=O)CC(=O)C	propan-2-yl 3-oxobutanoate	isopropyl acetoacetate
152.23	CC(=CC(=O)C(C)(C)C=C)C	3,3,6-trimethylhepta-1,5-dien-4-one	artemisia ketone
165.19	CC(C)OC(=O)C1=CN=CC=C1	propan-2-yl pyridine-3-carboxylate	isopropyl nicotinate
159.18	CC(=O)N1C=CC2=CC=CC=C21	1-indol-1-ylethanone	1-acetylindole
150.17	CC(=O)C1=CC=CC=C1OC	1-(2-methoxyphenyl)ethanone	2'-methoxyacetophenone
241.24	C1=CC=C(C=C1)C(=O)NC2=CC=CC=C2C(=O)O	2-benzamidobenzoic acid	2-(benzoylamino)benzoic acid
115.2	CC(C)CN=C=S	1-isothiocyanato-2-methylpropane	isobutyl isothiocyanate
116.16	CC(C)(C)C(=O)OC	methyl 2,2-dimethylpropanoate	methyl pivalate
180.2	CCCOC(=O)C1=CC=CC=C1O	propyl 2-hydroxybenzoate	propyl salicylate
138.16	COC1=CC=CC=C1CO	(2-methoxyphenyl)methanol	2-methoxybenzyl alcohol
151.16	CCOC(=O)C1=CN=CC=C1	ethyl pyridine-3-carboxylate	ethyl nicotinate
182.22	CC(C)CCOC(=O)C1=CC=CO1	3-methylbutyl furan-2-carboxylate	615-12-3
104.22	CCC(CC)S	pentane-3-thiol	pentane-3-thiol
109.13	COC1=CC=NC=C1	4-methoxypyridine	4-methoxypyridine
121.18	CCCC1=CC=CC=N1	2-propylpyridine	2-propylpyridine
186.25	CCCCCC(=O)CCCC(=O)O	5-oxodecanoic acid	5-oxodecanoic acid
228.37	CCCCCCCOC(=O)CCCCCC	heptyl heptanoate	heptyl heptanoate
186.29	CCCCCCCC(=O)OCCC	propyl octanoate	propyl octanoate
130.14	CC(=O)CCC(=O)OC	methyl 4-oxopentanoate	methyl levulinate
117.15	CC(C)CC[N+](=O)[O-]	3-methyl-1-nitrobutane	3-methyl-1-nitrobutane
174.19	CC(=O)OCCCCOC(=O)C	4-acetyloxybutyl acetate	1,4-diacetoxybutane
129.23	CCCCCN=C=S	1-isothiocyanatopentane	pentyl isothiocyanate
114.17	C1=CSC(=C1)CO	thiophen-2-ylmethanol	2-thiophenemethanol
121.18	CC(C)C1=CC=CC=N1	2-propan-2-ylpyridine	2-isopropylpyridine
152.15	COC1=CC(=C(C=C1)C=O)O	2-hydroxy-4-methoxybenzaldehyde	2-hydroxy-4-methoxybenzaldehyde
188.31	CCCCCCC(OCC)OCC	1,1-diethoxyheptane	1,1-diethoxyheptane
121.18	CC(C)C1=CC=NC=C1	4-propan-2-ylpyridine	4-isopropylpyridine
156.22	C1CCC(CC1)CCC(=O)O	3-cyclohexylpropanoic acid	3-cyclohexylpropanoic acid
180.24	CCOC(C1=CC=CC=C1)OCC	diethoxymethylbenzene	(diethoxymethyl)benzene
114.14	CC(C(=O)C)C(=O)C	3-methylpentane-2,4-dione	3-methyl-2,4-pentanedione
130.18	CCC(CC)C(=O)OC	methyl 2-ethylbutanoate	methyl 2-ethylbutanoate
142.2	CC(C)C(=O)OCC(=C)C	2-methylprop-2-enyl 2-methylpropanoate	2-methylallyl isobutyrate
258.35	CC(C)CCOC(=O)CCC(=O)OCCC(C)C	bis(3-methylbutyl) butanedioate	diisopentyl succinate
100.16	C=CCCCCO	hex-5-en-1-ol	5-hexen-1-ol
312.5	CCCCCCCCCCCCCCCCCCOC(=O)C	octadecyl acetate	octadecyl acetate
196.35	CCCCCCCCC1=CC=CS1	2-octylthiophene	2-n-octylthiophene
128.17	CC(=O)OC1CCCC1	cyclopentyl acetate	cyclopentyl acetate
162.23	CC(C)(C)C1=CC=C(C=C1)C=O	4-tert-butylbenzaldehyde	4-tert-butylbenzaldehyde
162.23	CC(C)(CC1=CC=CC=C1)C=O	2,2-dimethyl-3-phenylpropanal	2,2-dimethyl-3-phenylpropanal
186.29	CCCCCCOC(=O)CCCC	hexyl pentanoate	hexyl valerate
142.15	CC(=O)CC(=O)OCC=C	prop-2-enyl 3-oxobutanoate	allyl acetoacetate
170.25	CC(C)C(=O)OC1CCCCC1	cyclohexyl 2-methylpropanoate	1129-47-1
163.26	CCCCCCC1=CC=CC=N1	2-hexylpyridine	2-hexylpyridine
154.16	CC1=C(C(=O)CC1)OC(=O)C	(2-methyl-5-oxocyclopenten-1-yl) acetate	cyclotene acetate
152.15	CC1=CC=C(O1)C(=O)C(=O)C	1-(5-methylfuran-2-yl)propane-1,2-dione	1-(5-methyl-2-furanyl)-1,2-propanedione
250.38	CC(C)COC(CC1=CC=CC=C1)OCC(C)C	2,2-bis(2-methylpropoxy)ethylbenzene	68345-22-2
164.2	CCOC1=CC=C(C=C1)C(=O)C	1-(4-ethoxyphenyl)ethanone	4'-ethoxyacetophenone
308.5	C[C@]12CCCC(C1CC[C@@]([C@@H]2CC[C@](C)(C=C)O)(C)O)(C)C	(1R,2R,8aS)-1-[(3R)-3-hydroxy-3-methylpent-4-enyl]-2,5,5,8a-tetramethyl-3,4,4a,6,7,8-hexahydro-1H-naphthalen-2-ol	c20h36o2
152.19	COCC1=CC=C(C=C1)OC	1-methoxy-4-(methoxymethyl)benzene	1-methoxy-4-(methoxymethyl)benzene
136.19	CCC1=CC=C(C=C1)OC	1-ethyl-4-methoxybenzene	4-ethylanisole
90.15	CC(=O)SC	S-methyl ethanethioate	s-methyl thioacetate
126.22	CCCC1=CC=CS1	2-propylthiophene	2-propylthiophene
184.27	CCCCC(=O)OC1CCCCC1	cyclohexyl pentanoate	cyclohexyl valerate
140.25	CCCCC1=CC=CS1	2-butylthiophene	2-butylthiophene
136.19	CCOC1=CC=C(C=C1)C	1-ethoxy-4-methylbenzene	4-methylphenetole
182.22	CCCCCOC(=O)C1=CC=CO1	pentyl furan-2-carboxylate	amyl 2-furoate
128.17	CC(=O)OCCCC=C	pent-4-enyl acetate	4-pentenyl acetate
146.23	CCCCCC(OC)OC	1,1-dimethoxyhexane	1,1-dimethoxyhexane
142.2	CCC=C(C)C(=O)OCC	ethyl 2-methylpent-2-enoate	2-methyl-pentenoic acid ethyl ester
109.13	COC1=CC=CC=N1	2-methoxypyridine	2-methoxypyridine
118.24	CCCC(C)(C)S	2-methylpentane-2-thiol	2-methylpentane-2-thiol
172.26	CCOC1(CCCCC1)OCC	1,1-diethoxycyclohexane	1,1-diethoxycyclohexane
110.15	CCC1=CC=C(O1)C	2-ethyl-5-methylfuran	2-ethyl-5-methylfuran
184.23	CC1=CC=C(C=C1)OC2=CC=CC=C2	1-methyl-4-phenoxybenzene	1-methyl-4-phenoxybenzene
188.26	CCCCCCC1OCC(CO1)O	2-hexyl-1,3-dioxan-5-ol	2-hexyl-1,3-dioxan-5-ol
144.17	CCCOC(=O)CC(=O)C	propyl 3-oxobutanoate	propyl acetoacetate
90.15	CCC(=O)S	propanethioic S-acid	propanethioic acid
128.17	CCOC(=O)CCC=C	ethyl pent-4-enoate	ethyl 4-pentenoate
172.26	CCCCC(=O)OCCC(C)C	3-methylbutyl pentanoate	isoamyl valerate
166.22	CCOC1=CC=CC=C1OCC	1,2-diethoxybenzene	1,2-diethoxybenzene
206.4	CC(C)CCSSCCC(C)C	3-methyl-1-(3-methylbutyldisulfanyl)butane	diisoamyl disulfide
118.13	CC(C)(C(=O)OC)O	methyl 2-hydroxy-2-methylpropanoate	methyl 2-hydroxyisobutyrate
136.15	C1=CC=C(C=C1)OCC=O	2-phenoxyacetaldehyde	2-phenoxyacetaldehyde
182.22	COC1=CC=C(C=C1)C(OC)OC	1-(dimethoxymethyl)-4-methoxybenzene	2186-92-7
164.2	CC1=CC=C(C=C1)COC(=O)C	(4-methylphenyl)methyl acetate	4-methylbenzyl acetate
298.5	CCCCCCCCCCCCCCCC(=O)OCCC	propyl hexadecanoate	propyl palmitate
101.17	CC(C)N=C=S	2-isothiocyanatopropane	isopropyl isothiocyanate
284.5	CCCCCCCCCCOC(=O)CCCCCCC	decyl octanoate	decyl octanoate
242.4	CCCCCCCCCC(=O)OCCC(C)C	3-methylbutyl decanoate	isoamyl decanoate
284.5	CCCCCCCCCC(=O)OCCCCCCCC	octyl decanoate	octyl decanoate
212.37	CCCCCCCCCCCCC(=O)C	tetradecan-2-one	2-tetradecanone
154.25	C[C@H](CCC=C(C)C)CC=O	(3R)-3,7-dimethyloct-6-enal	(r)-(+)-citronellal
210.27	CCOC(C1=CC=C(C=C1)OC)OCC	1-(diethoxymethyl)-4-methoxybenzene	1-(diethoxymethyl)-4-methoxybenzene
194.27	CCOC(C1=CC=C(C=C1)C)OCC	1-(diethoxymethyl)-4-methylbenzene	p-(diethoxymethyl)toluene
204.26	C1CCC(CC1)OC(=O)C2=CC=CC=C2	cyclohexyl benzoate	cyclohexyl benzoate
118.2	CCC(=O)SCC	S-ethyl propanethioate	s-ethyl thiopropionate
210.4	C=CCSSSSCC=C	3-(prop-2-enyltetrasulfanyl)prop-1-ene	diallyl tetrasulfide
158.24	CCCCCOC(=O)C(C)C	pentyl 2-methylpropanoate	amyl isobutyrate
130.2	CC1=C(C=CS1)S	2-methylthiophene-3-thiol	2-methylthiophene-3-thiol
214.34	CCCCCCCCCOC(=O)CCC	nonyl butanoate	nonyl butyrate
140.21	CC1=NC=CN=C1SC	2-methyl-3-methylsulfanylpyrazine	2-methyl-3-(methylthio)pyrazine
124.14	CC1=CN=C(C=N1)OC	2-methoxy-5-methylpyrazine	2-methoxy-5-methylpyrazine
144.21	CCC(CC)C(=O)OCC	ethyl 2-ethylbutanoate	ethyl 2-ethylbutanoate
124.14	CCC(=O)C1=CC=CO1	1-(furan-2-yl)propan-1-one	2-propionylfuran
138.16	CC1=CC(=CC(=C1)OC)O	3-methoxy-5-methylphenol	3-methoxy-5-methylphenol
150.22	C1=CC=C(C=C1)CCCCO	4-phenylbutan-1-ol	4-phenyl-1-butanol
113.18	C=CCCN=C=S	4-isothiocyanatobut-1-ene	3-butenyl isothiocyanate
178.23	CC(=O)OC(C)(C)C1=CC=CC=C1	2-phenylpropan-2-yl acetate	3425-72-7
99.16	CC1=NC=CS1	2-methyl-1,3-thiazole	2-methylthiazole
154.3	CCSSSCC	(ethyltrisulfanyl)ethane	diethyl trisulfide
210.36	C1CCCCCCC(=O)CCCCCC1	cyclotetradecanone	cyclotetradecanone
160.25	CCCCC(OCC)OCC	1,1-diethoxypentane	1,1-diethoxypentane
174.28	CCCCCC(OCC)OCC	1,1-diethoxyhexane	1,1-diethoxyhexane
146.23	CCCC(OCC)OCC	1,1-diethoxybutane	1,1-diethoxybutane
242.4	CCCCCCCCCCCC(=O)OCCC	propyl dodecanoate	propyl dodecanoate
160.32	CCCCCCCCSC	1-methylsulfanyloctane	methyl n-octyl sulfide
172.22	CC(C)COC(=O)CCC(=O)C	2-methylpropyl 4-oxopentanoate	isobutyl 4-oxovalerate
118.13	CCOC(=O)COC	ethyl 2-methoxyacetate	ethyl methoxyacetate
246.4	CC1=CC=CC=C1SSC2=CC=CC=C2C	1-methyl-2-[(2-methylphenyl)disulfanyl]benzene	o-tolyl disulfide
105.2	CSCCCN	3-methylsulfanylpropan-1-amine	3-(methylthio)propylamine
76.12	C(C=O)S	2-sulfanylacetaldehyde	mercaptoacetaldehyde
113.18	CC1=CN=C(S1)C	2,5-dimethyl-1,3-thiazole	2,5-dimethylthiazole
106.13	C=CC1=NC=CN=C1	2-ethenylpyrazine	2-vinylpyrazine
180.29	CCCCCCCCC1=CC=CO1	2-octylfuran	2-octylfuran
110.15	CCCC1=CC=CO1	2-propylfuran	2-propylfuran
150.3	CC(C)SSC(C)C	2-(propan-2-yldisulfanyl)propane	diisopropyl disulfide
143.25	CCCCCCN=C=S	1-isothiocyanatohexane	hexyl isothiocyanate
138.23	C1=CC=C(C=C1)CCS	2-phenylethanethiol	2-phenylethanethiol
115.2	CCC(C)N=C=S	2-isothiocyanatobutane	sec-butyl isothiocyanate
161.3	CSCCCCN=C=S	1-isothiocyanato-4-methylsulfanylbutane	erucin
134.2	CCOC(=O)CSC	ethyl 2-methylsulfanylacetate	ethyl (methylthio)acetate
142.24	CCCCCC(=O)CCC	nonan-4-one	4-nonanone
182.26	CCCCCC=CC=CC(=O)OC	methyl deca-2,4-dienoate	methyl deca-2,4-dienoate
138.23	CC1=CC=C(C=C1)CS	(4-methylphenyl)methanethiol	4498-99-1
121.18	CCCC1=CN=CC=C1	3-propylpyridine	3-propylpyridine
196.2	CC1=CC(=C(C(=C1C(=O)OC)O)C)O	methyl 2,4-dihydroxy-3,6-dimethylbenzoate	methyl 2,4-dihydroxy-3,6-dimethylbenzoate
116.2	CCCCCCOC	1-methoxyhexane	1-methoxyhexane
135.21	CCCCC1=CC=CC=N1	2-butylpyridine	2-butylpyridine
152.19	CCOC1=CC=C(C=C1)OC	1-ethoxy-4-methoxybenzene	p-ethoxyanisole
128.17	CC(=C)CCOC(=O)C	3-methylbut-3-enyl acetate	3-methyl-3-butenyl acetate
92.16	CSCCO	2-methylsulfanylethanol	2-(methylthio)ethanol
240.38	CCCCC(=O)OC1CC(CCC1C(C)C)C	(5-methyl-2-propan-2-ylcyclohexyl) pentanoate	menthyl valerate
168.23	CC1=C(C(=O)C(CC1)C(C)C)O	2-hydroxy-3-methyl-6-propan-2-ylcyclohex-2-en-1-one	diosphenol
136.23	CC1(C2CC3C1(C3C2)C)C	1,7,7-trimethyltricyclo[2.2.1.02,6]heptane	tricyclene
102.13	CCC(C)OC=O	butan-2-yl formate	sec-butyl formate
158.19	CCC(C(=O)C)C(=O)OCC	ethyl 2-ethyl-3-oxobutanoate	ethyl 2-ethylacetoacetate
129.23	CC(C)CCN=C=S	1-isothiocyanato-3-methylbutane	3-methylbutyl isothiocyanate
112.19	CC1=CSC=C1C	3,4-dimethylthiophene	3,4-dimethylthiophene
132.16	COC1CCC(O1)OC	2,5-dimethoxyoxolane	2,5-dimethoxytetrahydrofuran
174.28	CCCCOC(C)OCCCC	1-(1-butoxyethoxy)butane	1-(1-butoxyethoxy)butane
122.3	C(CCS)CS	butane-1,4-dithiol	1,4-butanedithiol
270.5	CCCCCCCCC(=O)OCCCCCCCC	octyl nonanoate	octyl nonanoate
224.25	CCCCOC(=O)C1=CC(=C(C=C1)O)OC	butyl 4-hydroxy-3-methoxybenzoate	butyl vanillate
138.16	COCC1=CC=C(C=C1)O	4-(methoxymethyl)phenol	4-(methoxymethyl)phenol
166.22	COC1=CC=C(C=C1)CCCO	3-(4-methoxyphenyl)propan-1-ol	3-(4-methoxyphenyl)propan-1-ol
206.28	CC1(COC(OC1)(C)C2=CC=CC=C2)C	2,5,5-trimethyl-2-phenyl-1,3-dioxane	2,5,5-trimethyl-2-phenyl-1,3-dioxane
240.38	CC(C)COC(=O)CCCCCCCCC=C	2-methylpropyl undec-10-enoate	isobutyl 10-undecenoate
208.25	CC(C)COC(=O)COC1=CC=CC=C1	2-methylpropyl 2-phenoxyacetate	isobutyl phenoxyacetate
186.29	CCCCCCCCCCOC=O	decyl formate	decyl formate
200.32	CCCCCCCOC(=O)CCCC	heptyl pentanoate	heptyl valerate
220.31	CCCCC(=O)OCCCC1=CC=CC=C1	3-phenylpropyl pentanoate	3-phenylpropyl valerate
234.33	CCCCCCC(=O)OCCC1=CC=CC=C1	2-phenylethyl heptanoate	phenylethyl heptanoate
228.37	CCCCCCCCCCOC(=O)C(C)C	decyl 2-methylpropanoate	decyl isobutyrate
242.4	CCCCCCCCCCCOC(=O)CCC	undecyl butanoate	undecyl butyrate
200.32	CCCCCCCC(=O)OCC(C)C	2-methylpropyl octanoate	isobutyl octanoate
210.23	CCC(=O)C1=CC(=C(C(=C1)OC)O)OC	1-(4-hydroxy-3,5-dimethoxyphenyl)propan-1-one	5650-43-1
168.19	COC1=CC=CC(=C1OC)CO	(2,3-dimethoxyphenyl)methanol	2,3-dimethoxybenzyl alcohol
174.28	CC(C)COC(C)OCC(C)C	2-methyl-1-[1-(2-methylpropoxy)ethoxy]propane	acetaldehyde di-isobutylacetal
150.17	COC1=CC=C(C=C1)CC=O	2-(4-methoxyphenyl)acetaldehyde	2-(4-methoxyphenyl)acetaldehyde
69.11	C1CC=NC1	3,4-dihydro-2H-pyrrole	1-pyrroline
178.23	CCCCOC1=CC=C(C=C1)C=O	4-butoxybenzaldehyde	4-butoxybenzaldehyde
158.3	CSSSSC	(methyltetrasulfanyl)methane	dimethyl tetrasulfide
126.18	CC1=C(SC=C1)C=O	3-methylthiophene-2-carbaldehyde	3-methyl-2-thiophenecarboxaldehyde
158.24	CCCCCC(C)OC(=O)C	heptan-2-yl acetate	1-methylhexyl acetate
152.22	CSC(=O)C1=CC=CC=C1	S-methyl benzenecarbothioate	s-methyl benzenecarbothioate
182.4	CC(C)SSSC(C)C	2-(propan-2-yltrisulfanyl)propane	diisopropyl trisulfide
178.4	CC(C)CSSCC(C)C	2-methyl-1-(2-methylpropyldisulfanyl)propane	diisobutyl disulfide
152.19	CCOC1=CC=C(C=C1)CO	(4-ethoxyphenyl)methanol	4-ethoxybenzyl alcohol
226.35	CC(=O)OC1CCCCCCCCCCC1	cyclododecyl acetate	cyclododecyl acetate
242.4	CCCCCCCCCCCCOC(=O)CC	dodecyl propanoate	dodecyl propanoate
198.3	CCCCCC(=O)OC1CCCCC1	cyclohexyl hexanoate	cyclohexyl hexanoate
130.2	C1=CSC(=C1)CS	thiophen-2-ylmethanethiol	2-thenylmercaptan
168.19	CC(C)C(=O)OCC1=CC=CO1	furan-2-ylmethyl 2-methylpropanoate	furfuryl isobutyrate
126.15	CCOCC1=CC=CO1	2-(ethoxymethyl)furan	2-(ethoxymethyl)furan
194.27	CCOC(CC1=CC=CC=C1)OCC	2,2-diethoxyethylbenzene	(2,2-diethoxyethyl)benzene
142.2	CCCCC(=O)OCC=C	prop-2-enyl pentanoate	allyl valerate
164.24	CC1=C(C=C(C=C1)C(C)C)OC	2-methoxy-1-methyl-4-propan-2-ylbenzene	carvacrol methyl ether
192.25	CC1=C(C=C(C=C1)C(C)C)OC(=O)C	(2-methyl-5-propan-2-ylphenyl) acetate	carvacryl acetate
178.27	CCCCCOCC1=CC=CC=C1	pentoxymethylbenzene	benzene, [(pentyloxy)methyl]-
174.19	CCOC(=O)CC1(OCCO1)C	ethyl 2-(2-methyl-1,3-dioxolan-2-yl)acetate	ethyl 2-(2-methyl-1,3-dioxolan-2-yl)acetate
248.36	CCCCCCCCC(=O)OCC1=CC=CC=C1	benzyl nonanoate	benzyl nonanoate
200.32	CCCCCCCCC(=O)OCCC	propyl nonanoate	propyl nonanoate
242.4	CCCCCCCCC(=O)OCCCCCC	hexyl nonanoate	hexyl nonanoate
236.31	CCCCCC(=O)OCC1=CC=C(C=C1)OC	(4-methoxyphenyl)methyl hexanoate	(4-methoxyphenyl)methyl hexanoate
136.19	CC1=CC(=C(C=C1)OC)C	1-methoxy-2,4-dimethylbenzene	2,4-dimethylanisole
156.26	C[C@@H](CCCC(=C)C)CCO	(3S)-3,7-dimethyloct-7-en-1-ol	rhodinol
206.24	CC(=O)CCC(=O)OCC1=CC=CC=C1	benzyl 4-oxopentanoate	benzyl levulinate
214.34	CCCCCCCOC(=O)CCCCC	heptyl hexanoate	heptyl hexanoate
180.2	CCOC(=O)C1=CC=CC=C1OC	ethyl 2-methoxybenzoate	ethyl 2-methoxybenzoate
184.27	CCCCCCCC=CC(=O)OC	methyl dec-2-enoate	dtxsid80862966
206.28	CCCC(=O)OCCCC1=CC=CC=C1	3-phenylpropyl butanoate	3-phenylpropyl butyrate
176.25	CC(=O)CC(C)(C)C1=CC=CC=C1	4-methyl-4-phenylpentan-2-one	4-methyl-4-phenylpentan-2-one
206.28	CCCCC(=O)OCCC1=CC=CC=C1	2-phenylethyl pentanoate	phenethyl valerate
116.2	C1=CSC=C1S	thiophene-3-thiol	thiophene-3-thiol
152.23	C[C@@]12CC[C@@H](C1)C(C2=O)(C)C	(1R,4S)-1,3,3-trimethylbicyclo[2.2.1]heptan-2-one	einecs 232-107-5
179.22	CN(C)C1=CC=CC=C1C(=O)OC	methyl 2-(dimethylamino)benzoate	methyl 2-(dimethylamino)benzoate
194.23	C1=CC=C(C=C1)CCOC(=O)CCO	2-phenylethyl 3-hydroxypropanoate	2-phenylethyl 3-hydroxypropanoate
186.29	CC(C)CC(CC(C)C)OC(=O)C	2,6-dimethylheptan-4-yl acetate	2,6-dimethylheptan-4-yl acetate
234.33	CCCCCCCC(=O)OCC1=CC=CC=C1	benzyl octanoate	benzyl octanoate
192.25	CCCCC(=O)OCC1=CC=CC=C1	benzyl pentanoate	benzyl valerate
212.33	CCC(=O)OC1CCC(CC1)C(C)(C)C	(4-tert-butylcyclohexyl) propanoate	10411-93-5
192.25	CCCCC(=O)OC1=CC=C(C=C1)C	(4-methylphenyl) pentanoate	4-methylphenyl valerate
256.42	CCCCCCCCCC(=O)OCCCCCC	hexyl decanoate	hexyl decanoate
286.41	CCOC(=O)CCCCCCCCCCC(=O)OCC	diethyl dodecanedioate	diethyl dodecanedioate
200.28	CCCCOC1=CC2=CC=CC=C2C=C1	2-butoxynaphthalene	2-butoxynaphthalene
138.16	CCC(=O)C1=CC=C(O1)C	1-(5-methylfuran-2-yl)propan-1-one	10599-69-6
202.33	CCCCCOC(C)OCCCCC	1-(1-pentoxyethoxy)pentane	dipentoxyethane
202.33	CC(C)CCOC(C)OCCC(C)C	3-methyl-1-[1-(3-methylbutoxy)ethoxy]butane	13002-09-0
144.17	CC(C)COC(=O)C(=O)C	2-methylpropyl 2-oxopropanoate	isobutyl pyruvate
144.25	CC(C)CCCC(C)(C)O	2,6-dimethylheptan-2-ol	2,6-dimethyl-2-heptanol
216.36	CC(C)CC(OCC(C)C)OCC(C)C	3-methyl-1,1-bis(2-methylpropoxy)butane	1,1-di-isobutoxy-3-methylbutane
160.25	CCOCCOCCC(C)C	1-(2-ethoxyethoxy)-3-methylbutane	acetaldehyde ethyl 3-methylbutyl acetal
170.21	CCOC(C1=CC=CO1)OCC	2-(diethoxymethyl)furan	2-(diethoxymethyl)furan
140.2	CC1=C(SC=C1)C(=O)C	1-(3-methylthiophen-2-yl)ethanone	2-acetyl-3-methylthiophene
140.2	CC1=CC=C(S1)C(=O)C	1-(5-methylthiophen-2-yl)ethanone	2-acetyl-5-methylthiophene
126.2	CCCC=CC(=O)CC	oct-4-en-3-one	oct-4-en-3-one
156.3	CSSC1=CC=CC=C1	(methyldisulfanyl)benzene	methyl phenyl disulfide
270.5	CCCCCCCCCCCCCC(=O)OCCC	propyl tetradecanoate	propyl tetradecanoate
178.23	CCCC(=O)OC1=CC=C(C=C1)C	(4-methylphenyl) butanoate	p-tolyl butyrate
230.39	CCCCCCCCCCCC(OC)OC	1,1-dimethoxydodecane	dodecanal dimethyl acetal
150.22	CC1=C(OC=C1)CC=C(C)C	3-methyl-2-(3-methylbut-2-enyl)furan	rosefuran
113.18	CCC1=NC=CS1	2-ethyl-1,3-thiazole	2-ethylthiazole
128.17	CC(C)C(=O)OCC=C	prop-2-enyl 2-methylpropanoate	allyl isobutyrate
141.24	CCC1=CN=C(S1)CC	2,5-diethyl-1,3-thiazole	2,5-diethylthiazole
136.19	CCCC1=NC=CN=C1C	2-methyl-3-propylpyrazine	2-methyl-3-propylpyrazine
214.3	CCCCCCCCOC(=O)CC(=O)C	octyl 3-oxobutanoate	octyl 3-oxobutanoate
148.23	CC(=O)OCCCSC	3-methylsulfanylpropyl acetate	3-(methylthio)propyl acetate
176.28	CCCC(=O)OCCCSC	3-methylsulfanylpropyl butanoate	methionyl butyrate
178.29	CCOC(CCSC)OCC	1,1-diethoxy-3-methylsulfanylpropane	methional diethyl acetal
120.17	COC(=O)CSC	methyl 2-methylsulfanylacetate	methyl (methylthio)acetate
112.13	CC1C(=O)C=C(O1)C	2,5-dimethylfuran-3-one	14400-67-0
168.28	CC1=CCC(CC1)C(C)(C)OC	4-(2-methoxypropan-2-yl)-1-methylcyclohexene	14576-08-0
208.3	CCOC(C(C)C1=CC=CC=C1)OCC	1,1-diethoxypropan-2-ylbenzene	(2,2-diethoxy-1-methylethyl)benzene
228.37	CCCCCC(=O)OCC(CC)CCCC	2-ethylhexyl hexanoate	2-ethylhexyl hexanoate
134.2	CC(CC(=O)O)SC	3-methylsulfanylbutanoic acid	3-(methylthio)butyric acid
128.21	CCCCCC(C)C=O	2-methylheptanal	2-methylheptanal
180.29	CCC1(CC(=O)C(=C(C1C)C)C)C	5-ethyl-2,3,4,5-tetramethylcyclohex-2-en-1-one	17369-60-7
184.27	CCCCCCC=CC(=O)OCC	ethyl non-2-enoate	nonenoic acid, ethyl ester
206.28	CCC(=O)OC1CC2CC1C3C2C=CC3	8-tricyclo[5.2.1.02,6]dec-3-enyl propanoate	tricyclodecenyl propionate
152.23	CC1C2CC(C1=O)CC2(C)C	3,5,5-trimethylbicyclo[2.2.1]heptan-2-one	3,5,5-trimethylbicyclo[2.2.1]heptan-2-one
144.21	CC1COC(O1)CC(C)C	4-methyl-2-(2-methylpropyl)-1,3-dioxolane	2-isobutyl-4-methyl-1,3-dioxolane
146.18	CCC(C)OC(=O)C(C)O	butan-2-yl 2-hydroxypropanoate	2-butyl lactate
156.26	CCC(C)(CCC=C(C)C)O	3,7-dimethyloct-6-en-3-ol	3,7-dimethyloct-6-en-3-ol
158.28	CCC(C)CCCC(C)(C)O	2,6-dimethyloctan-2-ol	2,6-dimethyloctan-2-ol
154.25	CC1=CCC(CC1)C(C)CO	2-(4-methylcyclohex-3-en-1-yl)propan-1-ol	p-menth-1-en-9-ol
130.23	CCC(C)CC(CC)O	5-methylheptan-3-ol	5-methyl-3-heptanol
130.23	CCC(CCC(C)C)O	6-methylheptan-3-ol	6-methylheptan-3-ol
214.3	CCCCCC1COCCC1OC(=O)C	(3-pentyloxan-4-yl) acetate	18871-14-2
178.18	COC(=O)C1C(O1)C2=CC=CC=C2	methyl 3-phenyloxirane-2-carboxylate	methyl 3-phenyloxirane-2-carboxylate
160.21	CC(C)CCOC(=O)C(C)O	3-methylbutyl 2-hydroxypropanoate	isoamyl lactate
164.2	CC1=CC(=CC=C1)COC(=O)C	(3-methylphenyl)methyl acetate	m-methylbenzyl acetate
164.2	CC1=CC=CC=C1COC(=O)C	(2-methylphenyl)methyl acetate	o-methylbenzyl acetate
152.19	CCOC1=CC=CC=C1OC	1-ethoxy-2-methoxybenzene	1-ethoxy-2-methoxybenzene
127.21	CCCC1=NC=CS1	2-propyl-1,3-thiazole	2-propylthiazole
127.21	C=CCCCN=C=S	5-isothiocyanatopent-1-ene	4-pentenyl isothiocyanate
122.17	CCCC1=NC=CN=C1	2-propylpyrazine	2-propylpyrazine
144.21	CCCCC(=O)OC(C)C	propan-2-yl pentanoate	isopropyl valerate
156.26	CCCCCCCC=CCO	dec-2-en-1-ol	2-decenol
120.22	CCSCCCO	3-ethylsulfanylpropan-1-ol	3-(ethylthio)propanol
168.3	CCCCCCC1=CC=CS1	2-hexylthiophene	2-hexylthiophene
188.31	CCCCCCCCC(OC)OC	1,1-dimethoxynonane	1,1-dimethoxynonane
126.2	CCC=CCCC(=O)C	oct-5-en-2-one	oct-5-en-2-one
170.25	CC(CCC=C(C)C)OC(=O)C	6-methylhept-5-en-2-yl acetate	6-methylhept-5-en-2-yl acetate
132.23	CC(=O)CC(C)(C)S	4-methyl-4-sulfanylpentan-2-one	19872-52-7
138.21	CC1=CCCC(C1=O)(C)C	2,6,6-trimethylcyclohex-2-en-1-one	2,6,6-trimethyl-2-cyclohexen-1-one
160.21	CCC(=O)C(OCC)OCC	1,1-diethoxybutan-2-one	1,1-diethoxybutan-2-one
186.25	CCCCCOC(=O)CCC(=O)C	pentyl 4-oxopentanoate	pentyl 4-oxovalerate
158.24	CCCCCCOC(=O)CC	hexyl propanoate	hexyl propionate
130.18	CCC(=O)OC(C)(C)C	tert-butyl propanoate	tert-butyl propionate
128.17	CCC(=O)OCC(=C)C	2-methylprop-2-enyl propanoate	2-methylallyl propionate
158.19	CC(C)OC(=O)CCC(=O)C	propan-2-yl 4-oxopentanoate	isopropyl 4-oxopentanoate
200.32	CCCCCC(CC)OC(=O)CCC	octan-3-yl butanoate	3-octyl butyrate
204.35	CC(C)C1=CC(C(CC1)(C)C=C)C(=C)C	4-ethenyl-4-methyl-1-propan-2-yl-3-prop-1-en-2-ylcyclohexene	cyclohexene, 4-ethenyl-4-methyl-3-(1-methylethenyl)-1-(1-methylethyl)-, (3r-trans)-
188.22	CCCC(CC(=O)OC)OC(=O)C	methyl 3-acetyloxyhexanoate	methyl 3-acetoxyhexanoate
202.25	CCCC(CC(=O)OCC)OC(=O)C	ethyl 3-acetyloxyhexanoate	ethyl 3-acetoxyhexanoate
154.21	CCCCCC1C=CC(=O)O1	2-pentyl-2H-furan-5-one	21963-26-8
142.24	CCCCCCC(C=C)O	non-1-en-3-ol	1-nonen-3-ol
160.17	CC(=O)CC(=O)OCCOC	2-methoxyethyl 3-oxobutanoate	2-methoxyethyl acetoacetate
208.25	CCCC(=O)OCCOC1=CC=CC=C1	2-phenoxyethyl butanoate	2-phenoxyethyl butyrate
242.31	CC(OCC1=CC=CC=C1)OCC2=CC=CC=C2	1-phenylmethoxyethoxymethylbenzene	acetaldehyde dibenzyl acetal
138.16	CCC(=O)C1=C(C=CO1)C	1-(3-methylfuran-2-yl)propan-1-one	1-(3-methyl-2-furyl)propan-1-one
132.23	CC(C)CC(=O)SC	S-methyl 3-methylbutanethioate	s-methyl 3-methylbutanethioate
256.3	C1=CC=C(C=C1)CCCOC(=O)C2=CC=CC=C2O	3-phenylpropyl 2-hydroxybenzoate	3-phenylpropyl salicylate
146.23	CCCCCC(CCO)O	octane-1,3-diol	1,3-octanediol
158.24	CC(CC(=O)O)CC(C)(C)C	3,5,5-trimethylhexanoic acid	3,5,5-trimethylhexanoic acid
180.3	CCOC(=O)C(C)SSC	ethyl 2-(methyldisulfanyl)propanoate	ethyl 2-(methyldithio)propionate
170.32	CC1(C2CCC(C1C2)(C)S)C	2,6,6-trimethylbicyclo[3.1.1]heptane-2-thiol	2-mercaptopinane
200.27	CCCCCC(C(=O)C)C(=O)OCC	ethyl 2-acetylheptanoate	ethyl 2-acetylheptanoate
242.35	CCCCCCCCC(C(=O)C)C(=O)OCC	ethyl 2-acetyldecanoate	ethyl 2-acetyldecanoate
284.5	CCCCCCCCCCCCCC(=O)OCC(C)C	2-methylpropyl tetradecanoate	isobutyl myristate
154.25	CC(=O)C1CCCC(C1)(C)C	1-(3,3-dimethylcyclohexyl)ethanone	25304-14-7
132.2	CCOC(C)OC(C)C	2-(1-ethoxyethoxy)propane	2-(1-ethoxyethoxy)propane
152.23	CC(=C)C1CCC2(C(C1)O2)C	1-methyl-4-prop-1-en-2-yl-7-oxabicyclo[4.1.0]heptane	limonene oxide
152.23	CC1(C2CC1C3(C(C2)O3)C)C	2,7,7-trimethyl-3-oxatricyclo[4.1.1.02,4]octane	alpha-pinene oxide
210.31	CC(C)(CCCC1=CCC(CC1)C=O)O	4-(4-hydroxy-4-methylpentyl)cyclohex-3-ene-1-carbaldehyde	lyral
192.25	CCC(C)C(=O)OCC1=CC=CC=C1	benzyl 2-methylbutanoate	benzyl 2-methylbutyrate
200.32	CCCCCCCOC(=O)CC(C)C	heptyl 3-methylbutanoate	heptyl isovalerate
192.3	CC(C)CCOCCC1=CC=CC=C1	2-(3-methylbutoxy)ethylbenzene	isopentyl phenethyl ether
152.23	CC(=CCC(C)(C=C)C=O)C	2-ethenyl-2,5-dimethylhex-4-enal	2,5-dimethyl-2-vinylhex-4-enal
136.19	CCC=CC=CC=CC=O	nona-2,4,6-trienal	nona-2,4,6-trienal
222.37	CC(=C)[C@@H]1C[C@@H](CC[C@@]1(C)C=C)C(C)(C)O	2-[(1R,3S,4S)-4-ethenyl-4-methyl-3-prop-1-en-2-ylcyclohexyl]propan-2-ol	elemol
116.16	CCC1OCC(O1)C	2-ethyl-4-methyl-1,3-dioxolane	2-ethyl-4-methyl-1,3-dioxolane
206.28	CC(C)CC(=O)OC(C)C1=CC=CC=C1	1-phenylethyl 3-methylbutanoate	1-phenylethyl 3-methylbutanoate
218.36	CCCCC(CC)COC(=O)CCS	2-ethylhexyl 3-sulfanylpropanoate	50448-95-8
132.16	CC(C)CC(C(=O)O)O	2-hydroxy-4-methylpentanoic acid	2-hydroxy-4-methylpentanoic acid
138.21	CC(C)C1CCC(=O)C=C1	4-propan-2-ylcyclohex-2-en-1-one	4-isopropyl-2-cyclohexenone
146.18	CC(C)COC(=O)C(C)O	2-methylpropyl 2-hydroxypropanoate	isobutyl lactate
132.16	CCCOC(=O)C(C)O	propyl 2-hydroxypropanoate	propyl lactate
390.34	CC(=O)OC[C@H]([C@H]([C@@H]([C@H](C=O)OC(=O)C)OC(=O)C)OC(=O)C)OC(=O)C	[(2R,3R,4S,5R)-2,3,4,5-tetraacetyloxy-6-oxohexyl] acetate	3891-59-6
196.29	CC(=O)O[C@@H]1C[C@@H]2CC[C@]1(C2(C)C)C	[(1S,2R,4S)-1,7,7-trimethyl-2-bicyclo[2.2.1]heptanyl] acetate	(-)-bornyl acetate
152.23	CC1(C2CCC3(C1C2)CO3)C	6,6-dimethylspiro[bicyclo[3.1.1]heptane-2,2'-oxirane]	2,10-epoxypinane
204.35	C[C@@H]1CC[C@H]([C@H]2[C@]13[C@@H]2C(=C)CC3)C(C)C	(1R,5S,6R,7S,10R)-10-methyl-4-methylidene-7-propan-2-yltricyclo[4.4.0.01,5]decane	beta-cubebene
142.15	CCC1=C(C(=O)C(O1)C)O	5-ethyl-4-hydroxy-2-methylfuran-3-one	27538-09-6
192.3	CC(=CCCC1=CCC(CC1)C=O)C	4-(4-methylpent-3-enyl)cyclohex-3-ene-1-carbaldehyde	myrac aldehyde
140.3	CSCSSC	(methyldisulfanyl)-methylsulfanylmethane	2,3,5-trithiahexane
138.21	CC1C=C(CCC1C=O)C	2,4-dimethylcyclohex-3-ene-1-carbaldehyde	68039-49-6
254.32	COC1=C(C=CC(=C1)CC=C)OCC2=CC=CC=C2	2-methoxy-1-phenylmethoxy-4-prop-2-enylbenzene	benzyl eugenol
198.3	CCCCCC=CC(=O)OCCCC	butyl oct-2-enoate	butyl oct-2-enoate
126.15	CCCC1C=CC(=O)O1	2-propyl-2H-furan-5-one	5-propylfuran-2(5h)-one
152.19	CCOCC1=CC=C(C=C1)O	4-(ethoxymethyl)phenol	4-(ethoxymethyl)phenol
212.33	CCCCCCCCCC(=O)OCC=C	prop-2-enyl decanoate	allyl decanoate
254.36	CC1CCC2(O1)C(CCCC2(C)OC(=O)C)(C)C	(2,6,10,10-tetramethyl-1-oxaspiro[4.5]decan-6-yl) acetate	6-acetoxydihydrotheaspirane
156.22	CCCCCC1CC1C(=O)O	2-pentylcyclopropane-1-carboxylic acid	2-pentylcyclopropanecarboxylic acid
262.4	CCCCCCCCC(=O)OCCC1=CC=CC=C1	2-phenylethyl nonanoate	phenethyl nonanoate
178.23	CC1COC(O1)C2=CC=C(C=C2)C	4-methyl-2-(4-methylphenyl)-1,3-dioxolane	58244-29-4
224.34	CCCC(=O)OC1CC2(CC[C@@H]1C2(C)C)C	[(1R)-4,7,7-trimethyl-2-bicyclo[2.2.1]heptanyl] butanoate	exo-bornyl butyrate
152.23	CC1=CCCC(C1C=O)(C)C	2,6,6-trimethylcyclohex-2-ene-1-carbaldehyde	alpha-cyclocitral
204.35	CC(=CCCC1(C2CC3C1(C3C2)C)C)C	1,7-dimethyl-7-(4-methylpent-3-enyl)tricyclo[2.2.1.02,6]heptane	santalene
222.37	C[C@@H]1CC[C@H]2[C@@H]1C3[C@H](C3(C)C)CC[C@]2(C)O	(1aR,4S,4aS,7R,7aS)-1,1,4,7-tetramethyl-2,3,4a,5,6,7,7a,7b-octahydro-1aH-cyclopropa[e]azulen-4-ol	schembl3452216
118.13	CC(COC(=O)C)O	2-hydroxypropyl acetate	2-hydroxypropyl acetate
131.17	CC[C@H](C)[C@H](C(=O)O)N	(2R,3S)-2-amino-3-methylpentanoic acid	d-alloisoleucine
170.25	CC(=C)C1CCC(C(C1)O)(C)O	1-methyl-4-prop-1-en-2-ylcyclohexane-1,2-diol	p-menth-8-ene-1,2-diol
170.25	CCCCCCCC=CC(=O)O	dec-2-enoic acid	cis-2-decenoic acid,cda
86.13	CC(CO)C=C	2-methylbut-3-en-1-ol	2-methyl-3-buten-1-ol
234.33	CCCCC(CC)COC(=O)C1=CC=CC=C1	2-ethylhexyl benzoate	2-ethylhexyl benzoate
328.5	CCCCCCCC(=O)OCC(C)OC(=O)CCCCCCC	2-octanoyloxypropyl octanoate	propylene glycol dicaprylate
166.22	CC1CCC2=C(C(=O)OC2C1)C	3,6-dimethyl-5,6,7,7a-tetrahydro-4H-1-benzofuran-2-one	isomintlactone
278.4	CCCCCCCC(=O)CCC1=CC(=C(C=C1)O)OC	1-(4-hydroxy-3-methoxyphenyl)decan-3-one	paradol
104.1	C[C@@H](C(=O)OC)O	methyl (2S)-2-hydroxypropanoate	27871-49-4
284.5	CCCCCCCCCCCC(=O)OCCCCCC	hexyl dodecanoate	hexyl laurate
196.29	C[C@@H]1CC[C@H]([C@@H](C1)OC(=O)C)C(=C)C	[(1R,2S,5R)-5-methyl-2-prop-1-en-2-ylcyclohexyl] acetate	isopulegyl acetate
178.23	CC1=CC(=C(C=C1)COC(=O)C)C	(2,4-dimethylphenyl)methyl acetate	2,4-dimethylbenzyl acetate
198.3	CCCC(=O)OC(C)C1CCCCC1	1-cyclohexylethyl butanoate	1-cyclohexylethyl butyrate
186.29	CCCCCCC1OC(C(O1)C)C	2-hexyl-4,5-dimethyl-1,3-dioxolane	2-hexyl-4,5-dimethyl-1,3-dioxolane
202.25	CCCCOC(=O)COC(=O)CCC	(2-butoxy-2-oxoethyl) butanoate	2-butoxy-2-oxoethyl butyrate
179.22	CCCOC(=O)C1=CC=CC=C1N	propyl 2-aminobenzoate	propyl anthranilate
302.28	COC1=CC(=CC(=C1O)C2=C(C(=CC(=C2)C=O)OC)O)C=O	3-(5-formyl-2-hydroxy-3-methoxyphenyl)-4-hydroxy-5-methoxybenzaldehyde	dehydrodivanillin
224.25	CCOC(C1=CC2=C(C=C1)OCO2)OCC	5-(diethoxymethyl)-1,3-benzodioxole	1,3-benzodioxole, 5-(diethoxymethyl)-
220.31	CC1CC(OC(O1)CC2=CC=CC=C2)(C)C	2-benzyl-4,4,6-trimethyl-1,3-dioxane	2-benzyl-4,4,6-trimethyl-1,3-dioxane
118.13	CC1OCC(O1)CO	(2-methyl-1,3-dioxolan-4-yl)methanol	(2-methyl-1,3-dioxolan-4-yl)methanol
130.18	CCCC(C)CC(=O)O	3-methylhexanoic acid	3-methylhexanoic acid
246.3	CCCCOC(=O)CC(C(=O)OCCCC)O	dibutyl 2-hydroxybutanedioate	dibutyl malate
188.22	CCOC(=O)CC1(OCC(O1)C)C	ethyl 2-(2,4-dimethyl-1,3-dioxolan-2-yl)acetate	6290-17-1
220.26	C1CC(OC1)COC(=O)CC2=CC=CC=C2	oxolan-2-ylmethyl 2-phenylacetate	5421-00-1
214.34	CCCCCCCCCC1OCC(O1)C	4-methyl-2-nonyl-1,3-dioxolane	4-methyl-2-nonyl-1,3-dioxolane
186.29	CCCCC(CC)COC(=O)CC	2-ethylhexyl propanoate	2-ethylhexyl propionate
186.25	CCCCC(C(=O)C)C(=O)OCC	ethyl 2-acetylhexanoate	ethyl 2-acetylhexanoate
198.34	CC(C)CCCC(C)CCCC(=O)C	6,10-dimethylundecan-2-one	6,10-dimethylundecan-2-one
172.26	CCCCOC(=O)C(C)CCC	butyl 2-methylpentanoate	butyl 2-methylvalerate
186.29	CCCCCOC(=O)C(C)CCC	pentyl 2-methylpentanoate	pentyl 2-methylpentanoate
158.24	CCCCC(CC)COC=O	2-ethylhexyl formate	2-ethylhexyl formate
200.32	CCCCCCCCC1OCC(O1)C	4-methyl-2-octyl-1,3-dioxolane	4-methyl-2-octyl-1,3-dioxolane
162.23	CC1=CC=C(C=C1)CC(C)C=O	2-methyl-3-(4-methylphenyl)propanal	41496-43-9
116.16	CCC(C(=O)CC)O	4-hydroxyhexan-3-one	4-hydroxyhexan-3-one
178.23	CC1COC(O1)CC2=CC=CC=C2	2-benzyl-4-methyl-1,3-dioxolane	2-benzyl-4-methyl-1,3-dioxolane
138.21	CC1CC=C(CC1C=O)C	3,6-dimethylcyclohex-3-ene-1-carbaldehyde	3,6-dimethylcyclohex-3-ene-1-carbaldehyde
298.5	CCCCCCCCCCCCCC(=O)OCCC(C)C	3-methylbutyl tetradecanoate	3-methylbutyl tetradecanoate
172.26	CCCCCOC(=O)CC(C)C	pentyl 3-methylbutanoate	pentyl 3-methylbutanoate
180.24	COC(CCC1=CC=CC=C1)OC	3,3-dimethoxypropylbenzene	1,1-dimethoxy-3-phenylpropane
198.3	CCCCCCCCCC=CC(=O)O	dodec-2-enoic acid	2-lauroleic acid
218.29	C1CCC(CC1)OC(=O)CC2=CC=CC=C2	cyclohexyl 2-phenylacetate	cyclohexyl phenylacetate
154.16	CC1COC(O1)C2=CC=CO2	2-(furan-2-yl)-4-methyl-1,3-dioxolane	4359-54-0
170.25	CCCCCC1C(CC(=O)O1)C	4-methyl-5-pentyloxolan-2-one	33673-62-0
156.22	CCCCCCC=CC(=O)O	non-2-enoic acid	nonenoic acid
254.41	CCCCCCCCCCCCC1CCC(=O)O1	5-dodecyloxolan-2-one	2(3h)-furanone, 5-dodecyldihydro-
178.23	CC(C1OCCO1)C2=CC=CC=C2	2-(1-phenylethyl)-1,3-dioxolane	2-(1-phenylethyl)-1,3-dioxolane
214.34	CCCCCC(C)OC(=O)CCCCC	heptan-2-yl hexanoate	hexanoic acid, 1-methylhexyl ester
158.24	CCC(C)COC(=O)C(C)C	2-methylbutyl 2-methylpropanoate	2-methylbutyl isobutyrate
132.16	CCOC(C)OC(=O)C	1-ethoxyethyl acetate	1-ethoxyethyl acetate
172.26	CCCCCCC(C)OC(=O)C	octan-2-yl acetate	1-methylheptyl acetate
194.23	CC(COC(=O)CC1=CC=CC=C1)O	2-hydroxypropyl 2-phenylacetate	2-hydroxypropyl phenylacetate
180.2	CC(C(=O)OCC1=CC=CC=C1)O	benzyl 2-hydroxypropanoate	benzyl lactate
194.23	CC1COC(O1)C2=CC=C(C=C2)OC	2-(4-methoxyphenyl)-4-methyl-1,3-dioxolane	2-(4-methoxyphenyl)-4-methyl-1,3-dioxolane
130.18	CCC1(OCC(O1)C)C	2-ethyl-2,4-dimethyl-1,3-dioxolane	2-ethyl-2,4-dimethyl-1,3-dioxolane
305.4	CC(CCCC(C)(C)O)CC=NC1=CC=CC=C1C(=O)OC	methyl 2-[(7-hydroxy-3,7-dimethyloctylidene)amino]benzoate	aurantiol
130.18	CCCC1OCC(O1)C	4-methyl-2-propyl-1,3-dioxolane	4-methyl-2-propyl-1,3-dioxolane
161.22	C=CCSCC(C(=O)O)N	2-amino-3-prop-2-enylsulfanylpropanoic acid	l-deoxyalliin
100.12	CC1CCOC1=O	3-methyloxolan-2-one	3-methyldihydrofuran-2(3h)-one
152.2	C1C(SCC(S1)O)O	1,4-dithiane-2,5-diol	1,4-dithiane-2,5-diol
210.36	CC(CCCC(C)C=O)CCC=C(C)C	2,6,10-trimethylundec-9-enal	2,6,10-trimethylundec-9-enal
130.18	CC1COC(O1)C(C)C	4-methyl-2-propan-2-yl-1,3-dioxolane	2-isopropyl-4-methyl-1,3-dioxolane
126.15	CC(=O)C1CCCC1=O	2-acetylcyclopentan-1-one	2-acetylcyclopentanone
192.25	CC(=O)OC1CC2CC1C3C2CC=C3	8-tricyclo[5.2.1.02,6]dec-4-enyl acetate	2500-83-6
206.28	CCCCCOC(=O)CC1=CC=CC=C1	pentyl 2-phenylacetate	amyl phenylacetate
116.23	CCCSCC=C	1-prop-2-enylsulfanylpropane	allyl propyl sulfide
152.15	C1=CC=C(C=C1)C(=O)C(O)O	2,2-dihydroxy-1-phenylethanone	1075-06-5
178.23	CCOC(=O)C(C)C1=CC=CC=C1	ethyl 2-phenylpropanoate	ethyl 2-phenylpropionate
166.22	CC(=C)C1CC2C(O2)(C(=O)C1)C	1-methyl-4-prop-1-en-2-yl-7-oxabicyclo[4.1.0]heptan-2-one	carvone epoxide
152.19	CCCOC1=NC(=CN=C1)C	2-methyl-6-propoxypyrazine	2-methyl-6-propoxypyrazine
207.27	CCCCCOC(=O)C1=CC=CC=C1N	pentyl 2-aminobenzoate	pentyl anthranilate
120.17	CC(C(=O)O)SC	2-methylsulfanylpropanoic acid	2-(methylthio)propanoic acid
162.25	CC1COC(O1)CCSC	4-methyl-2-(2-methylsulfanylethyl)-1,3-dioxolane	1,3-dioxolane, 4-methyl-2-[2-(methylthio)ethyl]-
212.33	C1CCCCCC(CCCCC1)OC=O	cyclododecyl formate	cyclododecyl formate
192.25	CC(C)C1=CC=C(C=C1)COC(=O)C	(4-propan-2-ylphenyl)methyl acetate	cuminyl acetate
206.27	CC1=NC=CN=C1SCC2=CC=CO2	2-(furan-2-ylmethylsulfanyl)-3-methylpyrazine	2-furfurylthio-3-methylpyrazine
206.27	CC1=CN=C(C=N1)SCC2=CC=CO2	2-(furan-2-ylmethylsulfanyl)-5-methylpyrazine	2-methyl-5-(furfurylthio)pyrazine
206.27	CC1=CN=CC(=N1)SCC2=CC=CO2	2-(furan-2-ylmethylsulfanyl)-6-methylpyrazine	2-methyl-6-(furfurylthio)pyrazine
160.28	CCCC1CCOC(S1)C	2-methyl-4-propyl-1,3-oxathiane	2-methyl-4-propyl-1,3-oxathiane
220.31	CC(C)C(=O)OC(C)(C)CC1=CC=CC=C1	(2-methyl-1-phenylpropan-2-yl) 2-methylpropanoate	59354-71-1
160.21	CCCCC(=O)OCC(C)O	2-hydroxypropyl pentanoate	59569-67-4
156.22	CC1(CCCC(C1=O)(C)O)C	2-hydroxy-2,6,6-trimethylcyclohexan-1-one	2,6,6-trimethyl-2-hydroxycyclohexanone
208.21	CC1COC(O1)C2=CC3=C(C=C2)OCO3	5-(4-methyl-1,3-dioxolan-2-yl)-1,3-benzodioxole	61683-99-6
160.21	CCCCCOC(=O)C(C)O	pentyl 2-hydroxypropanoate	amyl lactate
180.16	C1OC2=C(O1)C=C(C=C2)COC=O	1,3-benzodioxol-5-ylmethyl formate	85262-96-0
220.26	C1CCC(CC1)OC(=O)C2=CC=CC=C2O	cyclohexyl 2-hydroxybenzoate	cyclohexyl salicylate
256.42	CCCCCCCCCCCC(=O)OCC(C)C	2-methylpropyl dodecanoate	isobutyl laurate
230.39	CCCCCCCCCC(OCC)OCC	1,1-diethoxydecane	1,1-diethoxydecane
202.33	CCCCCCCC(OCC)OCC	1,1-diethoxyoctane	1,1-diethoxyoctane
179.22	CCOC(=O)C1=CC=CC=C1NC	ethyl 2-(methylamino)benzoate	ethyl 2-(methylamino)benzoate
146.18	CCC(C)(C(=O)OCC)O	ethyl 2-hydroxy-2-methylbutanoate	ethyl 2-hydroxy-2-methylbutanoate
220.35	CC1CC(C=C(C2C1CC(=C(C)C)C2)C)O	4,8-dimethyl-2-propan-2-ylidene-3,3a,4,5,6,8a-hexahydro-1H-azulen-6-ol	vetiverol
270.4	CC(OCCC1=CC=CC=C1)OCCC2=CC=CC=C2	2-[1-(2-phenylethoxy)ethoxy]ethylbenzene	1,1-bis(phenethyloxy)ethane
208.3	CC(=O)OCCC1=CCC2CC1C2(C)C	2-(6,6-dimethyl-2-bicyclo[3.1.1]hept-2-enyl)ethyl acetate	nopyl acetate
156.26	C[C@H](CCC=C(C)C)CCO	(3R)-3,7-dimethyloct-6-en-1-ol	d-citronellol
194.27	CC1=CC[C@H](C[C@H]1OC(=O)C)C(=C)C	[(1R,5R)-2-methyl-5-prop-1-en-2-ylcyclohex-2-en-1-yl] acetate	cis-carvyl acetate
158.24	CCCCC(CC)C(=O)OC	methyl 2-ethylhexanoate	methyl 2-ethylhexanoate
144.25	CCCCCCC(C)CO	2-methyloctan-1-ol	2-methyloctan-1-ol
200.32	CC(CCC=C(C)C)CC(OC)OC	8,8-dimethoxy-2,6-dimethyloct-2-ene	8,8-dimethoxy-2,6-dimethyloct-2-ene
114.19	CCCCC(C)C=O	2-methylhexanal	2-methylhexanal
126.15	CC1(CCC(=O)O1)C=C	5-ethenyl-5-methyloxolan-2-one	5-ethenyl-5-methyloxolan-2-one
194.27	CC(=O)OC1CC2CC(C1=C)C2(C)C	(6,6-dimethyl-2-methylidene-3-bicyclo[3.1.1]heptanyl) acetate	pinocarvyl acetate
204.35	CC1(CCC=C2C13CCC(C3)C2(C)C)C	2,2,7,7-tetramethyltricyclo[6.2.1.01,6]undec-5-ene	2h-2,4a-methanonaphthalene, 1,3,4,5,6,7-hexahydro-1,1,5,5-tetramethyl-, (2s)-
274.4	CC1CCC(C(C1)OC(=O)CC2=CC=CC=C2)C(C)C	(5-methyl-2-propan-2-ylcyclohexyl) 2-phenylacetate	2-isopropyl-5-methylcyclohexyl phenylacetate
196.29	CC1=CC(C(CC1)C(C)C)OC(=O)C	(3-methyl-6-propan-2-ylcyclohex-2-en-1-yl) acetate	1204-30-4
196.33	CC(CCCC(=O)C)CCC=C(C)C	6,10-dimethylundec-9-en-2-one	6,10-dimethylundec-9-en-2-one
170.25	CC(=CCCC(C)(C1CO1)O)C	6-methyl-2-(oxiran-2-yl)hept-5-en-2-ol	1365-19-1
170.29	CC1CCC(C(C1)OC)C(C)C	2-methoxy-4-methyl-1-propan-2-ylcyclohexane	1-menthyl methyl ether
152.23	CC1(C2CC1C(=C)C(C2)O)C	6,6-dimethyl-2-methylidenebicyclo[3.1.1]heptan-3-ol	pinocarveol
152.23	CC1=CC(C(CC1)C=O)(C)C	2,2,4-trimethylcyclohex-3-ene-1-carbaldehyde	pseudo-cyclocitral
184.27	CC1CCC(C(C1)OC=O)C(C)C	(5-methyl-2-propan-2-ylcyclohexyl) formate	menthyl formate
134.17	CC(C(C)(OC)OC)O	3,3-dimethoxybutan-2-ol	3,3-dimethoxybutan-2-ol
174.31	CCC(C)SC(=O)CC(C)C	S-butan-2-yl 3-methylbutanethioate	2432-91-9
144.21	CCC(C)COC(=O)CC	2-methylbutyl propanoate	2-methylbutyl propionate
158.24	CCC(C)C(=O)OCC(C)C	2-methylpropyl 2-methylbutanoate	iso-butyl-2-methylbutyrate
168.23	CCCCCCC1C=CC(=O)O1	2-hexyl-2H-furan-5-one	5-hexylfuran-2(5h)-one
154.25	CCC(=O)C(C)CC=C(C)C	4,7-dimethyloct-6-en-3-one	2550-11-0
114.19	CCCC(C)C(=O)C	3-methylhexan-2-one	3-methylhexan-2-one
194.27	CCOC(C)OCCC1=CC=CC=C1	2-(1-ethoxyethoxy)ethylbenzene	2556-10-7
186.29	CCCCCC(=O)OCC(C)CC	2-methylbutyl hexanoate	2-methylbutyl hexanoate
226.31	CCCCCC1C(CCC1=O)CC(=O)OC	methyl 2-(3-oxo-2-pentylcyclopentyl)acetate	methyl dihydrojasmonate
172.26	CCCCC(CC)C(=O)OCC	ethyl 2-ethylhexanoate	ethyl 2-ethylhexanoate
116.16	CC1C(OC(O1)C)C	2,4,5-trimethyl-1,3-dioxolane	2,4,5-trimethyl-1,3-dioxolane
128.17	CCC1CCCC(=O)O1	6-ethyloxan-2-one	6-ethyltetrahydro-2h-pyran-2-one
102.13	CC1COC(O1)C	2,4-dimethyl-1,3-dioxolane	2,4-dimethyl-1,3-dioxolane
220.31	CCCCCC(=O)OC(C)C1=CC=CC=C1	1-phenylethyl hexanoate	1-phenylethyl hexanoate
149.23	C[C@H](C1=CC=CC=C1)N(C)C	(1R)-N,N-dimethyl-1-phenylethanamine	19342-01-9
200.32	CCC(=O)OCCCCCCC(C)C	7-methyloctyl propanoate	isononyl propionate
208.34	CC1=CCCC(C1C(C)CCC=O)(C)C	4-(2,6,6-trimethylcyclohex-2-en-1-yl)pentanal	cyclohexenebutanal, alpha,2,2,6-tetramethyl-
138.17	CCOCC1=NC=CN=C1	2-(ethoxymethyl)pyrazine	pyrazine, 2-ethoxymethyl-
192.25	CCC(C)COC(=O)C1=CC=CC=C1	2-methylbutyl benzoate	2-methylbutyl benzoate
206.24	CCOC(=O)C1C(O1)C2=CC=C(C=C2)C	ethyl 3-(4-methylphenyl)oxirane-2-carboxylate	ethyl 3-p-tolyloxirane-2-carboxylate
118.2	CC(C(=O)C)SC	3-methylsulfanylbutan-2-one	3-methylthio-2-butanone
220.35	CC1CC(C=C2C1(CC(CC2)C(=C)C)C)O	4,4a-dimethyl-6-prop-1-en-2-yl-3,4,5,6,7,8-hexahydro-2H-naphthalen-2-ol	53643-07-5
198.3	CC(CCCC(C)(C)OC(=O)C)C=C	2,6-dimethyloct-7-en-2-yl acetate	2,6-dimethyloct-7-en-2-yl acetate
120.17	CC(C(=O)OC)S	methyl 2-sulfanylpropanoate	methyl 2-mercaptopropionate
256.42	CCCCCCCCCCOC(=O)CCCCC	decyl hexanoate	decyl hexanoate
216.36	CCCCCCCCCCC(OC)OC	1,1-dimethoxyundecane	undecanal dimethyl acetal
138.17	CCOC1=NC(=CN=C1)C	2-ethoxy-6-methylpyrazine	2-ethoxy-6-methylpyrazine
200.32	CCCCCCCCCOC(=O)CC	nonyl propanoate	nonyl propionate
244.41	CCCCCCCCCCC(OCC)OCC	1,1-diethoxyundecane	1,1-diethoxyundecane
258.44	CCCCCCCCCCCC(OCC)OCC	1,1-diethoxydodecane	1,1-diethoxydodecane
172.26	CCCCCCCCOCC=O	2-octoxyacetaldehyde	acetaldehyde, (octyloxy)-
169.29	CC1=C(SC(=N1)CC(C)C)C	4,5-dimethyl-2-(2-methylpropyl)-1,3-thiazole	2-isobutyl-4,5-dimethylthiazole
139.19	CCCC1=NC(=C(O1)C)C	4,5-dimethyl-2-propyl-1,3-oxazole	4,5-dimethyl-2-propyloxazole
150.18	CC1=CN=C(C(=N1)C)C(=O)C	1-(3,5-dimethylpyrazin-2-yl)ethanone	2-acetyl-3,5-dimethylpyrazine
166.22	CCOCC1=CC=CC=C1OC	1-(ethoxymethyl)-2-methoxybenzene	o-(ethoxymethyl)anisole
192.3	CC1=C(C(CCC1=O)(C)C)CCC=C	3-but-3-enyl-2,4,4-trimethylcyclohex-2-en-1-one	5,8-megastigmadienone-4
190.28	CCC1=CC=C(C=C1)CC(C)(C)C=O	3-(4-ethylphenyl)-2,2-dimethylpropanal	3-(4-ethylphenyl)-2,2-dimethylpropanal
206.28	CC(C)(C)C(=O)OCCC1=CC=CC=C1	2-phenylethyl 2,2-dimethylpropanoate	2-phenylethyl pivalate
206.28	CCC(=O)OC(C)(C)CC1=CC=CC=C1	(2-methyl-1-phenylpropan-2-yl) propanoate	benzylisopropyl propionate
196.2	CCCC(=O)OC1=C(OC=CC1=O)C	(2-methyl-4-oxopyran-3-yl) butanoate	maltyl butyrate
216.36	CCOC(CCCCCC(C)C)OCC	1,1-diethoxy-7-methyloctane	isononane, 1,1-diethoxy-
168.26	CC(C)C1=NC=CN=C1SC	2-methylsulfanyl-3-propan-2-ylpyrazine	67952-59-4
150.3	CC(C)(C=O)SSC	2-methyl-2-(methyldisulfanyl)propanal	2-(methyldithio)isobutyraldehyde
138.17	CCC1=CN=C(C=N1)OC	2-ethyl-5-methoxypyrazine	2-ethyl-5-methoxypyrazine
290.42	CC(C)CCOC(=O)CC(C(=O)OCCC(C)C)S	bis(3-methylbutyl) 2-sulfanylbutanedioate	diisopentyl thiomalate
172.26	CC(CCOC=O)CC(C)(C)C	3,5,5-trimethylhexyl formate	3,5,5-trimethylhexyl formate
186.25	CC(C)CCOCC(=O)OCC=C	prop-2-enyl 2-(3-methylbutoxy)acetate	allyl (3-methylbutoxy)acetate
186.25	CCC(C)COCC(=O)OCC=C	prop-2-enyl 2-(2-methylbutoxy)acetate	allyl (2-methylbutoxy)acetate
184.27	CCCCCCC1C(CC(=O)O1)C	5-hexyl-4-methyloxolan-2-one	5-hexyl-4-methyldihydrofuran-2(3h)-one
186.29	CC(=CCC(C)(C)C(OC)OC)C	6,6-dimethoxy-2,5,5-trimethylhex-2-ene	6,6-dimethoxy-2,5,5-trimethylhex-2-ene
258.44	CCCCCCCCCC(C)C(OCC)OCC	1,1-diethoxy-2-methylundecane	1,1-diethoxy-2-methylundecane
388.5	CC(CCCC(C)(C)O)CC(N1C=CC2=CC=CC=C21)N3C=CC4=CC=CC=C43	8,8-di(indol-1-yl)-2,6-dimethyloctan-2-ol	67801-36-9
184.27	CC1CC(CC(C1)(C)C)OC(=O)C	(3,3,5-trimethylcyclohexyl) acetate	3,3,5-trimethylcyclohexyl acetate
182.3	CCC1(C(C2CCC1(C2)C)(C)C)O	2-ethyl-1,3,3-trimethylbicyclo[2.2.1]heptan-2-ol	2-ethylfenchol
172.26	CCCCCOC(=O)C(C)CC	pentyl 2-methylbutanoate	amyl-2-methylbutyrate
246.4	CC1CCC2C13CC(C2(C)C)C(=C(C3)C(=O)C)C	1-(2,6,6,8-tetramethyl-9-tricyclo[5.3.1.01,5]undec-8-enyl)ethanone	68039-35-0
204.35	CC1CCC(CC2=C1CCC2C)C(=C)C	1,4-dimethyl-7-prop-1-en-2-yl-1,2,3,4,5,6,7,8-octahydroazulene	alpha-guajene
134.2	CC(CS)C(=O)OC	methyl 2-methyl-3-sulfanylpropanoate	methyl 2-methyl-3-sulfanylpropanoate
206.28	CC1CC(OC(O1)C)(C)C2=CC=CC=C2	2,4,6-trimethyl-4-phenyl-1,3-dioxane	2,4,6-trimethyl-4-phenyl-1,3-dioxane
152.23	CC1=CC(=O)[C@H](CC1)C(C)C	(6R)-3-methyl-6-propan-2-ylcyclohex-2-en-1-one	l-piperitone
174.28	CCCCCCOC(C)OCC	1-(1-ethoxyethoxy)hexane	1-(1-ethoxyethoxy)hexane
264.4	CC(=C)C1C(C(CCC1(C)C=C)COC(=O)C)(C)C	(4-ethenyl-2,2,4-trimethyl-3-prop-1-en-2-ylcyclohexyl)methyl acetate	60031-93-8
115.2	CC1N=C(CS1)C	2,4-dimethyl-2,5-dihydro-1,3-thiazole	2,4-dimethyl-3-thiazoline
[truncated: 1,523 more rows]
