# Supplementary material for: Graph Neural Networks vs. Traditional QSAR: A Comprehensive Comparison for Multi-Label Molecular Odor Prediction
Source: Molecules. 2025 Nov 30;30(23):4605. doi: 10.3390/molecules30234605 (PMC12693603; doi:10.3390/molecules30234605)
Supplement: Supplementary file 1 [file molecules-30-04605-s001.zip › supplementary_material/experiments/gat_goodscent/config/best_config.json]

{
  "model": {
    "hidden_channels_list": [
      64,
      64,
      64
    ],
    "heads_list": [
      4,
      4,
      1
    ],
    "dropout": 0.3,
    "normalization_type": "batchnorm",
    "num_classes": 6
  },
  "training": {
    "batch_size": 64,
    "loss_function_type": "focal_loss",
    "focal_alpha": 0.25,
    "focal_gamma": 2.0,
    "optimizer": {
      "name": "Adam",
      "lr": 0.001,
      "weight_decay": 0
    },
    "early_stopping": {
      "patience": 20,
      "min_delta": 0.0005
    },
    "scheduler": {
      "mode": "min",
      "factor": 0.1,
      "patience": 10,
      "min_lr": 1e-06
    },
    "epochs": 150
  },
  "metrics": {
    "best_val_loss": 0.043647987525100296,
    "test_loss": 0.04453293400398199,
    "test_roc_auc_macro": 0.7514761581524567,
    "test_pr_auc_macro": 0.5008817839826866
  },
  "model_path": "experiments/gat_grid_search/gat_grid_search_20250605_120059/models/gat_loss_focal_loss_hc.64.64.64_heads.4.4.1_drop0.30_norm.batchnorm_optAdam_lr0.001_wd0_bs64_alpha0.25_gamma2.0_val0.0436.pt"
}
