# Supplementary material for: Graph Neural Networks vs. Traditional QSAR: A Comprehensive Comparison for Multi-Label Molecular Odor Prediction
Source: Molecules. 2025 Nov 30;30(23):4605. doi: 10.3390/molecules30234605 (PMC12693603; doi:10.3390/molecules30234605)
Supplement: Supplementary file 1 [file molecules-30-04605-s001.zip › supplementary_material/experiments/gat_goodscent/config/grid_search_config.yaml]

data:
  split_dir_name: splits_atom25_bond6
experiment:
  device: cuda
  name_format: gat_grid_search_{timestamp}
  results_dir: experiments/gat_grid_search
  seed: 42
model:
  gat_use_edge_attr:
  - false
  param_grid:
    batch_size:
    - 32
    - 64
    focal_alpha:
    - 0.25
    - 0.5
    focal_gamma:
    - 1.0
    - 2.0
    gat_dropout_list:
    - - 0.3
    - - 0.5
    gat_layer_options:
    - heads:
      - 4
      hidden_channels:
      - 64
    - heads:
      - 8
      hidden_channels:
      - 128
    - heads:
      - 4
      - 1
      hidden_channels:
      - 64
      - 128
    - heads:
      - 8
      - 1
      hidden_channels:
      - 128
      - 256
    - heads:
      - 4
      - 4
      - 1
      hidden_channels:
      - 64
      - 64
      - 64
    loss_function_type:
    - weighted_bce
    - focal_loss
    lr:
    - 0.001
    - 0.0005
    normalization_type:
    - none
    - batchnorm
    - layernorm
    optimizer_name:
    - Adam
    weight_decay:
    - 0
    - 1.0e-05
  type_prefix: gat_v1
training:
  early_stopping:
    min_delta: 0.0005
    patience: 20
  epochs: 150
  scheduler:
    factor: 0.1
    min_lr: 1.0e-06
    mode: min
    patience: 10
