# Supplementary material for: Graph Neural Networks vs. Traditional QSAR: A Comprehensive Comparison for Multi-Label Molecular Odor Prediction
Source: Molecules. 2025 Nov 30;30(23):4605. doi: 10.3390/molecules30234605 (PMC12693603; doi:10.3390/molecules30234605)
Supplement: Supplementary file 1 [file molecules-30-04605-s001.zip › supplementary_material/experiments/gcn_goodscent/config/best_config.json]

{
  "config_id": 636,
  "hidden_channels": "[64, 64, 64, 64]",
  "dropout": 0.3,
  "optimizer": "AdamW",
  "learning_rate": 0.001,
  "weight_decay": 0.001,
  "batch_size": 16,
  "val_loss": 0.42566658189331275,
  "test_loss": 0.4508217409037162,
  "test_roc_auc": 0.7559625672355422,
  "test_pr_auc": 0.5039730234722285,
  "model_path": "experiments/gcn_experiments/grid_search_20250606_091151/models/gcn_h64_64_64_64_d0.3_oAdamW_lr0.001_wd0.001_b16_val0.4257.pt"
}
