# Supplementary material for: Graph Neural Networks vs. Traditional QSAR: A Comprehensive Comparison for Multi-Label Molecular Odor Prediction
Source: Molecules. 2025 Nov 30;30(23):4605. doi: 10.3390/molecules30234605 (PMC12693603; doi:10.3390/molecules30234605)
Supplement: Supplementary file 1 [file molecules-30-04605-s001.zip › supplementary_material/experiments/gcn_goodscent/config/grid_search_config.yaml]

evaluation:
  metrics:
  - val_loss
  - val_roc_auc
  - val_pr_auc
  primary_metric: val_loss
experiment:
  n_jobs: 1
  name_format: gcn_grid_search_{timestamp}
  results_dir: experiments/gcn_experiments
  save_all_checkpoints: false
  seed: 42
  visualize_all: false
model:
  dropout_rates:
  - 0.3
  - 0.4
  - 0.5
  - 0.6
  layer_configs:
  - - 64
    - 64
    - 64
  - - 32
    - 64
    - 128
  - - 128
    - 64
    - 32
  - - 64
    - 64
    - 64
    - 64
  - - 64
    - 64
training:
  batch_sizes:
  - 16
  - 32
  - 64
  early_stopping:
    min_delta: 0.0001
    patience: 15
  optimizers:
  - lr_list:
    - 0.001
    - 0.0005
    - 0.0001
    name: Adam
    weight_decay_list:
    - 0.0001
    - 5.0e-05
    - 1.0e-05
  - lr_list:
    - 0.001
    - 0.0005
    - 0.0001
    name: AdamW
    weight_decay_list:
    - 0.01
    - 0.001
    - 0.0001
  scheduler:
    factor: 0.5
    min_lr: 1e-6
    mode: min
    name: ReduceLROnPlateau
    patience: 5
