# Supplementary material for: Graph Neural Networks vs. Traditional QSAR: A Comprehensive Comparison for Multi-Label Molecular Odor Prediction
Source: Molecules. 2025 Nov 30;30(23):4605. doi: 10.3390/molecules30234605 (PMC12693603; doi:10.3390/molecules30234605)
Supplement: Supplementary file 1 [file molecules-30-04605-s001.zip › supplementary_material/experiments/gcn_leffingwell/config/best_config.json]

{
  "config_id": 74,
  "hidden_channels": "[32, 64, 128]",
  "dropout": 0.3,
  "optimizer": "Adam",
  "learning_rate": 0.001,
  "weight_decay": 5e-05,
  "batch_size": 64,
  "val_loss": 0.36108456245550874,
  "test_loss": 0.36629417348415294,
  "test_roc_auc": 0.820850993090974,
  "test_pr_auc": 0.5848671785104803,
  "model_path": "experiments/gcn_experiments/gcn_grid_search_20251115_100142/models/gcn_h32_64_128_d0.3_oAdam_lr0.001_wd5e-05_b64_val0.3611.pt"
}
