# Supplementary material for: Graph Neural Networks vs. Traditional QSAR: A Comprehensive Comparison for Multi-Label Molecular Odor Prediction
Source: Molecules. 2025 Nov 30;30(23):4605. doi: 10.3390/molecules30234605 (PMC12693603; doi:10.3390/molecules30234605)
Supplement: Supplementary file 1 [file molecules-30-04605-s001.zip › supplementary_material/experiments/nnconv_leffingwell/config/best_config.json]

{
    "model": {
        "hidden_channels": [
            128,
            128
        ],
        "dropout": 0.3,
        "edge_nn_hidden_dim": 64,
        "num_classes": 6
    },
    "training": {
        "batch_size": 32,
        "loss_function_type": "focal_loss",
        "focal_alpha": 0.25,
        "focal_gamma": 2.0,
        "optimizer": {
            "name": "Adam",
            "lr": 0.001,
            "weight_decay": 1e-05
        },
        "early_stopping": {
            "patience": 15,
            "min_delta": 0.001
        },
        "scheduler": {
            "mode": "min",
            "factor": 0.1,
            "patience": 10,
            "min_lr": 1e-06
        },
        "epochs": 100
    },
    "test_loss": 0.19698827651375575,
    "best_val_loss": 0.1960519589219533,
    "test_roc_auc_macro": 0.7880334071777693,
    "test_pr_auc_macro": 0.5387043426954253,
    "model_path": "experiments/nnconv_experiments/nnconv_grid_search_20251116_154742/models/nnconv_loss_focal_loss_hc128_128_drop0.3_edge64_optAdam_lr0.001_wd1e-05_bs32_alpha0.25_gamma2.0_val0.1961.pt"
}
