# Supplementary material for: Graph Neural Networks vs. Traditional QSAR: A Comprehensive Comparison for Multi-Label Molecular Odor Prediction
Source: Molecules. 2025 Nov 30;30(23):4605. doi: 10.3390/molecules30234605 (PMC12693603; doi:10.3390/molecules30234605)
Supplement: Supplementary file 1 [file molecules-30-04605-s001.zip › supplementary_material/models/baseline_models.py]

import numpy as np
import pandas as pd
from sklearn.ensemble import RandomForestClassifier, GradientBoostingClassifier
from sklearn.svm import SVC
from sklearn.neural_network import MLPClassifier
from sklearn.metrics import accuracy_score, precision_score, recall_score, f1_score, roc_auc_score, average_precision_score
from sklearn.model_selection import GridSearchCV, train_test_split
import joblib
import logging
from pathlib import Path
import lightgbm as lgb
import xgboost as xgb
from sklearn.utils.class_weight import compute_class_weight
from src.data.feature_processing import process_features_strategy_b


logging.basicConfig(level=logging.INFO)
logger = logging.getLogger(__name__)

class BaselineModels:
    def __init__(self, model_type, feature_strategy):
        """
        Initialize the baseline model
        
        Parameters:
            model_type (str): optional, 'rf', 'svm', 'gbdt', 'mlp', 'lgb', 'xgb'
            feature_strategy (str): optional, 'A', 'B', 'C'
        """
        self.model_type = model_type
        self.feature_strategy = feature_strategy
        self.model = None
        self.best_params = None
        
        self.param_grids = {
            'rf': {
                'n_estimators': [100, 200, 300],
                'max_depth': [10, 20, 30, None],
                'min_samples_split': [2, 5, 10],
                'min_samples_leaf': [1, 2, 4]
            },
            'svm': {
                'C': [0.1, 1, 10],
                'kernel': ['rbf', 'linear'],
                'gamma': ['scale', 'auto', 0.1, 0.01]
            },
            'gbdt': {
                'n_estimators': [100, 200, 300],
                'learning_rate': [0.01, 0.1, 0.2],
                'max_depth': [3, 5, 7],
                'min_samples_split': [2, 5, 10]
            },
            'mlp': {
                'hidden_layer_sizes': [(50,), (100,), (50, 50)],
                'activation': ['relu', 'tanh'],
                'alpha': [0.0001, 0.001, 0.01],
                'learning_rate_init': [0.001, 0.01, 0.1]
            },
            'lgb': {
                'n_estimators': [100, 200, 300],
                'learning_rate': [0.01, 0.1, 0.2],
                'max_depth': [3, 5, 7],
                'num_leaves': [31, 63, 127],
                'min_child_samples': [20, 50, 100],
                'subsample': [0.6, 0.8, 1.0],
                'colsample_bytree': [0.6, 0.8, 1.0]
            },
            'xgb': {
                'n_estimators': [100, 200, 300],
                'learning_rate': [0.01, 0.1, 0.2],
                'max_depth': [3, 5, 7],
                'min_child_weight': [1, 3, 5],
                'subsample': [0.6, 0.8, 1.0],
                'colsample_bytree': [0.6, 0.8, 1.0],
                'gamma': [0, 0.1, 0.2]
            }
        }
        
        # Initialize the model
        self._init_model()
    
    def _init_model(self):
        """Initialize the corresponding model according to the model type"""
        if self.model_type == 'rf':
            self.model = RandomForestClassifier(random_state=42)
        elif self.model_type == 'svm':
            self.model = SVC(probability=True, random_state=42)
        elif self.model_type == 'gbdt':
            self.model = GradientBoostingClassifier(random_state=42)
        elif self.model_type == 'mlp':
            self.model = MLPClassifier(random_state=42, max_iter=1000)
        elif self.model_type == 'lgb':
            self.model = lgb.LGBMClassifier(random_state=42, verbose=-1)
        elif self.model_type == 'xgb':
            self.model = xgb.XGBClassifier(random_state=42, use_label_encoder=False, eval_metric='logloss')
        else:
            raise ValueError(f"Unsupported model type: {self.model_type}")
    
    def _get_lgb_params(self):
        """Obtain LightGBM model parameters"""
        return {
            'objective': 'binary',
            'metric': 'binary_logloss',
            'boosting_type': 'gbdt',
            'num_leaves': 31,
            'learning_rate': 0.01,
            'feature_fraction': 0.9,
            'bagging_fraction': 0.8,
            'bagging_freq': 5,
            'verbose': -1,
            'is_unbalance': True,
            'class_weight': 'balanced',
            'min_child_samples': 20,
            'min_child_weight': 0.001,
            'min_split_gain': 0.0,
            'reg_alpha': 0.0,
            'reg_lambda': 0.0,
            'random_state': 42
        }

    def _get_lgb_param_grid(self):
        """Get the LightGBM parameter grid"""
        return {
            'n_estimators': [100, 200, 300],
            'max_depth': [3, 5, 7],
            'num_leaves': [31, 63, 127],
            'learning_rate': [0.01, 0.05, 0.1],
            'subsample': [0.6, 0.8, 1.0],
            'colsample_bytree': [0.6, 0.8, 1.0],
            'min_child_samples': [10, 20, 30],
            'reg_alpha': [0, 0.1, 0.5],
            'reg_lambda': [0, 0.1, 0.5]
        }

    def train(self, X_train, y_train, X_val=None, y_val=None):
        """Train model"""
        X_train_selected = X_train
        X_val_selected = X_val

        if self.model_type == 'lgb':
            class_weights = compute_class_weight(
                class_weight='balanced',
                classes=np.unique(y_train),
                y=y_train
            )
            class_weight_dict = dict(zip(np.unique(y_train), class_weights))
            
            params = self._get_lgb_params()
            params['class_weight'] = class_weight_dict
            
            self.model = lgb.LGBMClassifier(**params)
            
            # grid search
            param_grid = self._get_lgb_param_grid()
            grid_search = GridSearchCV(
                self.model,
                param_grid,
                cv=5,
                scoring='f1',
                n_jobs=-1
            )
            
            # train
            grid_search.fit(X_train_selected, y_train)
            
            best_model = lgb.LGBMClassifier(
                **grid_search.best_params_,
                callbacks=[lgb.early_stopping(stopping_rounds=50)]
            )
            best_model.fit(
                X_train_selected, y_train,
                eval_set=[(X_val_selected, y_val)],
                eval_metric='binary_logloss'
            )
            
            self.model = best_model
            
            # record
            self.best_params = grid_search.best_params_
            logger.info(f"Best param: {self.best_params}")
            
            # validate
            if X_val_selected is not None and y_val is not None:
                y_val_pred = self.model.predict(X_val_selected)
                f1 = f1_score(y_val, y_val_pred)
                logger.info(f"validate F1-score: {f1:.4f}")
        else:
            logger.info(f"Start training: {self.model_type}  (feature_strategy: {self.feature_strategy})")
            
            grid_search = GridSearchCV(
                self.model,
                self.param_grids[self.model_type],
                cv=5,
                scoring='f1',
                n_jobs=-1,
                verbose=1
            )
            
            grid_search.fit(X_train_selected, y_train)
            
            # save
            self.best_params = grid_search.best_params_
            self.model = grid_search.best_estimator_
            
            logger.info(f"Best param: {self.best_params}")
            
            # validate
            if X_val_selected is not None and y_val is not None:
                val_pred = self.model.predict(X_val_selected)
                val_score = f1_score(y_val, val_pred)
                logger.info(f"validate F1-score: {val_score:.4f}")
    
    def evaluate(self, X_test, y_test):
        """
        Evaluate the model performance on the test set
        
        Params:
            X_test: Test features
            y_test: Test labels
            
        Return:
            dict: A dictionary containing various evaluation metrics
        """
        logger.info(f"Evaluate: {self.model_type} ,  (feature strategy: {self.feature_strategy})")
        
        X_test_selected = X_test
        
        # Prediction
        y_pred = self.model.predict(X_test_selected)
        y_pred_proba = self.model.predict_proba(X_test_selected)[:, 1]
        
        # Metrics
        metrics = {
            'accuracy': accuracy_score(y_test, y_pred),
            'precision': precision_score(y_test, y_pred),
            'recall': recall_score(y_test, y_pred),
            'f1': f1_score(y_test, y_pred),
            'roc_auc': roc_auc_score(y_test, y_pred_proba),
            'pr_auc': average_precision_score(y_test, y_pred_proba)
        }
        
        # Print
        for metric_name, value in metrics.items():
            logger.info(f"{metric_name}: {value:.4f}")
        
        return metrics
    
    def save_model(self, save_dir):
        """
        Save models and params
        
        Params:
            save_dir (str): save dir
        """
        save_path = Path(save_dir)
        save_path.mkdir(parents=True, exist_ok=True)
        
        # Save model
        model_path = save_path / f"{self.model_type}_strategy{self.feature_strategy}.joblib"
        joblib.dump(self.model, model_path)
        
        # Save best params
        params_path = save_path / f"{self.model_type}_strategy{self.feature_strategy}_params.json"
        pd.Series(self.best_params).to_json(params_path)
        
        logger.info(f"Model and params are save at {save_path}")

def main():
    model_types = ['rf', 'svm', 'gbdt', 'mlp', 'lgb', 'xgb']
    feature_strategies = ['A', 'B', 'C']
    
    results = {}
    
    for model_type in model_types:
        for strategy in feature_strategies:
            try:
                model = BaselineModels(model_type, strategy)
            except Exception as e:
                logger.error(f"Train {model_type} model,  (feature_strategy is {strategy}), error: {str(e)}")


if __name__ == "__main__":
    main() 
