# Supplementary material for: Graph Neural Networks vs. Traditional QSAR: A Comprehensive Comparison for Multi-Label Molecular Odor Prediction
Source: Molecules. 2025 Nov 30;30(23):4605. doi: 10.3390/molecules30234605 (PMC12693603; doi:10.3390/molecules30234605)
Supplement: Supplementary file 1 [file molecules-30-04605-s001.zip › supplementary_material/models/gat_model.py]

import torch
import torch.nn as nn # Added for nn.ModuleList
import torch.nn.functional as F
from torch_geometric.nn import GATConv, global_mean_pool

class GATNet(torch.nn.Module):
    def __init__(self, num_node_features, num_classes, hidden_channels_list, heads_list, dropout=0.5, use_edge_attr=False, normalization_type="none"):
        super(GATNet, self).__init__()
        
        if not hidden_channels_list:
            raise ValueError("hidden_channels_list cannot be empty")
        if not heads_list or len(heads_list) != len(hidden_channels_list):
            raise ValueError("heads_list must exist and have the same length as hidden_channels_list")
        if normalization_type not in ["none", "batchnorm", "layernorm"]:
            raise ValueError(f"Unsupported normalization_type: {normalization_type}. Must be 'none', 'batchnorm', or 'layernorm'.")

        self.use_edge_attr = use_edge_attr 
        self.dropout_rate = dropout
        self.normalization_type = normalization_type
        
        self.conv_layers = nn.ModuleList()
        self.norm_layers = nn.ModuleList() # For normalization layers
        
        in_channels = num_node_features
        # Create GAT layers and corresponding normalization layers
        for i in range(len(hidden_channels_list)):
            out_channels_gat = hidden_channels_list[i] # Output channels for the GATConv layer itself
            heads = heads_list[i]
            is_last_layer = (i == len(hidden_channels_list) - 1)
            concat_output = not is_last_layer
            
            self.conv_layers.append(
                GATConv(in_channels, 
                        out_channels_gat, 
                        heads=heads, 
                        dropout=dropout, 
                        concat=concat_output,
                        add_self_loops=True) 
            )
            
            # Determine the number of output channels after GATConv (and potential head concatenation)
            if concat_output:
                current_layer_out_dim = out_channels_gat * heads
            else:
                current_layer_out_dim = out_channels_gat

            # Add normalization layer based on type
            if self.normalization_type == "batchnorm":
                self.norm_layers.append(nn.BatchNorm1d(current_layer_out_dim))
            elif self.normalization_type == "layernorm":
                self.norm_layers.append(nn.LayerNorm(current_layer_out_dim))
            else: # "none"
                self.norm_layers.append(nn.Identity())
            
            # Update in_channels for the next layer
            in_channels = current_layer_out_dim

        # Output linear layer
        self.out = torch.nn.Linear(in_channels, num_classes)

    def _process_layers(self, x, edge_index, edge_attr=None):
        for i, conv_layer in enumerate(self.conv_layers):
            if i > 0:
                 x = F.dropout(x, p=self.dropout_rate, training=self.training)
            
            x = conv_layer(x, edge_index) 
            x = F.elu(x)
            x = self.norm_layers[i](x) # Apply normalization
        return x

    def forward(self, x, edge_index, batch, edge_attr=None):
        x = self._process_layers(x, edge_index, edge_attr)
        
        # Apply global mean pooling
        x_pooled = global_mean_pool(x, batch)
        
        # Apply final dropout before the linear classification layer
        x_dropped_pooled = F.dropout(x_pooled, p=self.dropout_rate, training=self.training)
        
        # Apply the output linear layer
        output_logits = self.out(x_dropped_pooled)
        
        return output_logits

    def get_embedding(self, x, edge_index, batch, edge_attr=None):
        """
        Gets the graph embedding after GAT layers and pooling, before the final classification head.
        """
        x = self._process_layers(x, edge_index, edge_attr)
        
        # Apply global mean pooling
        embedding = global_mean_pool(x, batch)
        # Return the embedding after pooling, before the final dropout and linear layer
        return embedding
    
    def get_attention_weights(self, x, edge_index, batch, edge_attr=None):
        """
        Obtain attention weights
        
        Args:
            x: node features
            edge_index: edge indices
            batch: batch indices
            edge_attr: edge attributes (optional)
        
        Returns:
            attention_weights_list: List of attention weights for each layer
                [(edge_index, attention_weights), ...]
        """
        attention_weights_list = []
        current_x = x
        
        for i, conv_layer in enumerate(self.conv_layers):
            try:
                x_out, (edge_index_att, attention) = conv_layer(
                    current_x, edge_index, return_attention_weights=True
                )
                attention_weights_list.append((edge_index_att, attention))
                current_x = x_out
            except Exception as e:
                print(f"Warning: Could not extract attention weights from layer {i}: {e}")
                attention_weights_list.append((edge_index, None))
                current_x = conv_layer(current_x, edge_index)
            
            current_x = F.elu(current_x)
            current_x = self.norm_layers[i](current_x)
        
        return attention_weights_list


def create_gat_model(num_node_features, num_classes, hidden_channels_list=[64], heads_list=[8], dropout_list=[0.5], use_edge_attr=False, normalization_type="none"):
    """
    Helper function to create a GATNet model.

    Args:
        num_node_features (int): Number of input node features.
        num_classes (int): Number of output classes.
        hidden_channels_list (list of int): List of hidden channels for each GAT layer.
        heads_list (list of int): List of attention heads for each GAT layer. Must be same length as hidden_channels_list.
        dropout_list (list of float): List of dropout rates. The first element is used for inter-layer dropout 
                                      and GATConv's internal attention dropout.
        use_edge_attr (bool): If edge attributes should be considered (for future GATv2Conv).
        normalization_type (str): Type of normalization to use ('none', 'batchnorm', 'layernorm').
    """
    if not hidden_channels_list:
        raise ValueError("hidden_channels_list cannot be empty")
    if not heads_list or len(heads_list) != len(hidden_channels_list):
        raise ValueError("heads_list must exist and have the same length as hidden_channels_list")
    if not dropout_list:
        dropout_val = 0.5 
    else:
        dropout_val = dropout_list[0]

    model = GATNet(
        num_node_features=num_node_features,
        num_classes=num_classes,
        hidden_channels_list=hidden_channels_list,
        heads_list=heads_list,
        dropout=dropout_val,
        use_edge_attr=use_edge_attr,
        normalization_type=normalization_type
    )
    return model
