# Supplementary material for: Graph Neural Networks vs. Traditional QSAR: A Comprehensive Comparison for Multi-Label Molecular Odor Prediction
Source: Molecules. 2025 Nov 30;30(23):4605. doi: 10.3390/molecules30234605 (PMC12693603; doi:10.3390/molecules30234605)
Supplement: Supplementary file 1 [file molecules-30-04605-s001.zip › supplementary_material/models/gcn_model.py]

import torch
import torch.nn as nn
import torch.nn.functional as F
from torch_geometric.nn import GCNConv, global_mean_pool

class GCNNet(torch.nn.Module):
    """
    可配置层数的图卷积神经网络模型
    
    参数：
        num_node_features (int): 输入节点特征的维度
        hidden_channels (list[int]): 每层隐藏层的通道数列表
        num_classes (int): 输出类别数（气味标签数量）
        dropout (float): Dropout比率
    """
    
    def __init__(self, num_node_features, hidden_channels, num_classes=6, dropout=0.5):
        super(GCNNet, self).__init__()
        
        if isinstance(hidden_channels, int):
            hidden_channels = [hidden_channels]
        
        self.conv_layers = nn.ModuleList()
        self.bn_layers = nn.ModuleList()
        
        self.conv_layers.append(GCNConv(num_node_features, hidden_channels[0]))
        self.bn_layers.append(nn.BatchNorm1d(hidden_channels[0]))
        for i in range(len(hidden_channels) - 1):
            self.conv_layers.append(
                GCNConv(hidden_channels[i], hidden_channels[i + 1])
            )
            self.bn_layers.append(
                nn.BatchNorm1d(hidden_channels[i + 1])
            )
        
        # Dropout layer
        self.dropout = nn.Dropout(dropout)
        
        # output layer
        self.classifier = nn.Sequential(
            nn.Linear(hidden_channels[-1], hidden_channels[-1]),
            nn.ReLU(),
            nn.Dropout(dropout),
            nn.Linear(hidden_channels[-1], num_classes),
            nn.Sigmoid()
        )
    
    def get_embedding(self, x, edge_index, batch):
        """
        Get embedding
        
        Params:
            x: Node feature matrix
            edge_index: Edge index
            batch: Batch processing index
            
        Return：
            embedding
        """
        for conv, bn in zip(self.conv_layers, self.bn_layers):
            x = conv(x, edge_index)
            x = bn(x)
            x = F.relu(x)
            x = self.dropout(x)
        
        x = global_mean_pool(x, batch)
        
        embedding = self.classifier[:-1](x)
        
        return embedding
    
        
    def forward(self, x, edge_index, batch):
        for conv, bn in zip(self.conv_layers, self.bn_layers):
            x = conv(x, edge_index)
            x = bn(x)
            x = F.relu(x)
            x = self.dropout(x)
        
        x = global_mean_pool(x, batch)
        
        out = self.classifier(x)
        
        return out
    

def create_gcn_model(num_node_features, hidden_channels=[128, 128, 128], num_classes=6, dropout=0.5):
    """
    A factory function for creating GCN models
    
    Parames:
        num_node_features (int): The dimension of the input node features
        hidden_channels (list[int]): The list of channel numbers for each hidden layer; the length of the list determines the number of layers
        num_classes (int): The number of output categories (number of odor labels)
        dropout (float): Dropout rate
        
    Return:
        model: the initialized GCN model
    """
    model = GCNNet(
        num_node_features=num_node_features,
        hidden_channels=hidden_channels,
        num_classes=num_classes,
        dropout=dropout
    )
    return model 
