# Supplementary material for: Graph Neural Networks vs. Traditional QSAR: A Comprehensive Comparison for Multi-Label Molecular Odor Prediction
Source: Molecules. 2025 Nov 30;30(23):4605. doi: 10.3390/molecules30234605 (PMC12693603; doi:10.3390/molecules30234605)
Supplement: Supplementary file 1 [file molecules-30-04605-s001.zip › supplementary_material/models/nnconv_model.py]

import torch
import torch.nn as nn
import torch.nn.functional as F
from torch_geometric.nn import NNConv, global_mean_pool

class NNConvNet(torch.nn.Module):
    """
    NNConv Graph Neural Network Model with Configurable Layers

    Parameters:
        num_node_features (int): The dimension of input node features
        num_edge_features (int): The dimension of input edge features
        hidden_channels (list[int]): A list of the number of channels for each hidden layer
        num_classes (int): The number of output classes (number of odor labels)
        dropout (float): Dropout rate
        edge_nn_hidden_dim (int): The hidden dimension of the MLP that processes edge features in NNConv
    """
    
    def __init__(self, num_node_features, num_edge_features, hidden_channels, num_classes=6, dropout=0.5, edge_nn_hidden_dim=32):
        super(NNConvNet, self).__init__()
        
        if isinstance(hidden_channels, int):
            hidden_channels = [hidden_channels]
            
        self.conv_layers = nn.ModuleList()
        self.bn_layers = nn.ModuleList()
        
        # Input layer
        current_in_channels = num_node_features
        edge_mlp = nn.Sequential(
            nn.Linear(num_edge_features, edge_nn_hidden_dim),
            nn.ReLU(),
            nn.Linear(edge_nn_hidden_dim, current_in_channels * hidden_channels[0])
        )
        self.conv_layers.append(NNConv(current_in_channels, hidden_channels[0], edge_mlp, aggr='mean'))
        self.bn_layers.append(nn.BatchNorm1d(hidden_channels[0]))
        current_in_channels = hidden_channels[0]
        
        # Hidden layer
        for i in range(len(hidden_channels) - 1):
            out_dim = hidden_channels[i+1]
            edge_mlp = nn.Sequential(
                nn.Linear(num_edge_features, edge_nn_hidden_dim),
                nn.ReLU(),
                nn.Linear(edge_nn_hidden_dim, current_in_channels * out_dim)
            )
            self.conv_layers.append(NNConv(current_in_channels, out_dim, edge_mlp, aggr='mean'))
            self.bn_layers.append(nn.BatchNorm1d(out_dim))
            current_in_channels = out_dim
            
        self.dropout = nn.Dropout(dropout)
        
        # Classifier
        self.classifier = nn.Sequential(
            nn.Linear(hidden_channels[-1], hidden_channels[-1]),
            nn.ReLU(),
            nn.Dropout(dropout),
            nn.Linear(hidden_channels[-1], num_classes),
            nn.Sigmoid()
        )

    def get_embedding(self, x, edge_index, edge_attr, batch):
        """
        Get embedding
        """
        for conv, bn in zip(self.conv_layers, self.bn_layers):
            x = conv(x, edge_index, edge_attr)
            x = bn(x)
            x = F.relu(x)
            x = self.dropout(x)
        
        x_pooled = global_mean_pool(x, batch)
        
        # Get the output of the penultimate layer of the classifier
        embedding = self.classifier[:-1](x_pooled) # Apply all but the last sigmoid layer
        return embedding

    def forward(self, x, edge_index, edge_attr, batch):
        """
        Forward Propagation
        
        Params:
            x: Node feature matrix (batch_size * num_nodes_in_batch, num_node_features)
            edge_index: Edge index (2, num_edges_in_batch)
            edge_attr: Edge features (num_edges_in_batch, num_edge_features)
            batch: Batch index (batch_size * num_nodes_in_batch)
            
        Returns:
            out: Prediction probability of each odor label
        """
        for conv, bn in zip(self.conv_layers, self.bn_layers):
            x = conv(x, edge_index, edge_attr)
            x = bn(x)
            x = F.relu(x)
            x = self.dropout(x)
            
        x = global_mean_pool(x, batch)
        out = self.classifier(x)
        return out

def create_nnconv_model(num_node_features, num_edge_features, hidden_channels=[128, 128, 128], num_classes=6, dropout=0.5, edge_nn_hidden_dim=32):
    """
    Factory function for creating the NNConvNet model
    
    Params:
        num_node_features (int): The dimension of input node features
        num_edge_features (int): The dimension of input edge features
        hidden_channels (list[int]): List of the number of channels for each hidden layer
        num_classes (int): The number of output classes
        dropout (float): Dropout rate
        edge_nn_hidden_dim (int): The hidden dimension of the MLP that processes edge features in NNConv

    Returns:
        model: The initialized NNConvNet model
    """
    model = NNConvNet(
        num_node_features=num_node_features,
        num_edge_features=num_edge_features,
        hidden_channels=hidden_channels,
        num_classes=num_classes,
        dropout=dropout,
        edge_nn_hidden_dim=edge_nn_hidden_dim
    )
    return model
