# Supplementary material for: Graph Neural Networks vs. Traditional QSAR: A Comprehensive Comparison for Multi-Label Molecular Odor Prediction
Source: Molecules. 2025 Nov 30;30(23):4605. doi: 10.3390/molecules30234605 (PMC12693603; doi:10.3390/molecules30234605)
Supplement: Supplementary file 1 [file molecules-30-04605-s001.zip › supplementary_material/results/baseline_models_comprehensive_performance_tables.csv]

Model	Type	Strategy	Macro_F1	Macro_ROC_AUC	Macro_PR_AUC	Hamming_Loss	Threshold_Optimized	Best_Config
GCN	GNN	Graph_Features	0.5193	0.7560	0.5040	0.2874	Yes	hidden=[64,64,64,64], dropout=0.3, optimizer=AdamW
GAT	GNN	Graph_Features	0.5189	0.7515	0.5009	0.2860	Yes	hidden=[64,64,64], heads=[4,4,1], focal_loss
NNConv	GNN	Graph_Features	0.4819	0.7146	0.4659	0.2449	Yes	hidden=[128,128], edge_dim=64, focal_loss
MLP	Baseline	Strategy_A	0.4766	0.7382	0.4763	1.0000	No	Basic_Preprocessing
GBDT	Baseline	Strategy_B	0.4732	0.7510	0.5501	1.0000	No	Feature_Selection
XGB	Baseline	Strategy_B	0.4674	0.7613	0.5577	1.0000	No	Feature_Selection
MLP	Baseline	Strategy_C	0.4651	0.7388	0.4774	1.0000	No	PCA_Dimensionality_Reduction
RF	Baseline	Strategy_B	0.4609	0.7556	0.5577	1.0000	No	Feature_Selection
SVM	Baseline	Strategy_C	0.4578	0.7336	0.4929	1.0000	No	PCA_Dimensionality_Reduction
SVM	Baseline	Strategy_C	0.4570	0.7347	0.4955	1.0000	No	Kernel_PCA_Dimensionality_Reduction
SVM	Baseline	Strategy_A	0.4513	0.7366	0.4861	1.0000	No	Basic_Preprocessing
MLP	Baseline	Strategy_C	0.4435	0.7202	0.4439	1.0000	No	Kernel_PCA_Dimensionality_Reduction
MLP	Baseline	Strategy_B	0.4410	0.7215	0.4708	1.0000	No	Feature_Selection
SVM	Baseline	Strategy_B	0.4286	0.7263	0.5159	1.0000	No	Feature_Selection
XGB	Baseline	Strategy_C	0.4180	0.7370	0.4876	1.0000	No	PCA_Dimensionality_Reduction
GBDT	Baseline	Strategy_A	0.4148	0.7620	0.4954	1.0000	No	Basic_Preprocessing
GBDT	Baseline	Strategy_C	0.4071	0.7346	0.4679	1.0000	No	PCA_Dimensionality_Reduction
GBDT	Baseline	Strategy_C	0.4043	0.7419	0.4818	1.0000	No	Kernel_PCA_Dimensionality_Reduction
RF	Baseline	Strategy_A	0.3969	0.7569	0.5154	1.0000	No	Basic_Preprocessing
XGB	Baseline	Strategy_C	0.3885	0.7171	0.4747	1.0000	No	Kernel_PCA_Dimensionality_Reduction
RF	Baseline	Strategy_C	0.3259	0.7523	0.5087	1.0000	No	PCA_Dimensionality_Reduction
RF	Baseline	Strategy_C	0.2079	0.6834	0.4238	1.0000	No	Kernel_PCA_Dimensionality_Reduction
LGB	Baseline	Strategy_A	0.1771	0.6226	0.3960	1.0000	No	Basic_Preprocessing
