# Supplementary material for: Graph Neural Networks vs. Traditional QSAR: A Comprehensive Comparison for Multi-Label Molecular Odor Prediction
Source: Molecules. 2025 Nov 30;30(23):4605. doi: 10.3390/molecules30234605 (PMC12693603; doi:10.3390/molecules30234605)
Supplement: Supplementary file 1 [file molecules-30-04605-s001.zip › supplementary_material/results/gnn_generalization_analysis.csv]

Model	Goodscent_Macro_F1	Leffingwell_Macro_F1	F1_Difference	F1_Relative_Diff_%	Goodscent_ROC_AUC	Leffingwell_ROC_AUC	ROC_AUC_Difference	ROC_AUC_Relative_Diff_%	Goodscent_PR_AUC	Leffingwell_PR_AUC	PR_AUC_Difference	Generalization_Score
GCN	0.5192579238257375	0.5675434980119195	-0.048285574186181957	-9.298957602886105	0.7559624929068698	0.8208508651029889	-0.06488837219611909	-8.583543866919461	0.5039855053151698	0.5848651092418672	-0.08087960392669735	0.907010423971139
GAT	0.5188907684139704	0.5497445795567835	-0.030853811142813048	-5.946109089032379	0.7514769347161306	0.804648637926642	-0.053171703210511345	-7.075626776302441	0.5008899059026004	0.5324148466311732	-0.031524940728572814	0.9405389091096762
NNCONV	0.46251680935054695	0.4984559471842495	-0.03593913783370256	-7.770341986957681	0.7142683572782644	0.766021122521915	-0.05175276524365058	-7.245563199923296	0.465578111223999	0.5289170716244047	-0.06333896040040571	0.9222965801304231
