# Supplementary material for: Graph Neural Networks vs. Traditional QSAR: A Comprehensive Comparison for Multi-Label Molecular Odor Prediction
Source: Molecules. 2025 Nov 30;30(23):4605. doi: 10.3390/molecules30234605 (PMC12693603; doi:10.3390/molecules30234605)
Supplement: Supplementary file 1 [file molecules-30-04605-s001.zip › supplementary_material/results/gnn_summary_metrics.csv]

Model	Dataset	Macro_F1	Micro_F1	Macro_ROC_AUC	Macro_PR_AUC	Hamming_Loss	Subset_Accuracy	Num_Samples
GCN	goodscent	0.5192579238257375	0.5217041800643086	0.7559624929068698	0.5039855053151698	0.28743961352657005	0.17101449275362318	690
GCN	leffingwell	0.5675434980119195	0.5925553319919518	0.8208508651029889	0.5848651092418672	0.19148936170212766	0.31347517730496455	705
GAT	goodscent	0.5188907684139704	0.5267785771382894	0.7514769347161306	0.5008899059026004	0.28599033816425123	0.1826086956521739	690
GAT	leffingwell	0.5497445795567835	0.5647691618108471	0.804648637926642	0.5324148466311732	0.22955082742316785	0.26099290780141843	705
NNCONV	goodscent	0.46251680935054695	0.41693244418672076	0.7142683572782644	0.465578111223999	0.4857487922705314	0.007246376811594203	690
NNCONV	leffingwell	0.4984559471842495	0.43302591128678086	0.766021122521915	0.5289170716244047	0.30520094562647754	0.02127659574468085	705
